# Supplementary material for: Polyyne [3]Rotaxanes: Synthesis via Dicobalt Carbonyl Complexes and Enhanced Stability
Source: Angew Chem Int Ed Engl. 2022 Jan 20;61(10):e202116897. doi: 10.1002/anie.202116897 (PMC9302669; doi:10.1002/anie.202116897)
Supplement: Supplementary file 2 — Supporting Information [file ANIE-61-0-s001.cif]

#==============================================================================
data_global
#==============================================================================

_publ_contact_author               'Harry L. Anderson'
_publ_contact_author_email          harry.anderson@chem.ox.ac.uk

loop_
_publ_author_name
_publ_author_address
 'Patrick, Connor W.'
;    
Chemistry Research Laboratory,
University of Oxford,
Mansfield Road, 
Oxford OX1 3TA. UK.
;
 'Woods, Joseph F.'
;    
Chemistry Research Laboratory,
University of Oxford,
Mansfield Road, 
Oxford OX1 3TA. UK.
;
 'Gawel, Przemyslaw'
;    
Chemistry Research Laboratory,
University of Oxford,
Mansfield Road, 
Oxford OX1 3TA. UK.
;
 'Otteson, Claire E.'
;    
Department of Chemistry and Biochemistry, 
Materials Science Institute, 
University of Oregon,
Eugene, OR 97403. USA.
;
 'Thompson, Amber L.'
;    
Chemical Crystallography Department,
Chemistry Research Laboratory,
University of Oxford,
Mansfield Road, 
Oxford OX1 3TA. UK.
;
 'Tim D. W. Claridge'
;    
Chemistry Research Laboratory,
University of Oxford,
Mansfield Road, 
Oxford OX1 3TA. UK.
;
 'Ramesh Jasti'
;    
Department of Chemistry and Biochemistry, 
Materials Science Institute, 
University of Oregon,
Eugene, OR 97403. USA.
;
 'Harry L. Anderson'
;    
Chemistry Research Laboratory,
University of Oxford,
Mansfield Road, 
Oxford OX1 3TA. UK.
;

_publ_requested_journal
 'Angewantde Chemie International Edition'
_journal_volume                    '?'
_journal_page_first                '?'
_journal_page_last                 '?'
_journal_year                      '2021'
_ccdc_journal_depnumber            '?'

_publ_section_title
;
Polyyne [3]rotaxanes: Synthesis via dicobalt carbonyl complexes 
and enhanced stability
;

_publ_section_abstract
;  
New strategies for synthesizing polyyne polyrotaxanes are being developed, 
as an approach to stable carbyne 'insulated molecular wires'. Here we report 
an active metal template route to polyyne [3]rotaxanes, using dicobalt 
carbonyl masked alkyne equivalents. We synthesized two [3]rotaxanes, both 
with the same C~28~ polyyne dumbbell component, one with a phenanthroline 
based macrocycle and one using a 2,6-pyridiyl cycloparaphenylene nanohoop. 
The thermal stabilities of the two rotaxanes were compared with that of the 
naked polyyne dumbbell in decalin solution at 80\degreeC, and the nanohoop 
rotaxane was found to be 4.5 times more stable.
;


#==============================================================================
data_4M1 
#==============================================================================
_audit_creation_date        "2021-12-03"
_audit_creation_method 'CRYSTALS_ver_14.61_build_7986 '

_oxford_structure_analysis_title  '7128'
_chemical_name_systematic         .
_chemical_melting_point           'not measured'

_refine_special_details
;
The crystals of this material were poor quality and highly prone to 
solvent loss.  On solution it became apparent that, in addition to
the rotaxane being inherently of significant size, the structure
has four of these large moieties in the asymmetric unit giving a unit
cell over 25,000 \AA^3^.  The weak diffraction was therefore due to 
the poor crystallinity caused by the fundamental nature of the crystals.  

Additionally, on initial refinement, many of the terminal atoms 
were found to display prolate displacement ellipsoids thought to 
be caused by disorder.  These were treated with a split site model,
but the poor signal to noise and lack of high angle data meant 
restraints were needed throughout to ensure the displacement parameters
and local geometry remained feasible.  Although occupancies were 
initially refined, later these were constrained to the refined values 
in order to ensure convergence.  Where two components of the disorder
overlapped leaving atoms in close proximity, it was also necessary 
to constrain some atoms to the same displacement ellipsoids and/or
location. 

Despite the extremely poor quality data, there is little doubt that the 
connectivity is correct and the results herein confirm the interlocked
nature of the compound.
;

_cell_length_a                    23.1925(6)
_cell_length_b                    28.6354(7)
_cell_length_c                    39.0458(6)
_cell_angle_alpha                 87.4974(16)
_cell_angle_beta                  83.2863(17)
_cell_angle_gamma                 76.621(2)
_cell_volume                      25050.9(10)
 
_symmetry_cell_setting            'triclinic' 
_symmetry_space_group_name_H-M    'P -1 ' 
_symmetry_space_group_name_Hall   '-P 1' 
loop_
 _symmetry_equiv_pos_as_xyz
 'x,y,z'
 '-x,-y,-z'

loop_
_atom_type_symbol
_atom_type_scat_dispersion_real
_atom_type_scat_dispersion_imag
_atom_type_scat_Cromer_Mann_a1
_atom_type_scat_Cromer_Mann_b1
_atom_type_scat_Cromer_Mann_a2
_atom_type_scat_Cromer_Mann_b2
_atom_type_scat_Cromer_Mann_a3
_atom_type_scat_Cromer_Mann_b3
_atom_type_scat_Cromer_Mann_a4
_atom_type_scat_Cromer_Mann_b4
_atom_type_scat_Cromer_Mann_c
_atom_type_scat_source  
 C       0.0181   0.0091   2.3100  20.8439   1.0200  10.2075   1.5886   0.5687
   0.8650  51.6512   0.2156 'International Tables Vol C 4.2.6.8 and 6.1.1.4'
 H       0.0000   0.0000   0.4930  10.5109   0.3229  26.1257   0.1402   3.1424
   0.0408  57.7998   0.0030 'International Tables Vol C 4.2.6.8 and 6.1.1.4'
 Co     -2.3653   3.6143  12.2841   4.2791   7.3409   0.2784   4.0034  13.5359
   2.3488  71.1692   1.0118 'International Tables Vol C 4.2.6.8 and 6.1.1.4'
 N       0.0311   0.0180  12.2126   0.0057   3.1322   9.8933   2.0125  28.9975
   1.1663   0.5826 -11.5290 'International Tables Vol C 4.2.6.8 and 6.1.1.4'
 O       0.0492   0.0322   3.0485  13.2771   2.2868   5.7011   1.5463   0.3239
   0.8670  32.9089   0.2508 'International Tables Vol C 4.2.6.8 and 6.1.1.4'
 P       0.2955   0.4335   6.4345   1.9067   4.1791  27.1570   1.7800   0.5260
   1.4908  68.1645   1.1149 'International Tables Vol C 4.2.6.8 and 6.1.1.4'
 Si      0.2541   0.3302   6.2915   2.4386   3.0353  32.3337   1.9891   0.6785
   1.5410  81.6937   1.1407 'International Tables Vol C 4.2.6.8 and 6.1.1.4'
 
 
_cell_formula_units_Z                    8

# Given Formula = C137 H148 Co2 N2 O8 P2 Si1 
# Dc =      1.14 Fooo =   9168.00 Mu =     28.33 M =   2158.59
# Found Formula = C137.49 H149.98 Co2 N2.00 O8.49 P2 Si1 
# Dc =      1.15 FOOO =   9239.09 Mu =     28.40 M =   2174.40

_chemical_formula_sum             'C137.49 H149.98 Co2 N2 O8.49 P2 Si1'
_chemical_formula_moiety          'C137 H149 Co2 N2 O8 P2 Si1, 0.49(C H4 O)'
_chemical_compound_source                .
_chemical_formula_weight           2174.40
 
 
_cell_measurement_reflns_used        18752
_cell_measurement_theta_min             1.94
_cell_measurement_theta_max            49.91
_cell_measurement_temperature          150
 
_exptl_crystal_description        'plate' 
_exptl_crystal_colour             'clear_intense_red' 
_exptl_crystal_size_min           0.04 
_exptl_crystal_size_mid           0.19 
_exptl_crystal_size_max           0.38 
 
_exptl_crystal_density_diffrn     1.153 
_exptl_crystal_density_meas       'not measured' 
_exptl_crystal_density_method     'not measured' 
# Non-dispersive F(000): 
_exptl_crystal_F_000              9239.094 
_exptl_absorpt_coefficient_mu     2.840 
 
# Sheldrick geometric approximatio 0.58 0.89 
_exptl_absorpt_correction_type    multi-scan 
_exptl_absorpt_process_details 
; 
 CrysAlisPro (Rigaku Oxford Diffraction, 2017) 
; 
_exptl_absorpt_correction_T_min   0.72 
_exptl_absorpt_correction_T_max   0.89 
_diffrn_measurement_device_type   'Oxford Diffraction SuperNova' 
_diffrn_measurement_device        'Area' 
_diffrn_radiation_monochromator   'focussing mirrors' 
_diffrn_radiation_type            'Cu K\a'
_diffrn_radiation_wavelength           1.54180
_diffrn_measurement_method        \w 
 
# If a reference occurs more than once, delete the author 
# and date from subsequent references. 
_computing_data_collection        'SuperNova, (Oxford Diffraction, 2010)' 
_computing_cell_refinement 
; 
 CrysAlisPro (Rigaku Oxford Diffraction, 2017) 
; 
_computing_data_reduction 
; 
 CrysAlisPro (Rigaku Oxford Diffraction, 2017) 
; 
_computing_structure_solution     'Superflip (Palatinus & Chapuis, 2007)' 
_computing_structure_refinement   'CRYSTALS (Betteridge et al., 2003)' 
_computing_publication_material   'CRYSTALS (Betteridge et al., 2003)' 
_computing_molecular_graphics     'CAMERON (Watkin et al., 1996)' 
 
_diffrn_standards_interval_time   . 
_diffrn_standards_interval_count  . 
_diffrn_standards_number          0 
_diffrn_standards_decay_%         . 
 
_diffrn_ambient_temperature        150
_diffrn_reflns_number             118685 
_diffrn_reflns_av_unetI/netI      0.191 
_reflns_number_total              52527 
_diffrn_reflns_av_R_equivalents   0.111 
# Number of reflections with Friedels Law is 52527 
# Theoretical number of reflections is about106542 
 
 
_diffrn_reflns_theta_min          1.937 
_diffrn_reflns_theta_max          50.787 
_diffrn_measured_fraction_theta_max 0.984 
 
_diffrn_reflns_theta_full         49.263 
_diffrn_measured_fraction_theta_full 0.997 
 
 
_diffrn_reflns_limit_h_min        -23 
_diffrn_reflns_limit_h_max        22 
_diffrn_reflns_limit_k_min        -28 
_diffrn_reflns_limit_k_max        28 
_diffrn_reflns_limit_l_min        -38 
_diffrn_reflns_limit_l_max        34 
_reflns_limit_h_min               -22 
_reflns_limit_h_max               23 
_reflns_limit_k_min               -28 
_reflns_limit_k_max               28 
_reflns_limit_l_min               0 
_reflns_limit_l_max               38 
 
_oxford_diffrn_Wilson_B_factor    3.06 
_oxford_diffrn_Wilson_scale       3.08 
 
_atom_sites_solution_primary      other  #heavy,direct,difmap,geom,iterative
# _atom_sites_solution_secondary  difmap
_atom_sites_solution_hydrogens    difmap
 
_refine_diff_density_min          -1.44 
_refine_diff_density_max          1.94 
 
 
# The current dictionary definitions do not cover the 
# situation where the reflections used for refinement were 
# selected by a user-defined sigma threshold 
 
# Explicitly named reflections are ALWAYS excluded from R&wR 
 
# The values actually used during refinement 
# These are labelled "all" for compatibility with PLATON 
_oxford_refine_reflns_threshold_expression       I>-10.0\s(I)
_refine_ls_number_restraints      23577 
_refine_ls_number_parameters      6331 
_refine_ls_number_reflns          52400 
_refine_ls_R_factor_ref           0.1755 
_refine_ls_wR_factor_ref          0.3065 
_refine_ls_goodness_of_fit_ref    0.9821 
_refine_ls_shift/su_max           0.0047555 
_refine_ls_shift/su_mean          0.0000711 
 
 
# Computed with I/sigma = -10 
_reflns_number_all                52400 
_refine_ls_R_factor_all           0.1755 
_refine_ls_wR_factor_all          0.3065 
 
# Computed with I/sigma = +2 a la SHELX 
_reflns_threshold_expression                I>2.0\s(I)
_reflns_number_gt                 28609 
_refine_ls_R_factor_gt            0.1035 
_refine_ls_wR_factor_gt           0.2432 
 
 
_refine_ls_structure_factor_coef  Fsqd 
_refine_ls_matrix_type            full
_refine_ls_hydrogen_treatment     noref          #undef, noref, refall,
                                                 # refxyz, refU, constr or mixed
_refine_ls_weighting_scheme       calc 
_refine_ls_weighting_details 
;
 Method= Modified Sheldrick 
 w=1/[\s^2^(F^2^) + ( 0.13P)^2^ +*****P] 
 ,where P=(max(Fo^2^,0) + 2Fc^2^)/3 
;
# Insert your own references if required - in alphabetical order 
_publ_section_references 
; 
Betteridge, P.W., Carruthers, J.R., Cooper, R.I., 
Prout, K. & Watkin, D.J. (2003). J. Appl. Cryst. 36, 1487. 
 
Oxford Diffraction, (2010). Supernova User Manual. 
 
Palatinus, L. & Chapuis, G. (2007). J. Appl. Cryst. 40, 786-790. 
 
Rigaku Oxford Diffraction (2017). CrysAlisPro. 
 
Watkin, D.J., Prout, C.K. & Pearce, L.J. (1996). CAMERON, Chemical 
Crystallography Laboratory, Oxford, UK. 
; 

# Uequiv = arithmetic mean of Ui i.e. Ueqiv = (U1+U2+U3)/3

# Replace last . with number of unfound hydrogen atoms attached to an atom.

# ..._refinement_flags_... 
# . no refinement constraints           S special position constraint on site
# G rigid group refinement of site      R riding atom
# D distance or angle restraint on site T thermal displacement constraints
# U Uiso or Uij restraint (rigid bond)  P partial occupancy constraint


loop_
_atom_site_label
_atom_site_type_symbol
_atom_site_fract_x
_atom_site_fract_y
_atom_site_fract_z
_atom_site_U_iso_or_equiv
_atom_site_occupancy
_atom_site_adp_type
_atom_site_refinement_flags_posn
_atom_site_refinement_flags_adp
_atom_site_refinement_flags_occupancy
_atom_site_disorder_assembly
_atom_site_disorder_group
_atom_site_attached_hydrogens
C1 C 1.02724(19) 0.27735(17) 0.46110(14) 0.0645 1.0000 Uani D U . . . . 
C2 C 1.0501(2) 0.23976(17) 0.43845(13) 0.0623 1.0000 Uani D U . . . . 
C3 C 1.1034(2) 0.20863(18) 0.44157(14) 0.0688 1.0000 Uani D U . . . . 
C4 C 1.1353(2) 0.21530(19) 0.46832(16) 0.0719 1.0000 Uani D U . . . . 
C5 C 1.1138(2) 0.2530(2) 0.49139(14) 0.0758 1.0000 Uani D U . . . . 
C6 C 1.0597(2) 0.28276(17) 0.48753(13) 0.0645 1.0000 Uani D U . . . . 
O7 O 1.0397(2) 0.31947(17) 0.51142(13) 0.0706 1.0000 Uani D U . . . . 
C8 C 0.9801(3) 0.3460(3) 0.51343(18) 0.0665 1.0000 Uani D U . . . . 
C9 C 0.9701(4) 0.3809(2) 0.54237(17) 0.0667 1.0000 Uani D U . . . . 
C10 C 0.9692(3) 0.3574(3) 0.57753(16) 0.0625 1.0000 Uani D U . . . . 
C11 C 0.9129(3) 0.3412(3) 0.58917(17) 0.0574 1.0000 Uani D U . . . . 
C12 C 0.9139(3) 0.3142(3) 0.62312(17) 0.0600 1.0000 Uani D U . . . . 
C13 C 0.8550(3) 0.3024(3) 0.63573(17) 0.0560 1.0000 Uani D U . . . . 
O14 O 0.8430(2) 0.27132(15) 0.61187(11) 0.0543 1.0000 Uani D U . . . . 
C15 C 0.78780(18) 0.26271(19) 0.61120(10) 0.0509 1.0000 Uani D U . . . . 
C16 C 0.7429(2) 0.2779(2) 0.63779(11) 0.0568 1.0000 Uani D U . . . . 
C17 C 0.68784(19) 0.2690(2) 0.63678(11) 0.0565 1.0000 Uani D U . . . . 
C18 C 0.67418(16) 0.24511(16) 0.60975(10) 0.0515 1.0000 Uani D U . . . . 
C19 C 0.7199(2) 0.23015(19) 0.58389(11) 0.0518 1.0000 Uani D U . . . . 
C20 C 0.77575(19) 0.2385(2) 0.58444(11) 0.0513 1.0000 Uani D U . . . . 
C21 C 0.61544(16) 0.23576(15) 0.60895(9) 0.0514 1.0000 Uani D U . . . . 
N22 N 0.59983(17) 0.23047(18) 0.57744(9) 0.0508 1.0000 Uani D U . . . . 
C23 C 0.54650(16) 0.22098(19) 0.57387(9) 0.0527 1.0000 Uani D U . . . . 
C24 C 0.53136(16) 0.2161(2) 0.53976(9) 0.0535 1.0000 Uani D U . . . . 
N25 N 0.57085(16) 0.22166(17) 0.51232(10) 0.0503 1.0000 Uani D U . . . . 
C26 C 0.55847(16) 0.21722(15) 0.48011(9) 0.0544 1.0000 Uani D U . . . . 
C27 C 0.5032(2) 0.2074(2) 0.47452(10) 0.0643 1.0000 Uani D U . . . . 
C28 C 0.46370(19) 0.2020(2) 0.50208(13) 0.0682 1.0000 Uani D U . . . . 
C29 C 0.47519(18) 0.2061(2) 0.53582(10) 0.0610 1.0000 Uani D U . . . . 
C30 C 0.43626(18) 0.2001(2) 0.56552(13) 0.0670 1.0000 Uani D U . . . . 
C31 C 0.4506(2) 0.2043(2) 0.59736(12) 0.0643 1.0000 Uani D U . . . . 
C32 C 0.50560(18) 0.2144(2) 0.60283(10) 0.0583 1.0000 Uani D U . . . . 
C33 C 0.5233(2) 0.2199(2) 0.63495(11) 0.0601 1.0000 Uani D U . . . . 
C34 C 0.5767(2) 0.2300(2) 0.63863(10) 0.0577 1.0000 Uani D U . . . . 
C35 C 0.60642(15) 0.21931(18) 0.45278(9) 0.0534 1.0000 Uani D U . . . . 
C36 C 0.6645(2) 0.2153(2) 0.45967(9) 0.0555 1.0000 Uani D U . . . . 
C37 C 0.71051(17) 0.2157(2) 0.43395(12) 0.0542 1.0000 Uani D U . . . . 
C38 C 0.69951(17) 0.2193(2) 0.39959(10) 0.0545 1.0000 Uani D U . . . . 
C39 C 0.6421(2) 0.2236(2) 0.39200(10) 0.0625 1.0000 Uani D U . . . . 
C40 C 0.59690(17) 0.2229(2) 0.41813(12) 0.0621 1.0000 Uani D U . . . . 
O41 O 0.74514(19) 0.21926(17) 0.37363(11) 0.0586 1.0000 Uani D U . . . . 
C42 C 0.8047(3) 0.2021(3) 0.38043(18) 0.0593 1.0000 Uani D U . . . . 
C43 C 0.8450(3) 0.2013(3) 0.34762(18) 0.0684 1.0000 Uani D U . . . . 
C44 C 0.9083(3) 0.1749(3) 0.3510(2) 0.0728 1.0000 Uani D U . . . . 
C45 C 0.9356(4) 0.1917(3) 0.3795(2) 0.0698 1.0000 Uani D U . . . . 
C46 C 0.9432(4) 0.2421(2) 0.37520(19) 0.0680 1.0000 Uani D U . . . . 
C47 C 0.9637(3) 0.2604(3) 0.4061(2) 0.0700 1.0000 Uani D U . . . . 
O48 O 1.0199(2) 0.23161(17) 0.41151(12) 0.0657 1.0000 Uani D U . . . . 
C50 C 0.8524(4) -0.0110(3) 0.42886(19) 0.0418 1.0000 Uani . U . . . . 
C51 C 0.8928(4) -0.0464(3) 0.45052(19) 0.0378 1.0000 Uani . U . . . . 
C52 C 0.9281(4) -0.0891(3) 0.43771(19) 0.0395 1.0000 Uani . U . . . . 
C53 C 0.9636(3) -0.1225(2) 0.45786(16) 0.0520 1.0000 Uani D U . . . . 
C54 C 0.9627(4) -0.1117(3) 0.4922(2) 0.0494 1.0000 Uani . U . . . . 
C55 C 0.9293(3) -0.0699(2) 0.50640(13) 0.0483 1.0000 Uani D U . . . . 
C56 C 0.8931(4) -0.0380(3) 0.48558(19) 0.0402 1.0000 Uani . U . . . . 
C57 C 0.9988(2) -0.16914(15) 0.44038(11) 0.0620 1.0000 Uani D U . . . . 
C58 C 1.0403(3) -0.1581(2) 0.40949(17) 0.0793 1.0000 Uani D U . . . . 
C59 C 0.9564(3) -0.1966(2) 0.42788(19) 0.0796 1.0000 Uani D U . . . . 
C60 C 1.0361(3) -0.2013(2) 0.46554(17) 0.0717 1.0000 Uani D U . . . . 
C61 C 0.9265(2) -0.05753(15) 0.54445(10) 0.0654 1.0000 Uani D U . . . . 
C62 C 0.8642(3) -0.0553(3) 0.56273(17) 0.0784 1.0000 Uani D U . . . . 
C63 C 0.9416(4) -0.0091(2) 0.54766(17) 0.0809 1.0000 Uani D U . . . . 
C64 C 0.9709(3) -0.0955(2) 0.56267(16) 0.0720 1.0000 Uani D U . . . . 
C65 C 0.8730(3) -0.0187(2) 0.38938(19) 0.0348 1.0000 Uani . U . . . . 
C66 C 0.9199(3) 0.0001(3) 0.37355(19) 0.0380 1.0000 Uani . U . . . . 
C67 C 0.9420(3) -0.0097(2) 0.33970(15) 0.0406 1.0000 Uani D U . . . . 
C68 C 0.9175(4) -0.0408(3) 0.32211(19) 0.0402 1.0000 Uani . U . . . . 
C69 C 0.8716(3) -0.06050(19) 0.33696(15) 0.0390 1.0000 Uani D U . . . . 
C70 C 0.8517(3) -0.0500(3) 0.37124(19) 0.0388 1.0000 Uani . U . . . . 
C71 C 0.99076(18) 0.01223(14) 0.32008(10) 0.0488 1.0000 Uani D U . . . . 
C72 C 1.0179(3) 0.0388(2) 0.34465(16) 0.0543 1.0000 Uani D U . . . . 
C73 C 1.0403(3) -0.0270(2) 0.30261(17) 0.0584 1.0000 Uani D U . . . . 
C74 C 0.9651(3) 0.0476(2) 0.29247(16) 0.0606 1.0000 Uani D U . . . . 
C75 C 0.84879(18) -0.09899(13) 0.32033(10) 0.0463 1.0000 Uani D U . . . . 
C76 C 0.8738(3) -0.14822(18) 0.33572(16) 0.0543 1.0000 Uani D U . . . . 
C77 C 0.8677(3) -0.1002(2) 0.28149(13) 0.0524 1.0000 Uani D U . . . . 
C78 C 0.7809(2) -0.0889(2) 0.32622(16) 0.0517 1.0000 Uani D U . . . . 
C79 C 0.7867(4) -0.0149(3) 0.43516(19) 0.0389 1.0000 Uani . U . . . . 
C80 C 0.7427(4) 0.0212(3) 0.42087(19) 0.0427 1.0000 Uani . U . . . . 
C81 C 0.6846(3) 0.0174(2) 0.42302(17) 0.0507 1.0000 Uani D U . . . . 
C82 C 0.6699(4) -0.0227(3) 0.4405(2) 0.0514 1.0000 Uani . U . . . . 
C83 C 0.7099(3) -0.0580(2) 0.45471(16) 0.0490 1.0000 Uani D U . . . . 
C84 C 0.7701(4) -0.0538(3) 0.4521(2) 0.0438 1.0000 Uani . U . . . . 
C85 C 0.6365(2) 0.05522(17) 0.40710(12) 0.0674 1.0000 Uani D U . . . . 
C86 C 0.6049(3) 0.0318(3) 0.3830(2) 0.0943 1.0000 Uani D U . . . . 
C87 C 0.5903(3) 0.0808(3) 0.43518(19) 0.0914 1.0000 Uani D U . . . . 
C88 C 0.6642(3) 0.0926(3) 0.3865(2) 0.0938 1.0000 Uani D U . . . . 
C89 C 0.6949(2) -0.10204(14) 0.47418(12) 0.0649 1.0000 Uani D U . . . . 
C90 C 0.6287(3) -0.1010(2) 0.4746(2) 0.0743 1.0000 Uani D U . . . . 
C91 C 0.7094(3) -0.1030(2) 0.51145(15) 0.0717 1.0000 Uani D U . . . . 
C92 C 0.7309(3) -0.1481(2) 0.45693(19) 0.0820 1.0000 Uani D U . . . . 
C93 C 0.8550(3) 0.0376(3) 0.43725(18) 0.0339 1.0000 Uani . U . . . . 
C94 C 0.8551(3) 0.0778(3) 0.44634(19) 0.0383 1.0000 Uani . U . . . . 
C95 C 0.8547(3) 0.1218(3) 0.4576(2) 0.0404 1.0000 Uani . U . . . . 
C96 C 0.8530(4) 0.1616(3) 0.4675(2) 0.0435 1.0000 Uani . U . . . . 
C97 C 0.8486(4) 0.2067(3) 0.4781(2) 0.0453 1.0000 Uani . U . . . . 
C98 C 0.8427(4) 0.2470(3) 0.4878(2) 0.0443 1.0000 Uani . U . . . . 
C99 C 0.8352(4) 0.2911(3) 0.5000(2) 0.0478 1.0000 Uani . U . . . . 
C100 C 0.8222(4) 0.3319(3) 0.5118(2) 0.0443 1.0000 Uani . U . . . . 
C101 C 0.8044(4) 0.3755(3) 0.5257(2) 0.0472 1.0000 Uani . U . . . . 
C102 C 0.7824(4) 0.4143(3) 0.5392(2) 0.0449 1.0000 Uani . U . . . . 
C103 C 0.7545(4) 0.4556(3) 0.5568(2) 0.0450 1.0000 Uani . U . . . . 
C104 C 0.7329(4) 0.5036(2) 0.55267(17) 0.0422 1.0000 Uani D U . . . . 
Co105 Co 0.67090(7) 0.47475(5) 0.57547(4) 0.0454 1.0000 Uani D U . . . . 
Co106 Co 0.76082(7) 0.48887(4) 0.59791(3) 0.0412 1.0000 Uani D U . . . . 
P107 P 0.72236(10) 0.56159(7) 0.61971(6) 0.0418 1.0000 Uani D U . . . . 
C108 C 0.6506(4) 0.5847(3) 0.6034(2) 0.0430 1.0000 Uani . U . . . . 
P109 P 0.61051(11) 0.53647(8) 0.60223(6) 0.0452 1.0000 Uani . U . . . . 
C110 C 0.6335(4) 0.4733(3) 0.53856(18) 0.0613 1.0000 Uani D U . . . . 
O111 O 0.6119(3) 0.4728(3) 0.51410(17) 0.1034 1.0000 Uani D U . . . . 
C112 C 0.6593(4) 0.4214(2) 0.5983(2) 0.0624 1.0000 Uani D U . . . . 
O113 O 0.6533(4) 0.3863(2) 0.6111(2) 0.1046 1.0000 Uani D U . . . . 
C114 C 0.7634(4) 0.4465(2) 0.63351(17) 0.0557 1.0000 Uani D U . . . . 
O115 O 0.7638(3) 0.4197(2) 0.65575(16) 0.0814 1.0000 Uani D U . . . . 
C116 C 0.8378(3) 0.4889(3) 0.5907(2) 0.0544 1.0000 Uani D U . . . . 
O117 O 0.8879(3) 0.4848(3) 0.5862(2) 0.0913 1.0000 Uani D U . . . . 
C118 C 0.7110(4) 0.5684(3) 0.6663(2) 0.0427 1.0000 Uani . U . . . . 
C119 C 0.7533(4) 0.5440(3) 0.6860(2) 0.0628 1.0000 Uani . U . . . . 
C120 C 0.7493(4) 0.5517(4) 0.7210(2) 0.0746 1.0000 Uani . U . . . . 
C121 C 0.7011(4) 0.5835(3) 0.7370(2) 0.0687 1.0000 Uani . U . . . . 
C122 C 0.6559(4) 0.6056(3) 0.7184(2) 0.0648 1.0000 Uani . U . . . . 
C123 C 0.6592(4) 0.5999(3) 0.6827(2) 0.0577 1.0000 Uani . U . . . . 
C124 C 0.7622(3) 0.60966(18) 0.60775(12) 0.0463 0.5349 Uani D U . 1 1 . 
C125 C 0.7589(3) 0.6465(2) 0.62975(16) 0.0527 0.5349 Uani D U . 1 1 . 
C126 C 0.7879(3) 0.6827(2) 0.6208(2) 0.0584 0.5349 Uani D U . 1 1 . 
C127 C 0.8206(3) 0.6828(2) 0.5893(2) 0.0562 0.5349 Uani D U . 1 1 . 
C128 C 0.8241(3) 0.6466(3) 0.56706(18) 0.0532 0.5349 Uani D U . 1 1 . 
C129 C 0.7949(3) 0.6104(2) 0.57628(15) 0.0484 0.5349 Uani D U . 1 1 . 
C130 C 0.5830(4) 0.5282(3) 0.6475(2) 0.0496 1.0000 Uani . U . . . . 
C131 C 0.6145(4) 0.4908(3) 0.6666(2) 0.0620 1.0000 Uani . U . . . . 
C132 C 0.5992(5) 0.4861(3) 0.7018(2) 0.0739 1.0000 Uani . U . . . . 
C133 C 0.5541(4) 0.5181(4) 0.7179(2) 0.0717 1.0000 Uani . U . . . . 
C134 C 0.5201(4) 0.5541(3) 0.6994(2) 0.0664 1.0000 Uani . U . . . . 
C135 C 0.5351(4) 0.5591(3) 0.6640(2) 0.0601 1.0000 Uani . U . . . . 
C136 C 0.5446(4) 0.5651(3) 0.5817(2) 0.0553 1.0000 Uani . U . . . . 
C137 C 0.5042(4) 0.5374(4) 0.5771(2) 0.0688 1.0000 Uani . U . . . . 
C138 C 0.4547(4) 0.5552(4) 0.5593(3) 0.0757 1.0000 Uani . U . . . . 
C139 C 0.4456(4) 0.6010(4) 0.5461(2) 0.0757 1.0000 Uani . U . . . . 
C140 C 0.4851(4) 0.6281(4) 0.5500(3) 0.0770 1.0000 Uani . U . . . . 
C141 C 0.5334(4) 0.6111(3) 0.5678(3) 0.0726 1.0000 Uani . U . . . . 
C142 C 0.7342(3) 0.5387(2) 0.52630(16) 0.0443 0.7279 Uani D U . 2 1 . 
C143 C 0.7335(5) 0.5705(3) 0.5052(3) 0.0593 0.7279 Uani D U . 2 1 . 
Si144 Si 0.74091(19) 0.61350(12) 0.46948(9) 0.0722 0.7279 Uani D U . 2 1 . 
C145 C 0.6757(3) 0.6662(3) 0.4799(2) 0.1018 0.7279 Uani D U . 2 1 . 
C146 C 0.6163(3) 0.6544(4) 0.4808(3) 0.1335 0.7279 Uani D U . 2 1 . 
C147 C 0.6816(5) 0.6930(4) 0.5108(3) 0.1566 0.7279 Uani D U . 2 1 . 
C148 C 0.8140(3) 0.6293(3) 0.4710(2) 0.1049 0.7279 Uani D U . 2 1 . 
C149 C 0.8645(3) 0.5891(4) 0.4790(3) 0.1437 0.7279 Uani D U . 2 1 . 
C150 C 0.8318(4) 0.6632(4) 0.4443(3) 0.1772 0.7279 Uani D U . 2 1 . 
C151 C 0.7345(4) 0.5839(3) 0.42863(18) 0.0946 0.7279 Uani D U . 2 1 . 
C152 C 0.7432(5) 0.5307(3) 0.4307(3) 0.1322 0.7279 Uani D U . 2 1 . 
C153 C 0.7637(5) 0.6011(4) 0.39619(19) 0.1260 0.7279 Uani D U . 2 1 . 
C201 C 0.9916(2) 0.78857(18) 0.26164(12) 0.0547 1.0000 Uani D U . . . . 
C202 C 1.0111(2) 0.77916(18) 0.29379(11) 0.0554 1.0000 Uani D U . . . . 
C203 C 1.0507(2) 0.8022(2) 0.30510(12) 0.0585 1.0000 Uani D U . . . . 
C204 C 1.0708(2) 0.8361(2) 0.28331(15) 0.0672 1.0000 Uani D U . . . . 
C205 C 1.0519(3) 0.84641(19) 0.25071(14) 0.0702 1.0000 Uani D U . . . . 
C206 C 1.0121(2) 0.82274(18) 0.24068(12) 0.0634 1.0000 Uani D U . . . . 
O207 O 0.9936(2) 0.83498(18) 0.20840(12) 0.0753 1.0000 Uani D U . . . . 
C208 C 0.9405(3) 0.8236(3) 0.2000(2) 0.0726 1.0000 Uani D U . . . . 
C209 C 0.9225(3) 0.8520(3) 0.1681(2) 0.0840 1.0000 Uani D U . . . . 
C210 C 0.8605(3) 0.8518(3) 0.1607(3) 0.0926 1.0000 Uani D U . . . . 
C211 C 0.8503(4) 0.8040(3) 0.1537(3) 0.0871 1.0000 Uani D U . . . . 
C212 C 0.7895(4) 0.8067(3) 0.1414(3) 0.0925 1.0000 Uani D U . . . . 
C213 C 0.7851(4) 0.7602(3) 0.1276(3) 0.0941 1.0000 Uani D U . . . . 
O214 O 0.7307(2) 0.76442(19) 0.11436(13) 0.0871 1.0000 Uani D U . . . . 
C215 C 0.6793(2) 0.7545(2) 0.13091(11) 0.0748 1.0000 Uani D U . . . . 
C216 C 0.6714(2) 0.7501(2) 0.16670(12) 0.0745 1.0000 Uani D U . . . . 
C217 C 0.6198(2) 0.7398(2) 0.18293(10) 0.0717 1.0000 Uani D U . . . . 
C218 C 0.57452(18) 0.73322(19) 0.16498(9) 0.0677 1.0000 Uani D U . . . . 
C219 C 0.5833(2) 0.7389(2) 0.12929(12) 0.0721 1.0000 Uani D U . . . . 
C220 C 0.6344(2) 0.7491(2) 0.11250(11) 0.0757 1.0000 Uani D U . . . . 
C221 C 0.51923(16) 0.72368(14) 0.18247(10) 0.0673 1.0000 Uani D U . . . . 
N222 N 0.52068(17) 0.70923(18) 0.21578(10) 0.0645 1.0000 Uani D U . . . . 
C223 C 0.47489(17) 0.69277(19) 0.23287(10) 0.0619 1.0000 Uani D U . . . . 
C224 C 0.47817(18) 0.67745(19) 0.26832(10) 0.0585 1.0000 Uani D U . . . . 
N225 N 0.52467(18) 0.68324(17) 0.28419(10) 0.0556 1.0000 Uani D U . . . . 
C226 C 0.52919(16) 0.66927(13) 0.31746(9) 0.0573 1.0000 Uani D U . . . . 
C227 C 0.4853(2) 0.64789(19) 0.33570(11) 0.0606 1.0000 Uani D U . . . . 
C228 C 0.4381(2) 0.6433(2) 0.31992(12) 0.0668 1.0000 Uani D U . . . . 
C229 C 0.43179(19) 0.6574(2) 0.28576(11) 0.0620 1.0000 Uani D U . . . . 
C230 C 0.3830(2) 0.6544(2) 0.26820(13) 0.0725 1.0000 Uani D U . . . . 
C231 C 0.3796(2) 0.6691(2) 0.23531(14) 0.0763 1.0000 Uani D U . . . . 
C232 C 0.42456(19) 0.6888(2) 0.21657(11) 0.0705 1.0000 Uani D U . . . . 
C233 C 0.4241(2) 0.7051(2) 0.18244(13) 0.0765 1.0000 Uani D U . . . . 
C234 C 0.4687(2) 0.72324(19) 0.16562(11) 0.0730 1.0000 Uani D U . . . . 
C235 C 0.57609(19) 0.68310(19) 0.33338(9) 0.0556 1.0000 Uani D U . . . . 
C236 C 0.6177(2) 0.7044(2) 0.31473(10) 0.0637 1.0000 Uani D U . . . . 
C237 C 0.6616(2) 0.7180(2) 0.32966(12) 0.0692 1.0000 Uani D U . . . . 
C238 C 0.6652(2) 0.7109(2) 0.36499(11) 0.0666 1.0000 Uani D U . . . . 
C239 C 0.6248(2) 0.6895(2) 0.38401(11) 0.0631 1.0000 Uani D U . . . . 
C240 C 0.5810(2) 0.6765(2) 0.36854(11) 0.0596 1.0000 Uani D U . . . . 
O241 O 0.7087(2) 0.72436(18) 0.38021(13) 0.0769 1.0000 Uani D U . . . . 
C242 C 0.7226(3) 0.7692(3) 0.3734(3) 0.0745 1.0000 Uani D U . . . . 
C243 C 0.7857(3) 0.7647(3) 0.3819(2) 0.0688 1.0000 Uani D U . . . . 
C244 C 0.8298(3) 0.7310(3) 0.3580(2) 0.0706 1.0000 Uani D U . . . . 
C245 C 0.8928(3) 0.7225(3) 0.36551(18) 0.0636 1.0000 Uani D U . . . . 
C246 C 0.9356(3) 0.6907(2) 0.3390(2) 0.0625 1.0000 Uani D U . . . . 
C247 C 0.9531(3) 0.7186(3) 0.30759(17) 0.0585 1.0000 Uani D U . . . . 
O248 O 0.9923(2) 0.74587(16) 0.31632(12) 0.0580 1.0000 Uani D U . . . . 
C250 C 0.8643(3) 0.4621(2) 0.31660(13) 0.0417 1.0000 Uani D U . . . . 
C251 C 0.9187(4) 0.4415(3) 0.3357(2) 0.0457 1.0000 Uani . U . . . . 
C252 C 0.9662(4) 0.4055(3) 0.3220(2) 0.0567 1.0000 Uani . U . . . . 
C253 C 1.0157(3) 0.3865(2) 0.3387(2) 0.0757 1.0000 Uani D U . . . . 
C254 C 1.0158(4) 0.4029(3) 0.3711(3) 0.0742 1.0000 Uani . U . . . . 
C255 C 0.9708(3) 0.4386(3) 0.38659(16) 0.0667 1.0000 Uani D U . . . . 
C256 C 0.9227(4) 0.4576(3) 0.3682(2) 0.0504 1.0000 Uani . U . . . . 
C257 C 1.0643(3) 0.3477(2) 0.3192(2) 0.0900 0.4934 Uani D U . 3 1 . 
C258 C 1.1201(3) 0.3666(4) 0.3082(3) 0.0889 0.4934 Uani D U . 3 1 . 
C259 C 1.0421(5) 0.3328(4) 0.2871(3) 0.0948 0.4934 Uani D U . 3 1 . 
C260 C 1.0812(5) 0.3034(3) 0.3423(3) 0.0983 0.4934 Uani D U . 3 1 . 
C261 C 0.9676(2) 0.45756(18) 0.42296(13) 0.0837 1.0000 Uani D U . . . . 
C262 C 0.9633(4) 0.5115(2) 0.4217(2) 0.0942 1.0000 Uani D U . . . . 
C263 C 1.0233(3) 0.4331(3) 0.4399(2) 0.1014 1.0000 Uani D U . . . . 
C264 C 0.9131(3) 0.4478(3) 0.44534(18) 0.0896 1.0000 Uani D U . . . . 
C265 C 0.8717(2) 0.43578(16) 0.28245(12) 0.0458 0.4895 Uani D U . 4 1 . 
C266 C 0.8546(3) 0.3927(2) 0.28177(15) 0.0483 0.4895 Uani D U . 4 1 . 
C267 C 0.8715(3) 0.36310(19) 0.25356(18) 0.0542 0.4895 Uani D U . 4 1 . 
C268 C 0.9074(3) 0.3775(2) 0.22581(16) 0.0561 0.4895 Uani D U . 4 1 . 
C269 C 0.9243(3) 0.4210(3) 0.22548(14) 0.0602 0.4895 Uani D U . 4 1 . 
C270 C 0.9057(3) 0.4498(2) 0.25415(15) 0.0490 0.4895 Uani D U . 4 1 . 
C271 C 0.8541(2) 0.31476(19) 0.25372(17) 0.0591 0.4895 Uani D U . 4 1 . 
C272 C 0.7974(4) 0.3157(3) 0.2779(3) 0.0774 0.4895 Uani D U . 4 1 . 
C273 C 0.8432(4) 0.3032(3) 0.2176(2) 0.0656 0.4895 Uani D U . 4 1 . 
C274 C 0.9036(4) 0.2748(3) 0.2658(3) 0.0926 0.4895 Uani D U . 4 1 . 
C275 C 0.9640(2) 0.4381(2) 0.19575(15) 0.0688 0.4895 Uani D U . 4 1 . 
C276 C 1.0253(3) 0.4368(4) 0.2066(3) 0.0704 0.4895 Uani D U . 4 1 . 
C277 C 0.9718(5) 0.4060(4) 0.1646(2) 0.0743 0.4895 Uani D U . 4 1 . 
C278 C 0.9362(4) 0.4894(3) 0.1849(3) 0.0728 0.4895 Uani D U . 4 1 . 
C279 C 0.8057(3) 0.4560(3) 0.33797(19) 0.0375 1.0000 Uani . U . . . . 
C280 C 0.7520(4) 0.4857(3) 0.3305(2) 0.0440 1.0000 Uani . U . . . . 
C281 C 0.6979(2) 0.4818(2) 0.34715(17) 0.0470 1.0000 Uani D U . . . . 
C282 C 0.6983(4) 0.4438(3) 0.3720(2) 0.0457 1.0000 Uani . U . . . . 
C283 C 0.7516(3) 0.41270(19) 0.37974(14) 0.0399 1.0000 Uani D U . . . . 
C284 C 0.8041(3) 0.4199(3) 0.3624(2) 0.0381 1.0000 Uani . U . . . . 
C285 C 0.63837(19) 0.51632(15) 0.34166(12) 0.0621 1.0000 Uani D U . . . . 
C286 C 0.5963(3) 0.4896(2) 0.3285(2) 0.0831 1.0000 Uani D U . . . . 
C287 C 0.6088(3) 0.5401(3) 0.37549(17) 0.0806 1.0000 Uani D U . . . . 
C288 C 0.6481(3) 0.5554(2) 0.31545(18) 0.0647 1.0000 Uani D U . . . . 
C289 C 0.74821(18) 0.37478(14) 0.40832(10) 0.0503 1.0000 Uani D U . . . . 
C290 C 0.8089(3) 0.3403(2) 0.40962(18) 0.0648 1.0000 Uani D U . . . . 
C291 C 0.7292(3) 0.3986(2) 0.44334(14) 0.0551 1.0000 Uani D U . . . . 
C292 C 0.7030(3) 0.3459(2) 0.40192(17) 0.0605 1.0000 Uani D U . . . . 
C293 C 0.8585(3) 0.5140(3) 0.31019(19) 0.0371 1.0000 Uani . U . . . . 
C294 C 0.8519(3) 0.5560(3) 0.3034(2) 0.0385 1.0000 Uani . U . . . . 
C295 C 0.8413(4) 0.6036(3) 0.2932(2) 0.0430 1.0000 Uani . U . . . . 
C296 C 0.8296(4) 0.6443(3) 0.2838(2) 0.0477 1.0000 Uani . U . . . . 
C297 C 0.8142(4) 0.6906(3) 0.2724(2) 0.0461 1.0000 Uani . U . . . . 
C298 C 0.7982(4) 0.7320(3) 0.2634(2) 0.0457 1.0000 Uani . U . . . . 
C299 C 0.7794(4) 0.7789(3) 0.2544(2) 0.0448 1.0000 Uani . U . . . . 
C300 C 0.7629(4) 0.8211(3) 0.2470(2) 0.0454 1.0000 Uani . U . . . . 
C301 C 0.7442(4) 0.8682(3) 0.2391(2) 0.0416 1.0000 Uani . U . . . . 
C302 C 0.7300(3) 0.9105(3) 0.23241(19) 0.0380 1.0000 Uani . U . . . . 
C303 C 0.7175(4) 0.9593(3) 0.2235(2) 0.0427 1.0000 Uani . U . . . . 
C304 C 0.6755(3) 0.9917(3) 0.20679(19) 0.0426 1.0000 Uani D U . . . . 
Co305 Co 0.69405(7) 1.02023(5) 0.24669(3) 0.0433 1.0000 Uani D U . . . . 
Co306 Co 0.75573(7) 0.99818(5) 0.19072(4) 0.0461 1.0000 Uani D U . . . . 
P307 P 0.73886(12) 1.07254(8) 0.16997(6) 0.0487 1.0000 Uani . U . . . . 
C308 C 0.6652(4) 1.1054(3) 0.1878(2) 0.0452 1.0000 Uani . U . . . . 
P309 P 0.65446(11) 1.09659(7) 0.23444(6) 0.0444 1.0000 Uani . U . . . . 
C310 C 0.6387(3) 1.0088(3) 0.27989(18) 0.0485 1.0000 Uani D U . . . . 
O311 O 0.6031(3) 1.0019(2) 0.30085(15) 0.0820 1.0000 Uani D U . . . . 
C312 C 0.7533(3) 1.0252(3) 0.2708(2) 0.0531 1.0000 Uani D U . . . . 
O313 O 0.7922(3) 1.0276(2) 0.28592(18) 0.0784 1.0000 Uani D U . . . . 
C314 C 0.7630(4) 0.9693(3) 0.15028(16) 0.0524 1.0000 Uani D U . . . . 
O315 O 0.7648(3) 0.9511(2) 0.12473(15) 0.0754 1.0000 Uani D U . . . . 
C316 C 0.8309(3) 0.9839(3) 0.2010(2) 0.0566 1.0000 Uani D U . . . . 
O317 O 0.8786(3) 0.9726(3) 0.20768(19) 0.0849 1.0000 Uani D U . . . . 
C318 C 0.7894(4) 1.1093(3) 0.1797(2) 0.0540 1.0000 Uani . U . . . . 
C319 C 0.8195(4) 1.0991(3) 0.2084(3) 0.0663 1.0000 Uani . U . . . . 
C320 C 0.8554(4) 1.1279(3) 0.2179(3) 0.0816 1.0000 Uani . U . . . . 
C321 C 0.8597(4) 1.1686(3) 0.1980(3) 0.0835 1.0000 Uani . U . . . . 
C322 C 0.8310(5) 1.1791(3) 0.1703(3) 0.0791 1.0000 Uani . U . . . . 
C323 C 0.7944(4) 1.1509(3) 0.1605(2) 0.0625 1.0000 Uani . U . . . . 
C324 C 0.7372(4) 1.0798(3) 0.1234(2) 0.0529 1.0000 Uani . U . . . . 
C325 C 0.6842(4) 1.0939(3) 0.1087(2) 0.0656 1.0000 Uani . U . . . . 
C326 C 0.6837(5) 1.0982(4) 0.0731(2) 0.0813 1.0000 Uani . U . . . . 
C327 C 0.7357(5) 1.0883(3) 0.0518(2) 0.0801 1.0000 Uani . U . . . . 
C328 C 0.7880(5) 1.0748(4) 0.0662(3) 0.1029 1.0000 Uani . U . . . . 
C329 C 0.7888(5) 1.0706(4) 0.1018(3) 0.0879 1.0000 Uani . U . . . . 
C330 C 0.6826(4) 1.1423(3) 0.2539(2) 0.0504 1.0000 Uani . U . . . . 
C331 C 0.6894(4) 1.1854(3) 0.2367(2) 0.0575 1.0000 Uani . U . . . . 
C332 C 0.7049(4) 1.2198(3) 0.2540(3) 0.0701 1.0000 Uani . U . . . . 
C333 C 0.7131(4) 1.2141(3) 0.2886(3) 0.0695 1.0000 Uani . U . . . . 
C334 C 0.7063(4) 1.1720(3) 0.3057(2) 0.0669 1.0000 Uani . U . . . . 
C335 C 0.6914(4) 1.1368(3) 0.2881(2) 0.0568 1.0000 Uani . U . . . . 
C336 C 0.5745(4) 1.1190(3) 0.2446(2) 0.0488 1.0000 Uani . U . . . . 
C337 C 0.5495(4) 1.1639(3) 0.2581(3) 0.0754 1.0000 Uani . U . . . . 
C338 C 0.4894(5) 1.1797(4) 0.2646(3) 0.0905 1.0000 Uani . U . . . . 
C339 C 0.4499(4) 1.1515(3) 0.2600(2) 0.0760 1.0000 Uani . U . . . . 
C340 C 0.4741(4) 1.1066(3) 0.2456(2) 0.0613 1.0000 Uani . U . . . . 
C341 C 0.5353(4) 1.0914(3) 0.2383(2) 0.0553 1.0000 Uani . U . . . . 
C342 C 0.6267(3) 0.9884(2) 0.18918(18) 0.0442 0.7013 Uani D U . 5 1 . 
C343 C 0.5873(4) 0.9873(4) 0.1725(3) 0.0592 0.7013 Uani D U . 5 1 . 
Si344 Si 0.53613(17) 0.97475(13) 0.14352(10) 0.0649 0.7013 Uani D U . 5 1 . 
C345 C 0.4588(3) 1.0116(3) 0.1574(2) 0.0975 0.7013 Uani D U . 5 1 . 
C346 C 0.4129(3) 1.0069(6) 0.1348(3) 0.1479 0.7013 Uani D U . 5 1 . 
C347 C 0.4386(4) 1.0079(5) 0.1947(2) 0.1035 0.7013 Uani D U . 5 1 . 
C348 C 0.5653(3) 0.9937(3) 0.0993(2) 0.0723 0.7013 Uani D U . 5 1 . 
C349 C 0.6305(4) 0.9727(4) 0.0900(3) 0.1086 0.7013 Uani D U . 5 1 . 
C350 C 0.5481(4) 1.0467(3) 0.0929(3) 0.0974 0.7013 Uani D U . 5 1 . 
C351 C 0.5398(4) 0.90894(19) 0.1476(2) 0.1001 0.7013 Uani D U . 5 1 . 
C352 C 0.5930(5) 0.8787(3) 0.1617(4) 0.1260 0.7013 Uani D U . 5 1 . 
C353 C 0.5215(6) 0.8866(3) 0.1181(4) 0.1432 0.7013 Uani D U . 5 1 . 
C401 C 0.9365(3) 0.7684(3) 0.78823(19) 0.1287 0.6337 Uani D U . 6 1 . 
C402 C 0.9437(3) 0.7549(3) 0.82198(19) 0.1301 0.6337 Uani D U . 6 1 . 
C403 C 0.9720(3) 0.7783(3) 0.84203(19) 0.1319 0.6337 Uani D U . 6 1 . 
C404 C 0.9932(3) 0.8170(3) 0.8276(2) 0.1338 0.6337 Uani D U . 6 1 . 
C405 C 0.9864(3) 0.8317(3) 0.7938(2) 0.1337 0.6337 Uani D U . 6 1 . 
C406 C 0.9583(3) 0.8067(3) 0.77465(18) 0.1330 0.6337 Uani D U . 6 1 . 
O407 O 0.9522(3) 0.8228(3) 0.7412(2) 0.1416 0.6337 Uani D U . 6 1 . 
C408 C 0.9160(6) 0.8129(4) 0.7170(3) 0.1131 0.6337 Uani D U . 6 1 . 
C409 C 0.9207(5) 0.8475(4) 0.6872(3) 0.1116 0.6337 Uani D U . 6 1 . 
C410 C 0.8886(4) 0.8403(5) 0.6578(3) 0.1160 0.6337 Uani D U . 6 1 . 
C411 C 0.8302(4) 0.8280(5) 0.6680(3) 0.1193 0.6337 Uani D U . 6 1 . 
C412 C 0.7960(4) 0.8259(5) 0.6376(3) 0.1053 0.6337 Uani D U . 6 1 . 
C413 C 0.7369(4) 0.8138(4) 0.6497(3) 0.0960 0.6337 Uani D U . 6 1 . 
O414 O 0.7146(3) 0.7991(2) 0.62133(19) 0.1145 0.6337 Uani D U . 6 1 . 
C415 C 0.6690(3) 0.7766(3) 0.62960(16) 0.1103 0.6337 Uani D U . 6 1 . 
C416 C 0.6515(3) 0.7665(3) 0.66349(16) 0.1071 0.6337 Uani D U . 6 1 . 
C417 C 0.6062(3) 0.7433(3) 0.67144(14) 0.1027 0.6337 Uani D U . 6 1 . 
C418 C 0.5760(3) 0.7296(2) 0.64650(13) 0.1068 0.6337 Uani D U . 6 1 . 
C419 C 0.5945(3) 0.7402(3) 0.61278(15) 0.1135 0.6337 Uani D U . 6 1 . 
C420 C 0.6401(3) 0.7629(3) 0.60415(15) 0.1166 0.6337 Uani D U . 6 1 . 
C421 C 0.5271(2) 0.70610(17) 0.65534(13) 0.1055 0.6337 Uani D U . 6 1 . 
N422 N 0.5145(2) 0.6973(2) 0.68879(14) 0.1025 0.6337 Uani D U . 6 1 . 
C423 C 0.4680(2) 0.6783(2) 0.70005(14) 0.1055 0.6337 Uani D U . 6 1 . 
C424 C 0.4573(2) 0.6683(2) 0.73592(14) 0.1072 0.6337 Uani D U . 6 1 . 
N425 N 0.4946(2) 0.6781(2) 0.75723(14) 0.1092 0.6337 Uani D U . 6 1 . 
C426 C 0.4871(2) 0.66837(18) 0.79069(14) 0.1158 0.6337 Uani D U . 6 1 . 
C427 C 0.4383(3) 0.6487(3) 0.80471(15) 0.1199 0.6337 Uani D U . 6 1 . 
C428 C 0.4011(3) 0.6387(3) 0.78331(18) 0.1171 0.6337 Uani D U . 6 1 . 
C429 C 0.4080(3) 0.6481(3) 0.74819(16) 0.1122 0.6337 Uani D U . 6 1 . 
C430 C 0.3706(3) 0.6388(3) 0.72458(19) 0.1161 0.6337 Uani D U . 6 1 . 
C431 C 0.3809(3) 0.6480(3) 0.69073(18) 0.1141 0.6337 Uani D U . 6 1 . 
C432 C 0.4291(3) 0.6677(3) 0.67723(15) 0.1095 0.6337 Uani D U . 6 1 . 
C433 C 0.4428(3) 0.6780(3) 0.64277(16) 0.1120 0.6337 Uani D U . 6 1 . 
C434 C 0.4901(3) 0.6967(3) 0.63131(14) 0.1103 0.6337 Uani D U . 6 1 . 
C435 C 0.5288(2) 0.6819(2) 0.81118(14) 0.1209 0.6337 Uani D U . 6 1 . 
C436 C 0.5781(3) 0.6982(3) 0.79604(15) 0.1261 0.6337 Uani D U . 6 1 . 
C437 C 0.6166(3) 0.7125(3) 0.81498(18) 0.1350 0.6337 Uani D U . 6 1 . 
C438 C 0.6069(3) 0.7118(3) 0.85042(18) 0.1461 0.6337 Uani D U . 6 1 . 
C439 C 0.5582(3) 0.6961(3) 0.86622(16) 0.1407 0.6337 Uani D U . 6 1 . 
C440 C 0.5199(3) 0.6822(3) 0.84667(17) 0.1331 0.6337 Uani D U . 6 1 . 
O441 O 0.6444(3) 0.7264(2) 0.8695(2) 0.1615 0.6337 Uani D U . 6 1 . 
C442 C 0.6995(4) 0.7374(5) 0.8631(3) 0.1633 0.6337 Uani D U . 6 1 . 
C443 C 0.7139(4) 0.7536(5) 0.8974(4) 0.1575 0.6337 Uani D U . 6 1 . 
C444 C 0.7777(4) 0.7290(6) 0.9027(3) 0.1516 0.6337 Uani D U . 6 1 . 
C445 C 0.8087(4) 0.7048(5) 0.8698(3) 0.1490 0.6337 Uani D U . 6 1 . 
C446 C 0.8681(4) 0.6726(4) 0.8741(4) 0.1590 0.6337 Uani D U . 6 1 . 
C447 C 0.9169(5) 0.7001(5) 0.8716(3) 0.1591 0.6337 Uani D U . 6 1 . 
O448 O 0.9231(3) 0.7172(3) 0.8374(2) 0.1381 0.6337 Uani D U . 6 1 . 
C450 C 0.8381(3) 0.4837(2) 0.82415(19) 0.0357 1.0000 Uani . U . . . . 
C451 C 0.8462(3) 0.4564(2) 0.78991(19) 0.0337 1.0000 Uani . U . . . . 
C452 C 0.8817(3) 0.4685(2) 0.76196(18) 0.0307 1.0000 Uani . U . . . . 
C453 C 0.8953(3) 0.4413(2) 0.73209(14) 0.0385 1.0000 Uani D U . . . . 
C454 C 0.8740(4) 0.4001(3) 0.73227(19) 0.0417 1.0000 Uani . U . . . . 
C455 C 0.8380(3) 0.38583(19) 0.76088(16) 0.0417 1.0000 Uani D U . . . . 
C456 C 0.8248(3) 0.4145(3) 0.78978(19) 0.0371 1.0000 Uani . U . . . . 
C457 C 0.93929(19) 0.45264(15) 0.70228(10) 0.0513 1.0000 Uani D U . . . . 
C458 C 0.9273(3) 0.4338(3) 0.66856(14) 0.0753 1.0000 Uani D U . . . . 
C459 C 0.9334(3) 0.5065(2) 0.69832(17) 0.0720 1.0000 Uani D U . . . . 
C460 C 1.0030(3) 0.4294(3) 0.70885(19) 0.0849 1.0000 Uani D U . . . . 
C461 C 0.81668(18) 0.33950(14) 0.75883(11) 0.0528 1.0000 Uani D U . . . . 
C462 C 0.7781(3) 0.3429(2) 0.72954(16) 0.0667 1.0000 Uani D U . . . . 
C463 C 0.7800(3) 0.3302(2) 0.79245(15) 0.0593 1.0000 Uani D U . . . . 
C464 C 0.8696(3) 0.2969(2) 0.75250(19) 0.0751 1.0000 Uani D U . . . . 
C465 C 0.8934(3) 0.4678(3) 0.84318(19) 0.0349 1.0000 Uani . U . . . . 
C466 C 0.9013(3) 0.4913(3) 0.87210(19) 0.0378 1.0000 Uani . U . . . . 
C467 C 0.9482(3) 0.4754(2) 0.89096(14) 0.0438 1.0000 Uani D U . . . . 
C468 C 0.9878(4) 0.4323(3) 0.8816(2) 0.0478 1.0000 Uani . U . . . . 
C469 C 0.9844(3) 0.4070(2) 0.85289(19) 0.0615 1.0000 Uani D U . . . . 
C470 C 0.9348(4) 0.4245(3) 0.8344(2) 0.0429 1.0000 Uani . U . . . . 
C471 C 0.95599(19) 0.49883(15) 0.92412(11) 0.0574 1.0000 Uani D U . . . . 
C472 C 0.9469(3) 0.4664(2) 0.95521(15) 0.0758 1.0000 Uani D U . . . . 
C473 C 1.0185(3) 0.5080(3) 0.92237(18) 0.0655 1.0000 Uani D U . . . . 
C474 C 0.9108(3) 0.5466(2) 0.92935(18) 0.0783 1.0000 Uani D U . . . . 
C475 C 1.0287(2) 0.36046(16) 0.84125(15) 0.0772 1.0000 Uani D U . . . . 
C476 C 1.0586(4) 0.3668(3) 0.8051(2) 0.0881 0.5809 Uani D U . 7 1 . 
C477 C 0.9967(3) 0.3197(2) 0.8409(3) 0.0849 0.5809 Uani D U . 7 1 . 
C478 C 1.0768(4) 0.3464(3) 0.8657(2) 0.0914 0.5809 Uani D U . 7 1 . 
C479 C 0.7815(3) 0.4752(2) 0.84666(19) 0.0356 1.0000 Uani . U . . . . 
C480 C 0.7264(4) 0.4921(3) 0.8347(2) 0.0421 1.0000 Uani . U . . . . 
C481 C 0.6750(2) 0.4812(3) 0.85100(17) 0.0549 1.0000 Uani D U . . . . 
C482 C 0.6804(4) 0.4528(3) 0.8813(2) 0.0545 1.0000 Uani . U . . . . 
C483 C 0.7347(3) 0.4375(2) 0.89487(15) 0.0506 1.0000 Uani D U . . . . 
C484 C 0.7841(3) 0.4475(3) 0.8766(2) 0.0384 1.0000 Uani . U . . . . 
C485 C 0.61509(18) 0.49410(17) 0.83588(12) 0.0637 1.0000 Uani D U . . . . 
C486 C 0.5649(3) 0.5164(3) 0.86340(19) 0.0653 0.5907 Uani D U . 8 1 . 
C487 C 0.6006(3) 0.4493(3) 0.8225(3) 0.0762 0.5907 Uani D U . 8 1 . 
C488 C 0.6171(3) 0.5300(3) 0.8061(2) 0.0659 0.5907 Uani D U . 8 1 . 
C489 C 0.7385(2) 0.40424(16) 0.92680(11) 0.0664 1.0000 Uani D U . . . . 
C490 C 0.7341(4) 0.3542(2) 0.91755(19) 0.0832 1.0000 Uani D U . . . . 
C491 C 0.6878(3) 0.4237(3) 0.95469(16) 0.0697 1.0000 Uani D U . . . . 
C492 C 0.7976(3) 0.4003(3) 0.94152(19) 0.0927 1.0000 Uani D U . . . . 
C493 C 0.8287(3) 0.5355(3) 0.81565(19) 0.0363 1.0000 Uani . U . . . . 
C494 C 0.8194(3) 0.5771(3) 0.8075(2) 0.0401 1.0000 Uani . U . . . . 
C495 C 0.8077(4) 0.6240(3) 0.7969(2) 0.0450 1.0000 Uani . U . . . . 
C496 C 0.7963(4) 0.6653(3) 0.7879(2) 0.0513 1.0000 Uani . U . . . . 
C497 C 0.7789(4) 0.7122(3) 0.7772(2) 0.0568 1.0000 Uani . U . . . . 
C498 C 0.7617(4) 0.7530(3) 0.7685(2) 0.0554 1.0000 Uani . U . . . . 
C499 C 0.7390(4) 0.7987(3) 0.7572(2) 0.0512 1.0000 Uani . U . . . . 
C500 C 0.7195(4) 0.8386(3) 0.7462(2) 0.0505 1.0000 Uani . U . . . . 
C501 C 0.6970(4) 0.8819(3) 0.7319(2) 0.0454 1.0000 Uani . U . . . . 
C502 C 0.6803(3) 0.9197(3) 0.71674(19) 0.0379 1.0000 Uani . U . . . . 
C503 C 0.6609(4) 0.9597(3) 0.6966(2) 0.0407 1.0000 Uani . U . . . . 
C504 C 0.6538(3) 1.0091(2) 0.69615(18) 0.0391 1.0000 Uani D U . . . . 
Co505 Co 0.58779(6) 0.99115(4) 0.67746(3) 0.0399 1.0000 Uani D U . . . . 
Co506 Co 0.69238(6) 0.98269(4) 0.65182(3) 0.0371 1.0000 Uani D U . . . . 
P507 P 0.68473(10) 1.05403(7) 0.62575(5) 0.0375 1.0000 Uani . U . . . . 
C508 C 0.6114(3) 1.0913(2) 0.64073(19) 0.0359 1.0000 Uani . U . . . . 
P509 P 0.55785(10) 1.05276(7) 0.64304(6) 0.0409 1.0000 Uani . U . . . . 
C510 C 0.5313(3) 1.0106(3) 0.71322(19) 0.0562 1.0000 Uani D U . . . . 
O511 O 0.4986(3) 1.0220(2) 0.73645(17) 0.0914 1.0000 Uani D U . . . . 
C512 C 0.5635(4) 0.9406(2) 0.6636(2) 0.0565 1.0000 Uani D U . . . . 
O513 O 0.5503(3) 0.9066(2) 0.65680(18) 0.0889 1.0000 Uani D U . . . . 
C514 C 0.6903(4) 0.9406(2) 0.61964(18) 0.0465 1.0000 Uani D U . . . . 
O515 O 0.6846(3) 0.9140(2) 0.60010(15) 0.0719 1.0000 Uani D U . . . . 
C516 C 0.7694(3) 0.9698(3) 0.6572(2) 0.0439 1.0000 Uani D U . . . . 
O517 O 0.8181(3) 0.9606(2) 0.66289(17) 0.0717 1.0000 Uani D U . . . . 
C518 C 0.6906(3) 1.0632(3) 0.57886(19) 0.0385 1.0000 Uani . U . . . . 
C519 C 0.7035(4) 1.0268(3) 0.5562(2) 0.0457 1.0000 Uani . U . . . . 
C520 C 0.7103(4) 1.0365(3) 0.5208(2) 0.0533 1.0000 Uani . U . . . . 
C521 C 0.7043(4) 1.0816(3) 0.5085(2) 0.0607 1.0000 Uani . U . . . . 
C522 C 0.6890(4) 1.1191(3) 0.5309(2) 0.0641 1.0000 Uani . U . . . . 
C523 C 0.6827(4) 1.1099(3) 0.5656(2) 0.0554 1.0000 Uani . U . . . . 
C524 C 0.7402(4) 1.0864(3) 0.6354(2) 0.0409 1.0000 Uani . U . . . . 
C525 C 0.7264(4) 1.1291(3) 0.6539(2) 0.0457 1.0000 Uani . U . . . . 
C526 C 0.7726(4) 1.1511(3) 0.6584(2) 0.0540 1.0000 Uani . U . . . . 
C527 C 0.8292(4) 1.1334(3) 0.6449(2) 0.0582 1.0000 Uani . U . . . . 
C528 C 0.8440(4) 1.0904(3) 0.6265(2) 0.0632 1.0000 Uani . U . . . . 
C529 C 0.7985(4) 1.0681(3) 0.6225(2) 0.0494 1.0000 Uani . U . . . . 
C530 C 0.5509(3) 1.0434(3) 0.5982(2) 0.0406 1.0000 Uani . U . . . . 
C531 C 0.5540(4) 0.9987(3) 0.5861(2) 0.0437 1.0000 Uani . U . . . . 
C532 C 0.5494(4) 0.9911(3) 0.5516(2) 0.0540 1.0000 Uani . U . . . . 
C533 C 0.5429(4) 1.0290(3) 0.5288(2) 0.0561 1.0000 Uani . U . . . . 
C534 C 0.5401(4) 1.0746(3) 0.5397(2) 0.0534 1.0000 Uani . U . . . . 
C535 C 0.5438(4) 1.0816(3) 0.5746(2) 0.0496 1.0000 Uani . U . . . . 
C536 C 0.4854(4) 1.0932(3) 0.6578(2) 0.0486 1.0000 Uani . U . . . . 
C537 C 0.4810(4) 1.1210(3) 0.6856(2) 0.0609 1.0000 Uani . U . . . . 
C538 C 0.4254(4) 1.1463(3) 0.6997(3) 0.0741 1.0000 Uani . U . . . . 
C539 C 0.3760(4) 1.1438(3) 0.6860(3) 0.0759 1.0000 Uani . U . . . . 
C540 C 0.3783(4) 1.1153(3) 0.6573(3) 0.0741 1.0000 Uani . U . . . . 
C541 C 0.4348(4) 1.0899(3) 0.6435(2) 0.0569 1.0000 Uani . U . . . . 
C542 C 0.6602(3) 1.0447(2) 0.71830(17) 0.0457 0.4350 Uani D U . 9 1 . 
C543 C 0.6618(7) 1.0769(6) 0.7363(5) 0.0726 0.4350 Uani D U . 9 1 . 
Si544 Si 0.6738(3) 1.1203(2) 0.76624(14) 0.0698 0.4350 Uani D U . 9 1 . 
C545 C 0.6220(4) 1.1806(3) 0.7578(3) 0.0817 0.4350 Uani D U . 9 1 . 
C546 C 0.5592(4) 1.1774(5) 0.7559(4) 0.1381 0.4350 Uani D U . 9 1 . 
C547 C 0.6453(5) 1.2093(4) 0.7287(3) 0.1211 0.4350 Uani D U . 9 1 . 
C548 C 0.7536(3) 1.1245(3) 0.7571(3) 0.0786 0.4350 Uani D U . 9 1 . 
C549 C 0.7990(4) 1.0790(4) 0.7514(4) 0.0953 0.4350 Uani D U . 9 1 . 
C550 C 0.7708(4) 1.1577(4) 0.7803(4) 0.0894 0.4350 Uani D U . 9 1 . 
C551 C 0.6548(5) 1.0965(3) 0.81048(18) 0.0774 0.4350 Uani D U . 9 1 . 
C552 C 0.6908(6) 1.0482(4) 0.8193(3) 0.0864 0.4350 Uani D U . 9 1 . 
C553 C 0.6426(6) 1.1307(4) 0.83952(17) 0.0853 0.4350 Uani D U . 9 1 . 
C601 C 0.0488(2) 0.71805(19) 1.04862(15) 0.0955 1.0000 Uani D U . . . . 
C602 C 0.0398(2) 0.7510(2) 1.07438(15) 0.1112 1.0000 Uani D U . . . . 
C603 C -0.0114(3) 0.7860(2) 1.07944(16) 0.1230 1.0000 Uani D U . . . . 
C604 C -0.0555(3) 0.7872(2) 1.05813(18) 0.1173 1.0000 Uani D U . . . . 
C605 C -0.0480(2) 0.7542(2) 1.03204(16) 0.1093 1.0000 Uani D U . . . . 
C606 C 0.0042(2) 0.72002(19) 1.02798(14) 0.0907 1.0000 Uani D U . . . . 
O607 O 0.0099(3) 0.68826(19) 1.00164(14) 0.0954 1.0000 Uani D U . . . . 
C608 C 0.0635(4) 0.6520(3) 0.9974(2) 0.0939 1.0000 Uani D U . . . . 
C609 C 0.0609(4) 0.6221(3) 0.9675(2) 0.1088 1.0000 Uani D U . . . . 
C610 C 0.0597(4) 0.6488(3) 0.93338(19) 0.0963 1.0000 Uani D U . . . . 
C611 C 0.1169(4) 0.6634(3) 0.92137(19) 0.0842 1.0000 Uani D U . . . . 
C612 C 0.1185(3) 0.6858(3) 0.88596(19) 0.0789 1.0000 Uani D U . . . . 
C613 C 0.1795(4) 0.6913(3) 0.8714(2) 0.0831 1.0000 Uani D U . . . . 
O614 O 0.1967(2) 0.72356(17) 0.89203(12) 0.0754 1.0000 Uani D U . . . . 
C615 C 0.2492(2) 0.7383(2) 0.88563(12) 0.0742 1.0000 Uani D U . . . . 
C616 C 0.2879(2) 0.7242(2) 0.85573(13) 0.0829 1.0000 Uani D U . . . . 
C617 C 0.3399(2) 0.7397(2) 0.84946(12) 0.0880 1.0000 Uani D U . . . . 
C618 C 0.35586(18) 0.76990(15) 0.87164(11) 0.0813 1.0000 Uani D U . . . . 
C619 C 0.3170(2) 0.7822(2) 0.90151(13) 0.0761 1.0000 Uani D U . . . . 
C620 C 0.2646(2) 0.7671(2) 0.90832(12) 0.0718 1.0000 Uani D U . . . . 
C621 C 0.41301(18) 0.78379(16) 0.86592(10) 0.0848 1.0000 Uani D U . . . . 
N622 N 0.4334(2) 0.7961(2) 0.89413(10) 0.0854 1.0000 Uani D U . . . . 
C623 C 0.4836(2) 0.8129(2) 0.89168(10) 0.0923 1.0000 Uani D U . . . . 
C624 C 0.5044(2) 0.8244(2) 0.92275(11) 0.0904 1.0000 Uani D U . . . . 
N625 N 0.4734(2) 0.81759(19) 0.95311(12) 0.0826 1.0000 Uani D U . . . . 
C626 C 0.49059(19) 0.82829(16) 0.98267(12) 0.0947 1.0000 Uani D U . . . . 
C627 C 0.5431(2) 0.8459(2) 0.98234(13) 0.1030 1.0000 Uani D U . . . . 
C628 C 0.5741(2) 0.8530(2) 0.95172(15) 0.1096 1.0000 Uani D U . . . . 
C629 C 0.5571(2) 0.8426(2) 0.92051(13) 0.1045 1.0000 Uani D U . . . . 
C630 C 0.5875(2) 0.8490(2) 0.88782(16) 0.1221 1.0000 Uani D U . . . . 
C631 C 0.5682(2) 0.8379(2) 0.85867(14) 0.1233 1.0000 Uani D U . . . . 
C632 C 0.5159(2) 0.8200(2) 0.85942(12) 0.1100 1.0000 Uani D U . . . . 
C633 C 0.4933(2) 0.8074(2) 0.83047(12) 0.1113 1.0000 Uani D U . . . . 
C634 C 0.4430(2) 0.7901(2) 0.83289(12) 0.1017 1.0000 Uani D U . . . . 
C635 C 0.45491(19) 0.8176(2) 1.01388(12) 0.1042 1.0000 Uani D U . . . . 
C636 C 0.4007(2) 0.8054(3) 1.01288(12) 0.1292 1.0000 Uani D U . . . . 
C637 C 0.3679(2) 0.7931(3) 1.04198(15) 0.1380 1.0000 Uani D U . . . . 
C638 C 0.3881(2) 0.7928(2) 1.07365(13) 0.1291 1.0000 Uani D U . . . . 
C639 C 0.4419(3) 0.8049(2) 1.07551(13) 0.1226 1.0000 Uani D U . . . . 
C640 C 0.4742(2) 0.8168(2) 1.04596(14) 0.1122 1.0000 Uani D U . . . . 
O641 O 0.3558(2) 0.7805(2) 1.10284(15) 0.1380 1.0000 Uani D U . . . . 
C642 C 0.2936(4) 0.7890(5) 1.1018(3) 0.1428 0.5433 Uani D U . 10 1 . 
C643 C 0.2680(4) 0.7707(5) 1.1358(4) 0.1618 0.5433 Uani D U . 10 1 . 
C644 C 0.2103(4) 0.8039(6) 1.1492(4) 0.1772 0.5433 Uani D U . 10 1 . 
C645 C 0.1620(4) 0.8048(6) 1.1264(4) 0.1807 0.5433 Uani D U . 10 1 . 
C646 C 0.1159(5) 0.7794(5) 1.1434(3) 0.1678 0.5433 Uani D U . 10 1 . 
C647 C 0.0641(4) 0.7851(5) 1.1226(4) 0.1573 0.5433 Uani D U . 10 1 . 
O648 O 0.0821(3) 0.7513(2) 1.09600(15) 0.1335 1.0000 Uani D U . . . . 
C650 C 0.1555(3) 1.0268(2) 1.05322(15) 0.0445 1.0000 Uani . U . . . . 
C651 C 0.1014(3) 1.0549(2) 1.03594(19) 0.0409 1.0000 Uani . U . . . . 
C652 C 0.0596(3) 1.0926(2) 1.05231(19) 0.0431 1.0000 Uani . U . . . . 
C653 C 0.0114(3) 1.11821(19) 1.03577(17) 0.0508 1.0000 Uani D U . . . . 
C654 C 0.0062(3) 1.1065(3) 1.0023(2) 0.0470 1.0000 Uani . U . . . . 
C655 C 0.0471(3) 1.0694(2) 0.98560(13) 0.0471 1.0000 Uani D U . . . . 
C656 C 0.0944(3) 1.0442(2) 1.00239(19) 0.0410 1.0000 Uani . U . . . . 
C657 C -0.03175(19) 1.15970(15) 1.05535(12) 0.0748 1.0000 Uani D U . . . . 
C658 C -0.0607(3) 1.1414(3) 1.08855(17) 0.1006 1.0000 Uani D U . . . . 
C659 C 0.0013(3) 1.1969(2) 1.0645(2) 0.1000 1.0000 Uani D U . . . . 
C660 C -0.0806(3) 1.1842(3) 1.0334(2) 0.1020 1.0000 Uani D U . . . . 
C661 C 0.04304(18) 1.05471(14) 0.94885(10) 0.0555 1.0000 Uani D U . . . . 
C662 C 0.0976(3) 1.0613(2) 0.92492(15) 0.0638 1.0000 Uani D U . . . . 
C663 C 0.0398(3) 1.0023(2) 0.94831(16) 0.0597 1.0000 Uani D U . . . . 
C664 C -0.0126(3) 1.0854(2) 0.93492(17) 0.0676 1.0000 Uani D U . . . . 
C665 C 0.1479(3) 1.0337(2) 1.0926(2) 0.0428 1.0000 Uani . U . . . . 
C666 C 0.1079(3) 1.0122(2) 1.1133(2) 0.0528 1.0000 Uani . U . . . . 
C667 C 0.0980(2) 1.0191(2) 1.14855(17) 0.0746 1.0000 Uani D U . . . . 
C668 C 0.1276(3) 1.0474(3) 1.1626(2) 0.0632 1.0000 Uani . U . . . . 
C669 C 0.1680(3) 1.06911(19) 1.14397(17) 0.0575 1.0000 Uani D U . . . . 
C670 C 0.1776(3) 1.0624(2) 1.1082(2) 0.0465 1.0000 Uani . U . . . . 
C671 C 0.05214(19) 0.99507(16) 1.16918(12) 0.0884 1.0000 Uani D U . . . . 
C672 C 0.0333(5) 0.9603(4) 1.1467(2) 0.0893 0.2511 Uani D U . 11 1 . 
C673 C 0.0784(4) 0.9671(4) 1.2001(2) 0.0910 0.2511 Uani D U . 11 1 . 
C674 C -0.0032(3) 1.0327(3) 1.1824(3) 0.0943 0.2511 Uani D U . 11 1 . 
C675 C 0.20124(19) 1.10214(14) 1.15931(12) 0.0729 1.0000 Uani D U . . . . 
C676 C 0.1813(3) 1.15345(19) 1.1459(2) 0.0862 1.0000 Uani D U . . . . 
C677 C 0.2683(3) 1.0853(3) 1.1496(2) 0.0851 1.0000 Uani D U . . . . 
C678 C 0.1889(3) 1.1022(3) 1.19862(15) 0.0884 1.0000 Uani D U . . . . 
C679 C 0.2129(4) 1.0429(3) 1.03666(17) 0.0438 1.0000 Uani . U . . . . 
C680 C 0.2681(4) 1.0130(3) 1.03946(18) 0.0508 1.0000 Uani . U . . . . 
C681 C 0.3204(3) 1.0254(2) 1.02595(16) 0.0743 1.0000 Uani D U . . . . 
C682 C 0.3156(4) 1.0701(3) 1.00919(19) 0.0661 1.0000 Uani . U . . . . 
C683 C 0.2629(3) 1.1001(2) 1.00589(14) 0.0788 1.0000 Uani D U . . . . 
C684 C 0.2099(4) 1.0863(3) 1.02020(18) 0.0565 1.0000 Uani . U . . . . 
C685 C 0.3807(2) 0.99088(18) 1.02935(13) 0.0945 1.0000 Uani D U . . . . 
C686 C 0.4107(4) 0.9728(4) 0.9940(2) 0.0982 0.4234 Uani D U . 12 1 . 
C687 C 0.3726(4) 0.9478(3) 1.0521(3) 0.0962 0.4234 Uani D U . 12 1 . 
C688 C 0.4219(3) 1.0161(3) 1.0455(3) 0.0945 0.4234 Uani D U . 12 1 . 
C689 C 0.2555(3) 1.1486(2) 0.98677(14) 0.0978 0.5866 Uani D U . 14 1 . 
C690 C 0.3152(4) 1.1633(3) 0.9803(3) 0.1073 0.5866 Uani D U . 14 1 . 
C691 C 0.2325(5) 1.1457(3) 0.9521(2) 0.1023 0.5866 Uani D U . 14 1 . 
C692 C 0.2114(4) 1.1873(3) 1.0079(3) 0.0993 0.5866 Uani D U . 14 1 . 
C693 C 0.1646(4) 0.9756(3) 1.0466(2) 0.0423 1.0000 Uani . U . . . . 
C694 C 0.1724(4) 0.9338(3) 1.0407(2) 0.0434 1.0000 Uani . U . . . . 
C695 C 0.1814(4) 0.8865(3) 1.0330(2) 0.0468 1.0000 Uani . U . . . . 
C696 C 0.1910(4) 0.8451(3) 1.0249(2) 0.0507 1.0000 Uani . U . . . . 
C697 C 0.2028(4) 0.7983(3) 1.0154(2) 0.0529 1.0000 Uani . U . . . . 
C698 C 0.2132(4) 0.7578(3) 1.0047(2) 0.0488 1.0000 Uani . U . . . . 
C699 C 0.2252(4) 0.7140(3) 0.9915(2) 0.0501 1.0000 Uani . U . . . . 
C700 C 0.2358(4) 0.6748(3) 0.9784(2) 0.0465 1.0000 Uani . U . . . . 
C701 C 0.2489(4) 0.6307(3) 0.9640(2) 0.0502 1.0000 Uani . U . . . . 
C702 C 0.2608(4) 0.5921(3) 0.9519(2) 0.0515 1.0000 Uani . U . . . . 
C703 C 0.2768(4) 0.5482(3) 0.9355(2) 0.0505 1.0000 Uani . U . . . . 
C704 C 0.3024(4) 0.5008(3) 0.94010(18) 0.0476 1.0000 Uani D U . . . . 
Co705 Co 0.33338(7) 0.52409(5) 0.89585(4) 0.0540 1.0000 Uani D U . . . . 
Co706 Co 0.23515(7) 0.50578(5) 0.91435(4) 0.0513 1.0000 Uani D U . . . . 
P707 P 0.25882(12) 0.43352(9) 0.89156(7) 0.0582 1.0000 Uani . U . . . . 
C708 C 0.3380(4) 0.4091(3) 0.8919(2) 0.0524 1.0000 Uani . U . . . . 
P709 P 0.38318(12) 0.45326(9) 0.87775(6) 0.0574 1.0000 Uani . U . . . . 
C710 C 0.3917(3) 0.5534(3) 0.9023(2) 0.0693 1.0000 Uani D U . . . . 
O711 O 0.4260(3) 0.5751(3) 0.9063(2) 0.1127 1.0000 Uani D U . . . . 
C712 C 0.3089(4) 0.5584(3) 0.85826(18) 0.0721 1.0000 Uani D U . . . . 
O713 O 0.2929(4) 0.5802(3) 0.83483(17) 0.1007 1.0000 Uani D U . . . . 
C714 C 0.1881(4) 0.5431(3) 0.8857(2) 0.0708 1.0000 Uani D U . . . . 
O715 O 0.1583(4) 0.5688(3) 0.8685(2) 0.1171 1.0000 Uani D U . . . . 
C716 C 0.1821(4) 0.4965(3) 0.9495(2) 0.0643 1.0000 Uani D U . . . . 
O717 O 0.1503(4) 0.4908(3) 0.97282(19) 0.1110 1.0000 Uani D U . . . . 
C718 C 0.2495(4) 0.4261(3) 0.8469(2) 0.0687 1.0000 Uani . U . . . . 
C719 C 0.2452(5) 0.4647(4) 0.8234(3) 0.0853 1.0000 Uani . U . . . . 
C720 C 0.2421(5) 0.4590(4) 0.7882(3) 0.0963 1.0000 Uani . U . . . . 
C721 C 0.2419(5) 0.4150(4) 0.7769(3) 0.1009 1.0000 Uani . U . . . . 
C722 C 0.2459(5) 0.3751(4) 0.8000(3) 0.0991 1.0000 Uani . U . . . . 
C723 C 0.2494(4) 0.3803(3) 0.8356(3) 0.0833 1.0000 Uani . U . . . . 
C724 C 0.2248(4) 0.3908(3) 0.9155(3) 0.0695 1.0000 Uani . U . . . . 
C725 C 0.2571(5) 0.3493(4) 0.9299(3) 0.1024 1.0000 Uani . U . . . . 
C726 C 0.2262(5) 0.3194(4) 0.9503(4) 0.1161 1.0000 Uani . U . . . . 
C727 C 0.1652(5) 0.3282(4) 0.9551(3) 0.1069 1.0000 Uani . U . . . . 
C728 C 0.1367(5) 0.3676(4) 0.9390(3) 0.1129 1.0000 Uani . U . . . . 
C729 C 0.1648(5) 0.3983(4) 0.9201(3) 0.0970 1.0000 Uani . U . . . . 
C730 C 0.4015(4) 0.4472(3) 0.8314(2) 0.0640 1.0000 Uani . U . . . . 
C731 C 0.4204(4) 0.4853(4) 0.8135(2) 0.0784 1.0000 Uani . U . . . . 
C732 C 0.4359(5) 0.4839(4) 0.7781(3) 0.0904 1.0000 Uani . U . . . . 
C733 C 0.4324(5) 0.4443(4) 0.7607(3) 0.0971 1.0000 Uani . U . . . . 
C734 C 0.4124(5) 0.4066(4) 0.7774(3) 0.0849 1.0000 Uani . U . . . . 
C735 C 0.3978(4) 0.4076(3) 0.8134(2) 0.0768 1.0000 Uani . U . . . . 
C736 C 0.4535(4) 0.4258(3) 0.8949(2) 0.0559 1.0000 Uani . U . . . . 
C737 C 0.4682(4) 0.4447(3) 0.9246(2) 0.0603 1.0000 Uani . U . . . . 
C738 C 0.5189(4) 0.4227(3) 0.9404(2) 0.0687 1.0000 Uani . U . . . . 
C739 C 0.5540(4) 0.3806(4) 0.9266(3) 0.0729 1.0000 Uani . U . . . . 
C740 C 0.5397(4) 0.3626(3) 0.8972(3) 0.0755 1.0000 Uani . U . . . . 
C741 C 0.4905(4) 0.3845(3) 0.8826(2) 0.0663 1.0000 Uani . U . . . . 
C742 C 0.3253(3) 0.4693(2) 0.96671(17) 0.0484 0.5483 Uani D U . 15 1 . 
C743 C 0.3455(6) 0.4390(5) 0.9868(3) 0.0623 0.5483 Uani D U . 15 1 . 
Si744 Si 0.3693(3) 0.3916(2) 1.01899(15) 0.0779 0.5483 Uani D U . 15 1 . 
C745 C 0.3824(4) 0.3330(2) 0.9952(2) 0.0651 0.5483 Uani D U . 15 1 . 
C746 C 0.3863(6) 0.2896(3) 1.0179(3) 0.1213 0.5483 Uani D U . 15 1 . 
C747 C 0.4310(5) 0.3273(3) 0.9660(3) 0.0465 0.5483 Uani D U . 15 1 . 
C748 C 0.3094(3) 0.3930(4) 1.0566(3) 0.1043 0.5483 Uani D U . 15 1 . 
C749 C 0.2987(5) 0.4358(5) 1.0787(3) 0.1578 0.5483 Uani D U . 15 1 . 
C750 C 0.2533(4) 0.3828(5) 1.0466(4) 0.1410 0.5483 Uani D U . 15 1 . 
C751 C 0.4403(4) 0.4012(3) 1.0329(2) 0.0884 0.5483 Uani D U . 15 1 . 
C752 C 0.4496(5) 0.4507(4) 1.0296(3) 0.0958 0.5483 Uani D U . 15 1 . 
C753 C 0.4572(6) 0.3767(5) 1.0660(3) 0.1253 0.5483 Uani D U . 15 1 . 
O801 O 0.6055(3) 0.3155(3) 0.5269(2) 0.1269 1.0000 Uani D U . . . . 
C802 C 0.6672(4) 0.3233(4) 0.5238(3) 0.0943 1.0000 Uani D U . . . . 
O803 O 0.5247(4) 0.3709(4) 0.5746(3) 0.1918 0.9749 Uani D U . . . . 
C804 C 0.4958(5) 0.4091(4) 0.5507(3) 0.1738 0.9749 Uani D U . . . . 
C1124 C 0.7611(3) 0.60862(16) 0.60256(15) 0.0463 0.4651 Uani D U . 1 2 . 
C1125 C 0.7441(3) 0.6544(2) 0.61492(18) 0.0527 0.4651 Uani D U . 1 2 . 
C1126 C 0.7718(3) 0.6898(2) 0.6017(2) 0.0584 0.4651 Uani D U . 1 2 . 
C1127 C 0.8175(3) 0.6799(2) 0.5757(2) 0.0562 0.4651 Uani D U . 1 2 . 
C1128 C 0.8348(3) 0.6345(3) 0.56292(18) 0.0532 0.4651 Uani D U . 1 2 . 
C1129 C 0.8067(3) 0.5993(2) 0.57638(17) 0.0484 0.4651 Uani D U . 1 2 . 
C1142 C 0.7342(3) 0.5387(2) 0.52630(16) 0.0443 0.2721 Uani D U . 2 2 . 
C1143 C 0.7302(8) 0.5689(6) 0.5037(4) 0.0593 0.2721 Uani D U . 2 2 . 
Si1144 Si 0.7093(3) 0.6082(2) 0.46637(19) 0.0722 0.2721 Uani D U . 2 2 . 
C1145 C 0.6282(3) 0.6135(4) 0.4629(4) 0.0817 0.2721 Uani D U . 2 2 . 
C1146 C 0.6048(5) 0.5702(4) 0.4737(6) 0.0981 0.2721 Uani D U . 2 2 . 
C1147 C 0.5868(5) 0.6590(4) 0.4745(6) 0.1020 0.2721 Uani D U . 2 2 . 
C1148 C 0.7296(4) 0.6660(3) 0.4720(3) 0.0898 0.2721 Uani D U . 2 2 . 
C1149 C 0.7938(4) 0.6669(4) 0.4636(6) 0.1132 0.2721 Uani D U . 2 2 . 
C1150 C 0.6885(5) 0.7106(3) 0.4614(6) 0.1499 0.2721 Uani D U . 2 2 . 
C1151 C 0.7578(4) 0.5716(3) 0.4300(3) 0.0853 0.2721 Uani D U . 2 2 . 
C1152 C 0.7519(7) 0.5211(3) 0.4292(4) 0.1109 0.2721 Uani D U . 2 2 . 
C1153 C 0.7566(7) 0.5961(5) 0.3956(3) 0.0842 0.2721 Uani D U . 2 2 . 
C1257 C 1.0722(3) 0.3492(2) 0.3267(2) 0.0902 0.5066 Uani D U . 3 2 . 
C1258 C 1.1273(3) 0.3694(4) 0.3280(4) 0.0945 0.5066 Uani D U . 3 2 . 
C1259 C 1.0708(5) 0.3348(5) 0.2898(3) 0.1002 0.5066 Uani D U . 3 2 . 
C1260 C 1.0778(5) 0.3043(3) 0.3498(4) 0.1012 0.5066 Uani D U . 3 2 . 
C1265 C 0.8702(2) 0.43892(16) 0.28098(12) 0.0458 0.5105 Uani D U . 4 2 . 
C1266 C 0.8505(3) 0.3974(2) 0.27814(15) 0.0483 0.5105 Uani D U . 4 2 . 
C1267 C 0.8636(3) 0.3713(2) 0.24792(18) 0.0542 0.5105 Uani D U . 4 2 . 
C1268 C 0.8981(3) 0.3879(2) 0.22041(15) 0.0561 0.5105 Uani D U . 4 2 . 
C1269 C 0.9191(3) 0.4293(2) 0.22268(14) 0.0602 0.5105 Uani D U . 4 2 . 
C1270 C 0.9048(3) 0.4543(2) 0.25341(15) 0.0490 0.5105 Uani D U . 4 2 . 
C1271 C 0.8418(2) 0.32557(19) 0.24333(17) 0.0591 0.5105 Uani D U . 4 2 . 
C1272 C 0.8186(4) 0.3067(3) 0.2782(2) 0.0774 0.5105 Uani D U . 4 2 . 
C1273 C 0.7917(4) 0.3356(3) 0.2203(3) 0.0728 0.5105 Uani D U . 4 2 . 
C1274 C 0.8926(4) 0.2866(3) 0.2269(3) 0.0874 0.5105 Uani D U . 4 2 . 
C1275 C 0.9574(2) 0.4491(2) 0.19347(15) 0.0688 0.5105 Uani D U . 4 2 . 
C1276 C 1.0093(4) 0.4636(4) 0.2074(3) 0.0704 0.5105 Uani D U . 4 2 . 
C1277 C 0.9825(4) 0.4112(4) 0.1660(2) 0.0743 0.5105 Uani D U . 4 2 . 
C1278 C 0.9202(4) 0.4931(3) 0.1765(3) 0.0728 0.5105 Uani D U . 4 2 . 
C1342 C 0.6267(3) 0.9884(2) 0.18918(18) 0.0442 0.2987 Uani D U . 5 2 . 
C1343 C 0.5896(6) 0.9780(6) 0.1734(5) 0.0592 0.2987 Uani D U . 5 2 . 
Si1344 Si 0.5440(3) 0.9473(2) 0.15023(19) 0.0649 0.2987 Uani D U . 5 2 . 
C1345 C 0.4752(4) 0.9947(3) 0.1429(3) 0.0837 0.2987 Uani D U . 5 2 . 
C1346 C 0.4362(5) 0.9820(6) 0.1190(4) 0.1384 0.2987 Uani D U . 5 2 . 
C1347 C 0.4414(5) 1.0187(6) 0.1747(4) 0.0819 0.2987 Uani D U . 5 2 . 
C1348 C 0.5908(4) 0.9262(4) 0.1091(3) 0.0759 0.2987 Uani D U . 5 2 . 
C1349 C 0.6510(5) 0.8952(5) 0.1128(4) 0.0959 0.2987 Uani D U . 5 2 . 
C1350 C 0.5909(6) 0.9620(6) 0.0805(3) 0.1544 0.2987 Uani D U . 5 2 . 
C1351 C 0.5242(5) 0.8955(3) 0.1771(3) 0.0806 0.2987 Uani D U . 5 2 . 
C1352 C 0.5693(6) 0.8717(5) 0.2002(4) 0.0723 0.2987 Uani D U . 5 2 . 
C1353 C 0.5021(6) 0.8608(4) 0.1575(4) 0.0719 0.2987 Uani D U . 5 2 . 
C1401 C 0.9325(3) 0.7720(3) 0.7883(2) 0.1287 0.3663 Uani D U . 6 2 . 
C1402 C 0.9394(3) 0.7450(3) 0.8183(2) 0.1301 0.3663 Uani D U . 6 2 . 
C1403 C 0.9754(4) 0.7530(3) 0.8415(2) 0.1319 0.3663 Uani D U . 6 2 . 
C1404 C 1.0047(3) 0.7901(3) 0.8347(2) 0.1338 0.3663 Uani D U . 6 2 . 
C1405 C 0.9983(3) 0.8182(3) 0.8049(2) 0.1337 0.3663 Uani D U . 6 2 . 
C1406 C 0.9623(3) 0.8084(3) 0.7822(2) 0.1330 0.3663 Uani D U . 6 2 . 
O1407 O 0.9571(4) 0.8374(3) 0.7530(2) 0.1368 0.3663 Uani D U . 6 2 . 
C1408 C 0.9246(7) 0.8181(5) 0.7310(4) 0.1245 0.3663 Uani D U . 6 2 . 
C1409 C 0.9145(6) 0.8525(5) 0.7008(3) 0.1317 0.3663 Uani D U . 6 2 . 
C1410 C 0.8880(4) 0.8335(6) 0.6728(3) 0.1243 0.3663 Uani D U . 6 2 . 
C1411 C 0.8219(5) 0.8427(6) 0.6775(4) 0.1249 0.3663 Uani D U . 6 2 . 
C1412 C 0.7951(5) 0.8300(6) 0.6467(4) 0.1261 0.3663 Uani D U . 6 2 . 
C1413 C 0.7550(6) 0.7961(5) 0.6565(4) 0.1183 0.3663 Uani D U . 6 2 . 
O1414 O 0.7072(3) 0.8064(3) 0.6364(2) 0.1153 0.3663 Uani D U . 6 2 . 
C1415 C 0.6613(3) 0.7835(3) 0.6452(2) 0.1103 0.3663 Uani D U . 6 2 . 
C1416 C 0.6615(3) 0.7534(3) 0.6740(2) 0.1071 0.3663 Uani D U . 6 2 . 
C1417 C 0.6154(3) 0.7306(3) 0.68243(18) 0.1027 0.3663 Uani D U . 6 2 . 
C1418 C 0.5673(2) 0.7369(2) 0.66332(17) 0.1068 0.3663 Uani D U . 6 2 . 
C1419 C 0.5680(3) 0.7678(3) 0.63487(19) 0.1135 0.3663 Uani D U . 6 2 . 
C1420 C 0.6138(3) 0.7908(3) 0.6258(2) 0.1166 0.3663 Uani D U . 6 2 . 
C1421 C 0.5182(3) 0.7132(2) 0.67294(15) 0.1055 0.3663 Uani D U . 6 2 . 
N1422 N 0.5112(3) 0.6989(3) 0.70611(16) 0.1025 0.3663 Uani D U . 6 2 . 
C1423 C 0.4660(3) 0.6777(3) 0.71792(16) 0.1055 0.3663 Uani D U . 6 2 . 
C1424 C 0.4608(3) 0.6621(3) 0.75347(17) 0.1072 0.3663 Uani D U . 6 2 . 
N1425 N 0.5009(3) 0.6696(3) 0.77393(17) 0.1092 0.3663 Uani D U . 6 2 . 
C1426 C 0.4977(3) 0.65568(16) 0.80718(16) 0.1158 0.3663 Uani D U . 6 2 . 
C1427 C 0.4520(3) 0.6326(2) 0.82114(18) 0.1199 0.3663 Uani D U . 6 2 . 
C1428 C 0.4116(3) 0.6255(3) 0.8006(2) 0.1171 0.3663 Uani D U . 6 2 . 
C1429 C 0.4137(3) 0.6395(3) 0.76602(19) 0.1122 0.3663 Uani D U . 6 2 . 
C1430 C 0.3730(3) 0.6330(3) 0.7433(2) 0.1161 0.3663 Uani D U . 6 2 . 
C1431 C 0.3779(3) 0.6474(3) 0.7101(2) 0.1141 0.3663 Uani D U . 6 2 . 
C1432 C 0.4241(3) 0.6697(3) 0.69614(18) 0.1095 0.3663 Uani D U . 6 2 . 
C1433 C 0.4323(3) 0.6855(3) 0.66205(19) 0.1120 0.3663 Uani D U . 6 2 . 
C1434 C 0.4775(3) 0.7069(3) 0.65011(17) 0.1103 0.3663 Uani D U . 6 2 . 
C1435 C 0.5387(2) 0.6704(2) 0.82763(16) 0.1209 0.3663 Uani D U . 6 2 . 
C1436 C 0.5947(3) 0.6750(3) 0.81356(19) 0.1261 0.3663 Uani D U . 6 2 . 
C1437 C 0.6341(3) 0.6883(3) 0.8327(2) 0.1350 0.3663 Uani D U . 6 2 . 
C1438 C 0.6185(3) 0.6974(3) 0.8675(2) 0.1461 0.3663 Uani D U . 6 2 . 
C1439 C 0.5633(3) 0.6926(3) 0.8823(2) 0.1407 0.3663 Uani D U . 6 2 . 
C1440 C 0.5247(3) 0.6792(3) 0.86263(19) 0.1331 0.3663 Uani D U . 6 2 . 
O1441 O 0.6575(4) 0.7104(3) 0.8870(3) 0.1556 0.3663 Uani D U . 6 2 . 
C1442 C 0.6730(5) 0.7510(4) 0.8980(6) 0.1633 0.3663 Uani D U . 6 2 . 
C1443 C 0.7376(4) 0.7372(5) 0.9045(5) 0.1575 0.3663 Uani D U . 6 2 . 
C1444 C 0.7710(4) 0.6932(5) 0.8848(5) 0.1516 0.3663 Uani D U . 6 2 . 
C1445 C 0.8328(4) 0.6755(5) 0.8954(5) 0.1490 0.3663 Uani D U . 6 2 . 
C1446 C 0.8713(5) 0.7109(5) 0.8846(3) 0.1600 0.3663 Uani D U . 6 2 . 
C1447 C 0.9231(4) 0.6890(4) 0.8590(4) 0.1591 0.3663 Uani D U . 6 2 . 
O1448 O 0.9111(4) 0.7079(3) 0.8262(3) 0.1381 0.3663 Uani D U . 6 2 . 
C1476 C 1.0912(3) 0.3692(3) 0.8326(3) 0.0837 0.4191 Uani D U . 7 2 . 
C1477 C 1.0105(4) 0.3415(3) 0.8093(3) 0.0787 0.4191 Uani D U . 7 2 . 
C1478 C 1.0305(5) 0.3222(3) 0.8697(2) 0.0898 0.4191 Uani D U . 7 2 . 
C1486 C 0.5646(3) 0.4879(4) 0.8631(2) 0.0658 0.4093 Uani D U . 8 2 . 
C1487 C 0.6160(4) 0.4618(4) 0.8057(2) 0.0771 0.4093 Uani D U . 8 2 . 
C1488 C 0.6022(4) 0.5461(3) 0.8230(3) 0.0693 0.4093 Uani D U . 8 2 . 
C1542 C 0.6602(3) 1.0447(2) 0.71830(17) 0.0457 0.5650 Uani D U . 9 2 . 
C1543 C 0.6631(7) 1.0764(5) 0.7367(4) 0.0726 0.5650 Uani D U . 9 2 . 
Si1544 Si 0.6681(2) 1.12217(17) 0.76697(11) 0.0698 0.5650 Uani D U . 9 2 . 
C1545 C 0.5976(3) 1.1704(3) 0.7627(3) 0.0726 0.5650 Uani D U . 9 2 . 
C1546 C 0.5415(3) 1.1568(4) 0.7768(3) 0.0867 0.5650 Uani D U . 9 2 . 
C1547 C 0.5954(5) 1.1922(4) 0.7271(3) 0.0720 0.5650 Uani D U . 9 2 . 
C1548 C 0.7359(3) 1.1446(3) 0.7507(3) 0.0811 0.5650 Uani D U . 9 2 . 
C1549 C 0.7931(3) 1.1076(4) 0.7471(4) 0.1151 0.5650 Uani D U . 9 2 . 
C1550 C 0.7407(5) 1.1895(4) 0.7670(4) 0.1292 0.5650 Uani D U . 9 2 . 
C1551 C 0.6696(4) 1.0959(3) 0.81179(19) 0.0774 0.5650 Uani D U . 9 2 . 
C1552 C 0.7164(5) 1.0514(3) 0.8161(3) 0.0864 0.5650 Uani D U . 9 2 . 
C1553 C 0.6639(6) 1.1312(4) 0.8396(3) 0.0853 0.5650 Uani D U . 9 2 . 
C1642 C 0.3074(5) 0.7590(6) 1.1011(4) 0.1453 0.4567 Uani D U . 10 2 . 
C1643 C 0.2681(4) 0.7678(6) 1.1348(3) 0.1618 0.4567 Uani D U . 10 2 . 
C1644 C 0.2062(4) 0.7617(5) 1.1323(5) 0.1670 0.4567 Uani D U . 10 2 . 
C1645 C 0.1704(5) 0.8020(6) 1.1121(4) 0.1666 0.4567 Uani D U . 10 2 . 
C1646 C 0.1050(4) 0.8124(4) 1.1260(4) 0.1529 0.4567 Uani D U . 10 2 . 
C1647 C 0.0824(6) 0.7670(5) 1.1297(3) 0.1493 0.4567 Uani D U . 10 2 . 
C1672 C 0.0700(4) 0.9408(2) 1.1647(2) 0.0936 0.7489 Uani D U . 11 2 . 
C1673 C 0.0478(4) 1.0056(3) 1.20747(16) 0.1001 0.7489 Uani D U . 11 2 . 
C1674 C -0.0092(3) 1.0137(3) 1.1569(2) 0.0973 0.7489 Uani D U . 11 2 . 
C1686 C 0.4309(3) 1.0176(3) 1.0236(3) 0.0978 0.5766 Uani D U . 12 2 . 
C1687 C 0.3928(4) 0.9515(3) 1.0029(3) 0.1203 0.5766 Uani D U . 12 2 . 
C1688 C 0.3815(4) 0.9675(4) 1.0653(2) 0.1083 0.5766 Uani D U . 12 2 . 
C1689 C 0.2530(3) 1.1495(2) 0.98795(16) 0.0934 0.4134 Uani D U . 14 2 . 
C1690 C 0.3101(4) 1.1558(4) 0.9663(3) 0.0969 0.4134 Uani D U . 14 2 . 
C1691 C 0.2039(5) 1.1552(4) 0.9643(3) 0.0970 0.4134 Uani D U . 14 2 . 
C1692 C 0.2347(6) 1.1892(3) 1.0145(3) 0.0974 0.4134 Uani D U . 14 2 . 
C1742 C 0.3253(3) 0.4693(2) 0.96671(17) 0.0484 0.4517 Uani D U . 15 2 . 
C1743 C 0.3430(7) 0.4401(5) 0.9887(4) 0.0623 0.4517 Uani D U . 15 2 . 
Si1744 Si 0.3742(3) 0.3963(2) 1.02193(18) 0.0779 0.4517 Uani D U . 15 2 . 
C1745 C 0.4111(4) 0.3359(3) 1.0035(3) 0.1163 0.4517 Uani D U . 15 2 . 
C1746 C 0.4149(6) 0.2939(3) 1.0275(4) 0.1476 0.4517 Uani D U . 15 2 . 
C1747 C 0.3972(7) 0.3260(4) 0.9689(3) 0.1519 0.4517 Uani D U . 15 2 . 
C1748 C 0.3008(3) 0.3951(4) 1.0482(3) 0.0940 0.4517 Uani D U . 15 2 . 
C1749 C 0.2729(5) 0.4396(5) 1.0678(4) 0.0890 0.4517 Uani D U . 15 2 . 
C1750 C 0.2578(4) 0.3773(5) 1.0295(4) 0.1056 0.4517 Uani D U . 15 2 . 
C1751 C 0.4255(4) 0.4193(4) 1.0469(3) 0.1123 0.4517 Uani D U . 15 2 . 
C1752 C 0.4386(6) 0.4663(4) 1.0364(3) 0.1271 0.4517 Uani D U . 15 2 . 
C1753 C 0.4187(7) 0.4117(5) 1.0849(3) 0.1816 0.4517 Uani D U . 15 2 . 
H8011 H 0.5987 0.2851 0.5330 0.1531 1.0000 Uiso . . . . . . 
H8031 H 0.5520 0.3527 0.5584 0.2315 0.9749 Uiso . . . . . . 
H11 H 0.9899 0.2990 0.4584 0.0773 1.0000 Uiso . . . . . . 
H31 H 1.1186 0.1829 0.4258 0.0827 1.0000 Uiso . . . . . . 
H41 H 1.1722 0.1939 0.4710 0.0864 1.0000 Uiso . . . . . . 
H51 H 1.1364 0.2578 0.5094 0.0910 1.0000 Uiso . . . . . . 
H81 H 0.9729 0.3629 0.4923 0.0795 1.0000 Uiso . . . . . . 
H82 H 0.9538 0.3248 0.5179 0.0795 1.0000 Uiso . . . . . . 
H91 H 1.0013 0.3976 0.5396 0.0801 1.0000 Uiso . . . . . . 
H92 H 0.9330 0.4030 0.5409 0.0801 1.0000 Uiso . . . . . . 
H101 H 0.9740 0.3797 0.5937 0.0752 1.0000 Uiso . . . . . . 
H102 H 1.0017 0.3301 0.5771 0.0752 1.0000 Uiso . . . . . . 
H111 H 0.8808 0.3689 0.5914 0.0690 1.0000 Uiso . . . . . . 
H112 H 0.9064 0.3210 0.5721 0.0690 1.0000 Uiso . . . . . . 
H121 H 0.9238 0.3333 0.6399 0.0719 1.0000 Uiso . . . . . . 
H122 H 0.9434 0.2851 0.6205 0.0719 1.0000 Uiso . . . . . . 
H131 H 0.8570 0.2871 0.6578 0.0673 1.0000 Uiso . . . . . . 
H132 H 0.8244 0.3310 0.6373 0.0673 1.0000 Uiso . . . . . . 
H161 H 0.7507 0.2946 0.6567 0.0681 1.0000 Uiso . . . . . . 
H171 H 0.6576 0.2795 0.6553 0.0679 1.0000 Uiso . . . . . . 
H191 H 0.7122 0.2135 0.5649 0.0621 1.0000 Uiso . . . . . . 
H201 H 0.8062 0.2274 0.5662 0.0615 1.0000 Uiso . . . . . . 
H271 H 0.4941 0.2046 0.4517 0.0773 1.0000 Uiso . . . . . . 
H281 H 0.4265 0.1953 0.4983 0.0821 1.0000 Uiso . . . . . . 
H301 H 0.3989 0.1930 0.5627 0.0807 1.0000 Uiso . . . . . . 
H311 H 0.4233 0.2003 0.6169 0.0773 1.0000 Uiso . . . . . . 
H331 H 0.4968 0.2165 0.6550 0.0723 1.0000 Uiso . . . . . . 
H341 H 0.5878 0.2332 0.6610 0.0693 1.0000 Uiso . . . . . . 
H361 H 0.6730 0.2123 0.4831 0.0665 1.0000 Uiso . . . . . . 
H371 H 0.7498 0.2134 0.4396 0.0651 1.0000 Uiso . . . . . . 
H391 H 0.6336 0.2270 0.3686 0.0750 1.0000 Uiso . . . . . . 
H401 H 0.5576 0.2250 0.4123 0.0745 1.0000 Uiso . . . . . . 
H421 H 0.8143 0.2226 0.3963 0.0714 1.0000 Uiso . . . . . . 
H422 H 0.8097 0.1705 0.3900 0.0714 1.0000 Uiso . . . . . . 
H431 H 0.8449 0.2335 0.3405 0.0824 1.0000 Uiso . . . . . . 
H432 H 0.8301 0.1860 0.3306 0.0824 1.0000 Uiso . . . . . . 
H441 H 0.9319 0.1788 0.3299 0.0875 1.0000 Uiso . . . . . . 
H442 H 0.9089 0.1418 0.3549 0.0875 1.0000 Uiso . . . . . . 
H451 H 0.9737 0.1711 0.3810 0.0838 1.0000 Uiso . . . . . . 
H452 H 0.9108 0.1896 0.4004 0.0838 1.0000 Uiso . . . . . . 
H461 H 0.9719 0.2434 0.3559 0.0816 1.0000 Uiso . . . . . . 
H462 H 0.9060 0.2624 0.3709 0.0816 1.0000 Uiso . . . . . . 
H471 H 0.9666 0.2928 0.4020 0.0843 1.0000 Uiso . . . . . . 
H472 H 0.9361 0.2587 0.4258 0.0843 1.0000 Uiso . . . . . . 
H521 H 0.9281 -0.0960 0.4141 0.0475 1.0000 Uiso . . . . . . 
H541 H 0.9864 -0.1343 0.5064 0.0592 1.0000 Uiso . . . . . . 
H561 H 0.8678 -0.0097 0.4954 0.0483 1.0000 Uiso . . . . . . 
H581 H 1.0617 -0.1872 0.3990 0.0954 1.0000 Uiso . . . . . . 
H582 H 1.0675 -0.1416 0.4170 0.0954 1.0000 Uiso . . . . . . 
H583 H 1.0175 -0.1386 0.3933 0.0954 1.0000 Uiso . . . . . . 
H591 H 0.9787 -0.2253 0.4171 0.0956 1.0000 Uiso . . . . . . 
H592 H 0.9307 -0.2043 0.4470 0.0956 1.0000 Uiso . . . . . . 
H593 H 0.9333 -0.1772 0.4118 0.0956 1.0000 Uiso . . . . . . 
H601 H 1.0576 -0.2299 0.4544 0.0862 1.0000 Uiso . . . . . . 
H602 H 1.0634 -0.1849 0.4732 0.0862 1.0000 Uiso . . . . . . 
H603 H 1.0107 -0.2090 0.4848 0.0862 1.0000 Uiso . . . . . . 
H621 H 0.8632 -0.0476 0.5862 0.0942 1.0000 Uiso . . . . . . 
H622 H 0.8545 -0.0856 0.5613 0.0942 1.0000 Uiso . . . . . . 
H623 H 0.8362 -0.0313 0.5520 0.0942 1.0000 Uiso . . . . . . 
H631 H 0.9396 -0.0020 0.5714 0.0971 1.0000 Uiso . . . . . . 
H632 H 0.9806 -0.0102 0.5368 0.0971 1.0000 Uiso . . . . . . 
H633 H 0.9138 0.0150 0.5369 0.0971 1.0000 Uiso . . . . . . 
H641 H 0.9686 -0.0874 0.5862 0.0863 1.0000 Uiso . . . . . . 
H642 H 1.0101 -0.0969 0.5518 0.0863 1.0000 Uiso . . . . . . 
H643 H 0.9615 -0.1259 0.5613 0.0863 1.0000 Uiso . . . . . . 
H661 H 0.9369 0.0201 0.3863 0.0456 1.0000 Uiso . . . . . . 
H681 H 0.9333 -0.0486 0.2990 0.0482 1.0000 Uiso . . . . . . 
H701 H 0.8221 -0.0649 0.3827 0.0465 1.0000 Uiso . . . . . . 
H721 H 1.0480 0.0522 0.3321 0.0651 1.0000 Uiso . . . . . . 
H722 H 1.0349 0.0171 0.3618 0.0651 1.0000 Uiso . . . . . . 
H723 H 0.9877 0.0638 0.3554 0.0651 1.0000 Uiso . . . . . . 
H731 H 1.0702 -0.0128 0.2906 0.0700 1.0000 Uiso . . . . . . 
H732 H 1.0574 -0.0490 0.3196 0.0700 1.0000 Uiso . . . . . . 
H733 H 1.0242 -0.0434 0.2868 0.0700 1.0000 Uiso . . . . . . 
H741 H 0.9958 0.0609 0.2805 0.0726 1.0000 Uiso . . . . . . 
H742 H 0.9347 0.0726 0.3030 0.0726 1.0000 Uiso . . . . . . 
H743 H 0.9487 0.0314 0.2767 0.0726 1.0000 Uiso . . . . . . 
H761 H 0.8593 -0.1718 0.3251 0.0652 1.0000 Uiso . . . . . . 
H762 H 0.9161 -0.1553 0.3318 0.0652 1.0000 Uiso . . . . . . 
H763 H 0.8617 -0.1482 0.3598 0.0652 1.0000 Uiso . . . . . . 
H771 H 0.8532 -0.1243 0.2715 0.0628 1.0000 Uiso . . . . . . 
H772 H 0.9100 -0.1071 0.2774 0.0628 1.0000 Uiso . . . . . . 
H773 H 0.8517 -0.0698 0.2714 0.0628 1.0000 Uiso . . . . . . 
H781 H 0.7674 -0.1131 0.3157 0.0621 1.0000 Uiso . . . . . . 
H782 H 0.7685 -0.0887 0.3503 0.0621 1.0000 Uiso . . . . . . 
H783 H 0.7646 -0.0584 0.3163 0.0621 1.0000 Uiso . . . . . . 
H801 H 0.7537 0.0484 0.4096 0.0514 1.0000 Uiso . . . . . . 
H821 H 0.6295 -0.0253 0.4424 0.0616 1.0000 Uiso . . . . . . 
H841 H 0.7991 -0.0778 0.4621 0.0526 1.0000 Uiso . . . . . . 
H861 H 0.5753 0.0556 0.3734 0.1131 1.0000 Uiso . . . . . . 
H862 H 0.5867 0.0088 0.3957 0.1131 1.0000 Uiso . . . . . . 
H863 H 0.6331 0.0161 0.3651 0.1131 1.0000 Uiso . . . . . . 
H871 H 0.5608 0.1041 0.4249 0.1096 1.0000 Uiso . . . . . . 
H872 H 0.6093 0.0963 0.4501 0.1096 1.0000 Uiso . . . . . . 
H873 H 0.5720 0.0581 0.4480 0.1096 1.0000 Uiso . . . . . . 
H881 H 0.6339 0.1157 0.3767 0.1125 1.0000 Uiso . . . . . . 
H882 H 0.6834 0.1080 0.4012 0.1125 1.0000 Uiso . . . . . . 
H883 H 0.6926 0.0772 0.3685 0.1125 1.0000 Uiso . . . . . . 
H901 H 0.6202 -0.1286 0.4868 0.0893 1.0000 Uiso . . . . . . 
H902 H 0.6057 -0.0729 0.4857 0.0893 1.0000 Uiso . . . . . . 
H903 H 0.6192 -0.1011 0.4516 0.0893 1.0000 Uiso . . . . . . 
H911 H 0.6999 -0.1305 0.5232 0.0862 1.0000 Uiso . . . . . . 
H912 H 0.7507 -0.1043 0.5116 0.0862 1.0000 Uiso . . . . . . 
H913 H 0.6867 -0.0748 0.5227 0.0862 1.0000 Uiso . . . . . . 
H921 H 0.7212 -0.1751 0.4693 0.0986 1.0000 Uiso . . . . . . 
H922 H 0.7723 -0.1496 0.4569 0.0986 1.0000 Uiso . . . . . . 
H923 H 0.7218 -0.1483 0.4339 0.0986 1.0000 Uiso . . . . . . 
H1081 H 0.6274 0.6094 0.6180 0.0515 1.0000 Uiso . . . . . . 
H1082 H 0.6569 0.5974 0.5807 0.0515 1.0000 Uiso . . . . . . 
H1191 H 0.7863 0.5212 0.6754 0.0753 1.0000 Uiso . . . . . . 
H1201 H 0.7801 0.5350 0.7340 0.0896 1.0000 Uiso . . . . . . 
H1211 H 0.6993 0.5900 0.7608 0.0825 1.0000 Uiso . . . . . . 
H1221 H 0.6212 0.6255 0.7300 0.0779 1.0000 Uiso . . . . . . 
H1231 H 0.6281 0.6163 0.6699 0.0693 1.0000 Uiso . . . . . . 
H1251 H 0.7360 0.6469 0.6517 0.0632 0.5349 Uiso . . . 1 1 . 
H1261 H 0.7852 0.7078 0.6364 0.0700 0.5349 Uiso . . . 1 1 . 
H1271 H 0.8406 0.7078 0.5830 0.0676 0.5349 Uiso . . . 1 1 . 
H1281 H 0.8468 0.6464 0.5451 0.0639 0.5349 Uiso . . . 1 1 . 
H1291 H 0.7975 0.5854 0.5604 0.0580 0.5349 Uiso . . . 1 1 . 
H1311 H 0.6470 0.4682 0.6553 0.0743 1.0000 Uiso . . . . . . 
H1321 H 0.6210 0.4602 0.7144 0.0886 1.0000 Uiso . . . . . . 
H1331 H 0.5454 0.5160 0.7422 0.0860 1.0000 Uiso . . . . . . 
H1341 H 0.4865 0.5755 0.7108 0.0796 1.0000 Uiso . . . . . . 
H1351 H 0.5118 0.5841 0.6513 0.0720 1.0000 Uiso . . . . . . 
H1371 H 0.5105 0.5056 0.5862 0.0825 1.0000 Uiso . . . . . . 
H1381 H 0.4276 0.5357 0.5565 0.0909 1.0000 Uiso . . . . . . 
H1391 H 0.4119 0.6136 0.5341 0.0910 1.0000 Uiso . . . . . . 
H1401 H 0.4790 0.6596 0.5403 0.0922 1.0000 Uiso . . . . . . 
H1411 H 0.5597 0.6313 0.5707 0.0870 1.0000 Uiso . . . . . . 
H1451 H 0.6776 0.6880 0.4611 0.1224 0.7279 Uiso . . . 2 1 . 
H1461 H 0.5859 0.6823 0.4862 0.1610 0.7279 Uiso . . . 2 1 . 
H1462 H 0.6130 0.6302 0.4979 0.1610 0.7279 Uiso . . . 2 1 . 
H1463 H 0.6122 0.6430 0.4589 0.1610 0.7279 Uiso . . . 2 1 . 
H1471 H 0.6478 0.7189 0.5148 0.1890 0.7279 Uiso . . . 2 1 . 
H1472 H 0.7167 0.7052 0.5067 0.1890 0.7279 Uiso . . . 2 1 . 
H1473 H 0.6842 0.6721 0.5303 0.1890 0.7279 Uiso . . . 2 1 . 
H1481 H 0.8069 0.6479 0.4913 0.1260 0.7279 Uiso . . . 2 1 . 
H1491 H 0.8994 0.6011 0.4792 0.1717 0.7279 Uiso . . . 2 1 . 
H1492 H 0.8550 0.5757 0.5010 0.1717 0.7279 Uiso . . . 2 1 . 
H1493 H 0.8711 0.5653 0.4620 0.1717 0.7279 Uiso . . . 2 1 . 
H1501 H 0.8696 0.6684 0.4478 0.2122 0.7279 Uiso . . . 2 1 . 
H1502 H 0.8030 0.6929 0.4458 0.2122 0.7279 Uiso . . . 2 1 . 
H1503 H 0.8339 0.6502 0.4221 0.2122 0.7279 Uiso . . . 2 1 . 
H1511 H 0.6933 0.5944 0.4260 0.1134 0.7279 Uiso . . . 2 1 . 
H1521 H 0.7390 0.5191 0.4089 0.1579 0.7279 Uiso . . . 2 1 . 
H1522 H 0.7817 0.5167 0.4370 0.1579 0.7279 Uiso . . . 2 1 . 
H1523 H 0.7139 0.5225 0.4476 0.1579 0.7279 Uiso . . . 2 1 . 
H1531 H 0.7575 0.5835 0.3773 0.1513 0.7279 Uiso . . . 2 1 . 
H1532 H 0.8052 0.5963 0.3977 0.1513 0.7279 Uiso . . . 2 1 . 
H1533 H 0.7468 0.6342 0.3928 0.1513 0.7279 Uiso . . . 2 1 . 
H2011 H 0.9644 0.7718 0.2540 0.0656 1.0000 Uiso . . . . . . 
H2031 H 1.0641 0.7952 0.3274 0.0703 1.0000 Uiso . . . . . . 
H2041 H 1.0979 0.8525 0.2908 0.0806 1.0000 Uiso . . . . . . 
H2051 H 1.0664 0.8695 0.2358 0.0843 1.0000 Uiso . . . . . . 
H2081 H 0.9098 0.8319 0.2185 0.0873 1.0000 Uiso . . . . . . 
H2082 H 0.9475 0.7903 0.1958 0.0873 1.0000 Uiso . . . . . . 
H2091 H 0.9247 0.8843 0.1710 0.1008 1.0000 Uiso . . . . . . 
H2092 H 0.9496 0.8388 0.1490 0.1008 1.0000 Uiso . . . . . . 
H2101 H 0.8519 0.8719 0.1411 0.1113 1.0000 Uiso . . . . . . 
H2102 H 0.8336 0.8646 0.1801 0.1113 1.0000 Uiso . . . . . . 
H2111 H 0.8804 0.7890 0.1365 0.1043 1.0000 Uiso . . . . . . 
H2112 H 0.8530 0.7851 0.1744 0.1043 1.0000 Uiso . . . . . . 
H2121 H 0.7833 0.8307 0.1237 0.1111 1.0000 Uiso . . . . . . 
H2122 H 0.7595 0.8153 0.1603 0.1111 1.0000 Uiso . . . . . . 
H2131 H 0.8167 0.7505 0.1098 0.1130 1.0000 Uiso . . . . . . 
H2132 H 0.7885 0.7367 0.1457 0.1130 1.0000 Uiso . . . . . . 
H2161 H 0.7018 0.7542 0.1799 0.0893 1.0000 Uiso . . . . . . 
H2171 H 0.6151 0.7371 0.2074 0.0859 1.0000 Uiso . . . . . . 
H2191 H 0.5525 0.7355 0.1161 0.0866 1.0000 Uiso . . . . . . 
H2201 H 0.6388 0.7524 0.0881 0.0910 1.0000 Uiso . . . . . . 
H2271 H 0.4891 0.6369 0.3589 0.0725 1.0000 Uiso . . . . . . 
H2281 H 0.4080 0.6298 0.3325 0.0802 1.0000 Uiso . . . . . . 
H2301 H 0.3519 0.6414 0.2802 0.0871 1.0000 Uiso . . . . . . 
H2311 H 0.3462 0.6664 0.2241 0.0919 1.0000 Uiso . . . . . . 
H2331 H 0.3909 0.7033 0.1706 0.0920 1.0000 Uiso . . . . . . 
H2341 H 0.4662 0.7356 0.1427 0.0879 1.0000 Uiso . . . . . . 
H2361 H 0.6157 0.7098 0.2906 0.0763 1.0000 Uiso . . . . . . 
H2371 H 0.6898 0.7324 0.3160 0.0828 1.0000 Uiso . . . . . . 
H2391 H 0.6272 0.6837 0.4080 0.0756 1.0000 Uiso . . . . . . 
H2401 H 0.5526 0.6623 0.3823 0.0713 1.0000 Uiso . . . . . . 
H2421 H 0.6957 0.7930 0.3873 0.0893 1.0000 Uiso . . . . . . 
H2422 H 0.7200 0.7779 0.3497 0.0893 1.0000 Uiso . . . . . . 
H2431 H 0.7948 0.7954 0.3798 0.0825 1.0000 Uiso . . . . . . 
H2432 H 0.7885 0.7529 0.4049 0.0825 1.0000 Uiso . . . . . . 
H2441 H 0.8276 0.7438 0.3352 0.0848 1.0000 Uiso . . . . . . 
H2442 H 0.8188 0.7009 0.3594 0.0848 1.0000 Uiso . . . . . . 
H2451 H 0.9036 0.7526 0.3656 0.0763 1.0000 Uiso . . . . . . 
H2452 H 0.8962 0.7075 0.3876 0.0763 1.0000 Uiso . . . . . . 
H2461 H 0.9706 0.6756 0.3492 0.0749 1.0000 Uiso . . . . . . 
H2462 H 0.9169 0.6669 0.3321 0.0749 1.0000 Uiso . . . . . . 
H2471 H 0.9186 0.7394 0.2999 0.0702 1.0000 Uiso . . . . . . 
H2472 H 0.9724 0.6971 0.2897 0.0702 1.0000 Uiso . . . . . . 
H2521 H 0.9641 0.3934 0.3000 0.0693 1.0000 Uiso . . . . . . 
H2541 H 1.0485 0.3894 0.3838 0.0925 1.0000 Uiso . . . . . . 
H2561 H 0.8914 0.4824 0.3782 0.0602 1.0000 Uiso . . . . . . 
H2581 H 1.1496 0.3425 0.2966 0.1152 0.4934 Uiso . . . 3 1 . 
H2582 H 1.1348 0.3764 0.3279 0.1152 0.4934 Uiso . . . 3 1 . 
H2583 H 1.1099 0.3937 0.2932 0.1152 0.4934 Uiso . . . 3 1 . 
H2591 H 1.0727 0.3077 0.2766 0.1197 0.4934 Uiso . . . 3 1 . 
H2592 H 1.0319 0.3584 0.2729 0.1197 0.4934 Uiso . . . 3 1 . 
H2593 H 1.0081 0.3190 0.2949 0.1197 0.4934 Uiso . . . 3 1 . 
H2601 H 1.1120 0.2803 0.3313 0.1247 0.4934 Uiso . . . 3 1 . 
H2602 H 1.0966 0.3133 0.3631 0.1247 0.4934 Uiso . . . 3 1 . 
H2603 H 1.0480 0.2913 0.3504 0.1247 0.4934 Uiso . . . 3 1 . 
H2621 H 0.9614 0.5227 0.4444 0.1139 1.0000 Uiso . . . . . . 
H2622 H 0.9975 0.5180 0.4081 0.1139 1.0000 Uiso . . . . . . 
H2623 H 0.9284 0.5273 0.4116 0.1139 1.0000 Uiso . . . . . . 
H2631 H 1.0207 0.4452 0.4624 0.1234 1.0000 Uiso . . . . . . 
H2632 H 1.0577 0.4393 0.4265 0.1234 1.0000 Uiso . . . . . . 
H2633 H 1.0262 0.3994 0.4413 0.1234 1.0000 Uiso . . . . . . 
H2641 H 0.9117 0.4599 0.4678 0.1086 1.0000 Uiso . . . . . . 
H2642 H 0.9155 0.4143 0.4468 0.1086 1.0000 Uiso . . . . . . 
H2643 H 0.8780 0.4635 0.4354 0.1086 1.0000 Uiso . . . . . . 
H2661 H 0.8305 0.3834 0.3011 0.0579 0.4895 Uiso . . . 4 1 . 
H2681 H 0.9207 0.3569 0.2066 0.0671 0.4895 Uiso . . . 4 1 . 
H2701 H 0.9166 0.4799 0.2543 0.0588 0.4895 Uiso . . . 4 1 . 
H2721 H 0.7872 0.2855 0.2777 0.0929 0.4895 Uiso . . . 4 1 . 
H2722 H 0.8038 0.3222 0.3007 0.0929 0.4895 Uiso . . . 4 1 . 
H2723 H 0.7659 0.3401 0.2704 0.0929 0.4895 Uiso . . . 4 1 . 
H2731 H 0.8325 0.2731 0.2182 0.0787 0.4895 Uiso . . . 4 1 . 
H2732 H 0.8785 0.3018 0.2023 0.0787 0.4895 Uiso . . . 4 1 . 
H2733 H 0.8119 0.3275 0.2100 0.0787 0.4895 Uiso . . . 4 1 . 
H2741 H 0.8922 0.2450 0.2657 0.1111 0.4895 Uiso . . . 4 1 . 
H2742 H 0.9104 0.2811 0.2885 0.1111 0.4895 Uiso . . . 4 1 . 
H2743 H 0.9392 0.2733 0.2507 0.1111 0.4895 Uiso . . . 4 1 . 
H2761 H 1.0494 0.4475 0.1879 0.0846 0.4895 Uiso . . . 4 1 . 
H2762 H 1.0212 0.4572 0.2257 0.0846 0.4895 Uiso . . . 4 1 . 
H2763 H 1.0436 0.4049 0.2130 0.0846 0.4895 Uiso . . . 4 1 . 
H2771 H 0.9965 0.4171 0.1464 0.0892 0.4895 Uiso . . . 4 1 . 
H2772 H 0.9899 0.3740 0.1708 0.0892 0.4895 Uiso . . . 4 1 . 
H2773 H 0.9340 0.4070 0.1572 0.0892 0.4895 Uiso . . . 4 1 . 
H2781 H 0.9614 0.4995 0.1665 0.0873 0.4895 Uiso . . . 4 1 . 
H2782 H 0.9319 0.5100 0.2040 0.0873 0.4895 Uiso . . . 4 1 . 
H2783 H 0.8983 0.4907 0.1776 0.0873 0.4895 Uiso . . . 4 1 . 
H2801 H 0.7528 0.5099 0.3132 0.0527 1.0000 Uiso . . . . . . 
H2821 H 0.6616 0.4394 0.3836 0.0548 1.0000 Uiso . . . . . . 
H2841 H 0.8405 0.3992 0.3674 0.0457 1.0000 Uiso . . . . . . 
H2861 H 0.5596 0.5115 0.3252 0.0997 1.0000 Uiso . . . . . . 
H2862 H 0.5891 0.4655 0.3448 0.0997 1.0000 Uiso . . . . . . 
H2863 H 0.6137 0.4752 0.3072 0.0997 1.0000 Uiso . . . . . . 
H2871 H 0.5720 0.5614 0.3717 0.0967 1.0000 Uiso . . . . . . 
H2872 H 0.6343 0.5576 0.3839 0.0967 1.0000 Uiso . . . . . . 
H2873 H 0.6017 0.5161 0.3920 0.0967 1.0000 Uiso . . . . . . 
H2881 H 0.6108 0.5766 0.3124 0.0776 1.0000 Uiso . . . . . . 
H2882 H 0.6737 0.5730 0.3236 0.0776 1.0000 Uiso . . . . . . 
H2883 H 0.6657 0.5412 0.2941 0.0776 1.0000 Uiso . . . . . . 
H2901 H 0.8061 0.3170 0.4274 0.0779 1.0000 Uiso . . . . . . 
H2902 H 0.8374 0.3577 0.4141 0.0779 1.0000 Uiso . . . . . . 
H2903 H 0.8210 0.3247 0.3881 0.0779 1.0000 Uiso . . . . . . 
H2911 H 0.7273 0.3747 0.4608 0.0660 1.0000 Uiso . . . . . . 
H2912 H 0.7574 0.4163 0.4479 0.0660 1.0000 Uiso . . . . . . 
H2913 H 0.6911 0.4197 0.4431 0.0660 1.0000 Uiso . . . . . . 
H2921 H 0.7015 0.3225 0.4198 0.0725 1.0000 Uiso . . . . . . 
H2922 H 0.6648 0.3668 0.4015 0.0725 1.0000 Uiso . . . . . . 
H2923 H 0.7147 0.3303 0.3804 0.0725 1.0000 Uiso . . . . . . 
H3081 H 0.6613 1.1386 0.1827 0.0542 1.0000 Uiso . . . . . . 
H3082 H 0.6357 1.0941 0.1777 0.0542 1.0000 Uiso . . . . . . 
H3191 H 0.8157 1.0716 0.2221 0.0794 1.0000 Uiso . . . . . . 
H3201 H 0.8765 1.1199 0.2376 0.0977 1.0000 Uiso . . . . . . 
H3211 H 0.8835 1.1890 0.2043 0.1000 1.0000 Uiso . . . . . . 
H3221 H 0.8355 1.2066 0.1567 0.0948 1.0000 Uiso . . . . . . 
H3231 H 0.7730 1.1598 0.1410 0.0747 1.0000 Uiso . . . . . . 
H3251 H 0.6475 1.1009 0.1232 0.0788 1.0000 Uiso . . . . . . 
H3261 H 0.6468 1.1080 0.0636 0.0978 1.0000 Uiso . . . . . . 
H3271 H 0.7355 1.0907 0.0275 0.0962 1.0000 Uiso . . . . . . 
H3281 H 0.8246 1.0682 0.0515 0.1232 1.0000 Uiso . . . . . . 
H3291 H 0.8259 1.0611 0.1112 0.1055 1.0000 Uiso . . . . . . 
H3311 H 0.6829 1.1903 0.2131 0.0692 1.0000 Uiso . . . . . . 
H3321 H 0.7103 1.2484 0.2421 0.0841 1.0000 Uiso . . . . . . 
H3331 H 0.7233 1.2388 0.3005 0.0833 1.0000 Uiso . . . . . . 
H3341 H 0.7119 1.1675 0.3294 0.0804 1.0000 Uiso . . . . . . 
H3351 H 0.6869 1.1079 0.2999 0.0682 1.0000 Uiso . . . . . . 
H3371 H 0.5747 1.1841 0.2629 0.0905 1.0000 Uiso . . . . . . 
H3381 H 0.4738 1.2115 0.2727 0.1087 1.0000 Uiso . . . . . . 
H3391 H 0.4082 1.1623 0.2663 0.0912 1.0000 Uiso . . . . . . 
H3401 H 0.4488 1.0864 0.2408 0.0736 1.0000 Uiso . . . . . . 
H3411 H 0.5512 1.0607 0.2285 0.0665 1.0000 Uiso . . . . . . 
H3451 H 0.4624 1.0439 0.1540 0.1171 0.7013 Uiso . . . 5 1 . 
H3461 H 0.3754 1.0265 0.1434 0.1781 0.7013 Uiso . . . 5 1 . 
H3462 H 0.4240 1.0173 0.1120 0.1781 0.7013 Uiso . . . 5 1 . 
H3463 H 0.4101 0.9745 0.1346 0.1781 0.7013 Uiso . . . 5 1 . 
H3471 H 0.3995 1.0275 0.1995 0.1246 0.7013 Uiso . . . 5 1 . 
H3472 H 0.4650 1.0186 0.2078 0.1246 0.7013 Uiso . . . 5 1 . 
H3473 H 0.4383 0.9755 0.2008 0.1246 0.7013 Uiso . . . 5 1 . 
H3481 H 0.5455 0.9802 0.0837 0.0868 0.7013 Uiso . . . 5 1 . 
H3491 H 0.6424 0.9836 0.0675 0.1308 0.7013 Uiso . . . 5 1 . 
H3492 H 0.6528 0.9826 0.1061 0.1308 0.7013 Uiso . . . 5 1 . 
H3493 H 0.6375 0.9387 0.0903 0.1308 0.7013 Uiso . . . 5 1 . 
H3501 H 0.5640 1.0541 0.0704 0.1167 0.7013 Uiso . . . 5 1 . 
H3502 H 0.5635 1.0627 0.1094 0.1167 0.7013 Uiso . . . 5 1 . 
H3503 H 0.5059 1.0570 0.0950 0.1167 0.7013 Uiso . . . 5 1 . 
H3511 H 0.5087 0.9073 0.1654 0.1198 0.7013 Uiso . . . 5 1 . 
H3521 H 0.5901 0.8461 0.1627 0.1512 0.7013 Uiso . . . 5 1 . 
H3522 H 0.5950 0.8888 0.1843 0.1512 0.7013 Uiso . . . 5 1 . 
H3523 H 0.6279 0.8817 0.1474 0.1512 0.7013 Uiso . . . 5 1 . 
H3531 H 0.5249 0.8533 0.1228 0.1713 0.7013 Uiso . . . 5 1 . 
H3532 H 0.5464 0.8909 0.0977 0.1713 0.7013 Uiso . . . 5 1 . 
H3533 H 0.4812 0.9014 0.1151 0.1713 0.7013 Uiso . . . 5 1 . 
H4011 H 0.9177 0.7517 0.7743 0.1598 0.6337 Uiso . . . 6 1 . 
H4031 H 0.9760 0.7679 0.8658 0.1638 0.6337 Uiso . . . 6 1 . 
H4041 H 1.0123 0.8333 0.8421 0.1674 0.6337 Uiso . . . 6 1 . 
H4051 H 1.0018 0.8584 0.7849 0.1678 0.6337 Uiso . . . 6 1 . 
H4081 H 0.8779 0.8165 0.7278 0.1363 0.6337 Uiso . . . 6 1 . 
H4082 H 0.9322 0.7806 0.7096 0.1363 0.6337 Uiso . . . 6 1 . 
H4091 H 0.9044 0.8792 0.6963 0.1360 0.6337 Uiso . . . 6 1 . 
H4092 H 0.9619 0.8451 0.6796 0.1360 0.6337 Uiso . . . 6 1 . 
H4101 H 0.8828 0.8686 0.6447 0.1283 0.6337 Uiso . . . 6 1 . 
H4102 H 0.9130 0.8143 0.6454 0.1283 0.6337 Uiso . . . 6 1 . 
H4111 H 0.8059 0.8537 0.6834 0.1182 0.6337 Uiso . . . 6 1 . 
H4112 H 0.8356 0.7993 0.6820 0.1182 0.6337 Uiso . . . 6 1 . 
H4121 H 0.7917 0.8533 0.6255 0.1299 0.6337 Uiso . . . 6 1 . 
H4122 H 0.8204 0.7987 0.6245 0.1299 0.6337 Uiso . . . 6 1 . 
H4131 H 0.7105 0.8414 0.6596 0.1212 0.6337 Uiso . . . 6 1 . 
H4132 H 0.7412 0.7884 0.6671 0.1212 0.6337 Uiso . . . 6 1 . 
H4161 H 0.6712 0.7759 0.6815 0.1309 0.6337 Uiso . . . 6 1 . 
H4171 H 0.5951 0.7366 0.6951 0.1246 0.6337 Uiso . . . 6 1 . 
H4191 H 0.5751 0.7315 0.5949 0.1395 0.6337 Uiso . . . 6 1 . 
H4201 H 0.6526 0.7691 0.5807 0.1444 0.6337 Uiso . . . 6 1 . 
H4271 H 0.4321 0.6425 0.8288 0.1423 0.6337 Uiso . . . 6 1 . 
H4281 H 0.3690 0.6248 0.7925 0.1386 0.6337 Uiso . . . 6 1 . 
H4301 H 0.3375 0.6259 0.7329 0.1377 0.6337 Uiso . . . 6 1 . 
H4311 H 0.3553 0.6412 0.6753 0.1359 0.6337 Uiso . . . 6 1 . 
H4331 H 0.4181 0.6719 0.6266 0.1347 0.6337 Uiso . . . 6 1 . 
H4341 H 0.4988 0.7037 0.6074 0.1330 0.6337 Uiso . . . 6 1 . 
H4361 H 0.5852 0.6993 0.7716 0.1506 0.6337 Uiso . . . 6 1 . 
H4371 H 0.6501 0.7229 0.8039 0.1617 0.6337 Uiso . . . 6 1 . 
H4391 H 0.5510 0.6950 0.8908 0.1688 0.6337 Uiso . . . 6 1 . 
H4401 H 0.4857 0.6725 0.8580 0.1593 0.6337 Uiso . . . 6 1 . 
H4421 H 0.6982 0.7624 0.8462 0.1958 0.6337 Uiso . . . 6 1 . 
H4422 H 0.7285 0.7098 0.8552 0.1958 0.6337 Uiso . . . 6 1 . 
H4431 H 0.7096 0.7875 0.8967 0.1887 0.6337 Uiso . . . 6 1 . 
H4432 H 0.6874 0.7452 0.9158 0.1887 0.6337 Uiso . . . 6 1 . 
H4441 H 0.7982 0.7521 0.9086 0.1823 0.6337 Uiso . . . 6 1 . 
H4442 H 0.7777 0.7056 0.9207 0.1823 0.6337 Uiso . . . 6 1 . 
H4451 H 0.8144 0.7290 0.8530 0.1801 0.6337 Uiso . . . 6 1 . 
H4452 H 0.7838 0.6865 0.8617 0.1801 0.6337 Uiso . . . 6 1 . 
H4461 H 0.8659 0.6570 0.8961 0.1915 0.6337 Uiso . . . 6 1 . 
H4462 H 0.8771 0.6489 0.8566 0.1915 0.6337 Uiso . . . 6 1 . 
H4471 H 0.9066 0.7257 0.8869 0.1927 0.6337 Uiso . . . 6 1 . 
H4472 H 0.9534 0.6790 0.8764 0.1927 0.6337 Uiso . . . 6 1 . 
H4521 H 0.8975 0.4961 0.7630 0.0369 1.0000 Uiso . . . . . . 
H4541 H 0.8838 0.3805 0.7125 0.0499 1.0000 Uiso . . . . . . 
H4561 H 0.8010 0.4059 0.8095 0.0445 1.0000 Uiso . . . . . . 
H4581 H 0.9549 0.4410 0.6503 0.0902 1.0000 Uiso . . . . . . 
H4582 H 0.9317 0.4000 0.6705 0.0902 1.0000 Uiso . . . . . . 
H4583 H 0.8879 0.4485 0.6639 0.0902 1.0000 Uiso . . . . . . 
H4591 H 0.9609 0.5129 0.6797 0.0865 1.0000 Uiso . . . . . . 
H4592 H 0.9415 0.5187 0.7190 0.0865 1.0000 Uiso . . . . . . 
H4593 H 0.8939 0.5215 0.6937 0.0865 1.0000 Uiso . . . . . . 
H4601 H 1.0297 0.4367 0.6902 0.1018 1.0000 Uiso . . . . . . 
H4602 H 1.0114 0.4413 0.7296 0.1018 1.0000 Uiso . . . . . . 
H4603 H 1.0076 0.3956 0.7109 0.1018 1.0000 Uiso . . . . . . 
H4621 H 0.7652 0.3138 0.7286 0.0801 1.0000 Uiso . . . . . . 
H4622 H 0.7444 0.3689 0.7334 0.0801 1.0000 Uiso . . . . . . 
H4623 H 0.8006 0.3480 0.7083 0.0801 1.0000 Uiso . . . . . . 
H4631 H 0.7671 0.3014 0.7908 0.0711 1.0000 Uiso . . . . . . 
H4632 H 0.8038 0.3274 0.8110 0.0711 1.0000 Uiso . . . . . . 
H4633 H 0.7463 0.3562 0.7965 0.0711 1.0000 Uiso . . . . . . 
H4641 H 0.8557 0.2684 0.7513 0.0901 1.0000 Uiso . . . . . . 
H4642 H 0.8938 0.2940 0.7709 0.0901 1.0000 Uiso . . . . . . 
H4643 H 0.8925 0.3019 0.7314 0.0901 1.0000 Uiso . . . . . . 
H4661 H 0.8729 0.5198 0.8790 0.0453 1.0000 Uiso . . . . . . 
H4681 H 1.0187 0.4196 0.8956 0.0574 1.0000 Uiso . . . . . . 
H4701 H 0.9292 0.4067 0.8156 0.0514 1.0000 Uiso . . . . . . 
H4721 H 0.9519 0.4813 0.9755 0.0909 1.0000 Uiso . . . . . . 
H4722 H 0.9753 0.4366 0.9525 0.0909 1.0000 Uiso . . . . . . 
H4723 H 0.9078 0.4608 0.9569 0.0909 1.0000 Uiso . . . . . . 
H4731 H 1.0226 0.5225 0.9431 0.0788 1.0000 Uiso . . . . . . 
H4732 H 1.0471 0.4784 0.9196 0.0788 1.0000 Uiso . . . . . . 
H4733 H 1.0245 0.5288 0.9033 0.0788 1.0000 Uiso . . . . . . 
H4741 H 0.9162 0.5607 0.9500 0.0940 1.0000 Uiso . . . . . . 
H4742 H 0.9165 0.5675 0.9104 0.0940 1.0000 Uiso . . . . . . 
H4743 H 0.8716 0.5414 0.9310 0.0940 1.0000 Uiso . . . . . . 
H4761 H 1.0859 0.3376 0.7983 0.1058 0.5809 Uiso . . . 7 1 . 
H4762 H 1.0795 0.3917 0.8051 0.1058 0.5809 Uiso . . . 7 1 . 
H4763 H 1.0293 0.3749 0.7895 0.1058 0.5809 Uiso . . . 7 1 . 
H4771 H 1.0246 0.2911 0.8336 0.1019 0.5809 Uiso . . . 7 1 . 
H4772 H 0.9784 0.3149 0.8634 0.1019 0.5809 Uiso . . . 7 1 . 
H4773 H 0.9671 0.3277 0.8254 0.1019 0.5809 Uiso . . . 7 1 . 
H4781 H 1.1038 0.3175 0.8582 0.1096 0.5809 Uiso . . . 7 1 . 
H4782 H 1.0977 0.3712 0.8659 0.1096 0.5809 Uiso . . . 7 1 . 
H4783 H 1.0587 0.3416 0.8883 0.1096 0.5809 Uiso . . . 7 1 . 
H4801 H 0.7240 0.5119 0.8145 0.0507 1.0000 Uiso . . . . . . 
H4821 H 0.6460 0.4439 0.8928 0.0655 1.0000 Uiso . . . . . . 
H4841 H 0.8218 0.4349 0.8847 0.0460 1.0000 Uiso . . . . . . 
H4861 H 0.5281 0.5242 0.8536 0.0782 0.5907 Uiso . . . 8 1 . 
H4862 H 0.5728 0.5447 0.8717 0.0782 0.5907 Uiso . . . 8 1 . 
H4863 H 0.5625 0.4940 0.8819 0.0782 0.5907 Uiso . . . 8 1 . 
H4871 H 0.5634 0.4579 0.8131 0.0914 0.5907 Uiso . . . 8 1 . 
H4872 H 0.5984 0.4268 0.8408 0.0914 0.5907 Uiso . . . 8 1 . 
H4873 H 0.6310 0.4355 0.8049 0.0914 0.5907 Uiso . . . 8 1 . 
H4881 H 0.5797 0.5377 0.7970 0.0790 0.5907 Uiso . . . 8 1 . 
H4882 H 0.6253 0.5585 0.8142 0.0790 0.5907 Uiso . . . 8 1 . 
H4883 H 0.6476 0.5165 0.7886 0.0790 0.5907 Uiso . . . 8 1 . 
H4901 H 0.7366 0.3341 0.9375 0.0997 1.0000 Uiso . . . . . . 
H4902 H 0.7659 0.3414 0.9005 0.0997 1.0000 Uiso . . . . . . 
H4903 H 0.6971 0.3560 0.9088 0.0997 1.0000 Uiso . . . . . . 
H4911 H 0.6908 0.4027 0.9743 0.0837 1.0000 Uiso . . . . . . 
H4912 H 0.6905 0.4547 0.9611 0.0837 1.0000 Uiso . . . . . . 
H4913 H 0.6507 0.4257 0.9460 0.0837 1.0000 Uiso . . . . . . 
H4921 H 0.7993 0.3796 0.9613 0.1113 1.0000 Uiso . . . . . . 
H4922 H 0.8006 0.4312 0.9479 0.1113 1.0000 Uiso . . . . . . 
H4923 H 0.8296 0.3876 0.9246 0.1113 1.0000 Uiso . . . . . . 
H5081 H 0.6121 1.1035 0.6629 0.0430 1.0000 Uiso . . . . . . 
H5082 H 0.6007 1.1173 0.6250 0.0430 1.0000 Uiso . . . . . . 
H5191 H 0.7079 0.9946 0.5644 0.0548 1.0000 Uiso . . . . . . 
H5201 H 0.7195 1.0107 0.5052 0.0640 1.0000 Uiso . . . . . . 
H5211 H 0.7105 1.0875 0.4844 0.0729 1.0000 Uiso . . . . . . 
H5221 H 0.6829 1.1513 0.5223 0.0773 1.0000 Uiso . . . . . . 
H5231 H 0.6727 1.1360 0.5811 0.0666 1.0000 Uiso . . . . . . 
H5251 H 0.6866 1.1427 0.6632 0.0550 1.0000 Uiso . . . . . . 
H5261 H 0.7638 1.1796 0.6714 0.0650 1.0000 Uiso . . . . . . 
H5271 H 0.8592 1.1501 0.6478 0.0700 1.0000 Uiso . . . . . . 
H5281 H 0.8839 1.0770 0.6172 0.0759 1.0000 Uiso . . . . . . 
H5291 H 0.8078 1.0387 0.6104 0.0591 1.0000 Uiso . . . . . . 
H5311 H 0.5595 0.9720 0.6017 0.0525 1.0000 Uiso . . . . . . 
H5321 H 0.5508 0.9598 0.5440 0.0648 1.0000 Uiso . . . . . . 
H5331 H 0.5404 1.0238 0.5052 0.0675 1.0000 Uiso . . . . . . 
H5341 H 0.5356 1.1009 0.5238 0.0641 1.0000 Uiso . . . . . . 
H5351 H 0.5416 1.1130 0.5822 0.0595 1.0000 Uiso . . . . . . 
H5371 H 0.5158 1.1231 0.6954 0.0732 1.0000 Uiso . . . . . . 
H5381 H 0.4225 1.1655 0.7193 0.0889 1.0000 Uiso . . . . . . 
H5391 H 0.3385 1.1618 0.6959 0.0911 1.0000 Uiso . . . . . . 
H5401 H 0.3431 1.1132 0.6477 0.0889 1.0000 Uiso . . . . . . 
H5411 H 0.4384 1.0701 0.6240 0.0684 1.0000 Uiso . . . . . . 
H5451 H 0.6205 1.1986 0.7778 0.0980 0.4350 Uiso . . . 9 1 . 
H5461 H 0.5356 1.2085 0.7517 0.1655 0.4350 Uiso . . . 9 1 . 
H5462 H 0.5441 1.1650 0.7772 0.1655 0.4350 Uiso . . . 9 1 . 
H5463 H 0.5580 1.1568 0.7378 0.1655 0.4350 Uiso . . . 9 1 . 
H5471 H 0.6171 1.2388 0.7261 0.1461 0.4350 Uiso . . . 9 1 . 
H5472 H 0.6819 1.2157 0.7337 0.1461 0.4350 Uiso . . . 9 1 . 
H5473 H 0.6517 1.1918 0.7080 0.1461 0.4350 Uiso . . . 9 1 . 
H5481 H 0.7550 1.1404 0.7353 0.0944 0.4350 Uiso . . . 9 1 . 
H5491 H 0.8375 1.0857 0.7470 0.1138 0.4350 Uiso . . . 9 1 . 
H5492 H 0.7976 1.0588 0.7712 0.1138 0.4350 Uiso . . . 9 1 . 
H5493 H 0.7912 1.0633 0.7320 0.1138 0.4350 Uiso . . . 9 1 . 
H5501 H 0.8117 1.1581 0.7745 0.1074 0.4350 Uiso . . . 9 1 . 
H5502 H 0.7469 1.1890 0.7779 0.1074 0.4350 Uiso . . . 9 1 . 
H5503 H 0.7652 1.1468 0.8036 0.1074 0.4350 Uiso . . . 9 1 . 
H5511 H 0.6167 1.0903 0.8090 0.0929 0.4350 Uiso . . . 9 1 . 
H5521 H 0.6779 1.0393 0.8421 0.1037 0.4350 Uiso . . . 9 1 . 
H5522 H 0.7317 1.0490 0.8177 0.1037 0.4350 Uiso . . . 9 1 . 
H5523 H 0.6857 1.0253 0.8037 0.1037 0.4350 Uiso . . . 9 1 . 
H5531 H 0.6337 1.1143 0.8605 0.1023 0.4350 Uiso . . . 9 1 . 
H5532 H 0.6769 1.1431 0.8410 0.1023 0.4350 Uiso . . . 9 1 . 
H5533 H 0.6098 1.1562 0.8356 0.1023 0.4350 Uiso . . . 9 1 . 
H6011 H 0.0852 0.6943 1.0452 0.1149 1.0000 Uiso . . . . . . 
H6031 H -0.0169 0.8091 1.0972 0.1478 1.0000 Uiso . . . . . . 
H6041 H -0.0916 0.8108 1.0614 0.1408 1.0000 Uiso . . . . . . 
H6051 H -0.0785 0.7554 1.0173 0.1311 1.0000 Uiso . . . . . . 
H6081 H 0.0673 0.6325 1.0177 0.1124 1.0000 Uiso . . . . . . 
H6082 H 0.0968 0.6664 0.9931 0.1124 1.0000 Uiso . . . . . . 
H6091 H 0.0258 0.6100 0.9716 0.1305 1.0000 Uiso . . . . . . 
H6092 H 0.0950 0.5961 0.9660 0.1305 1.0000 Uiso . . . . . . 
H6101 H 0.0284 0.6769 0.9356 0.1157 1.0000 Uiso . . . . . . 
H6102 H 0.0520 0.6287 0.9165 0.1157 1.0000 Uiso . . . . . . 
H6111 H 0.1225 0.6859 0.9372 0.1009 1.0000 Uiso . . . . . . 
H6112 H 0.1486 0.6356 0.9213 0.1009 1.0000 Uiso . . . . . . 
H6121 H 0.0923 0.7168 0.8870 0.0946 1.0000 Uiso . . . . . . 
H6122 H 0.1052 0.6663 0.8709 0.0946 1.0000 Uiso . . . . . . 
H6131 H 0.2071 0.6610 0.8716 0.0999 1.0000 Uiso . . . . . . 
H6132 H 0.1787 0.7034 0.8484 0.0999 1.0000 Uiso . . . . . . 
H6161 H 0.2781 0.7038 0.8398 0.0994 1.0000 Uiso . . . . . . 
H6171 H 0.3660 0.7295 0.8292 0.1054 1.0000 Uiso . . . . . . 
H6191 H 0.3272 0.8018 0.9179 0.0912 1.0000 Uiso . . . . . . 
H6201 H 0.2389 0.7766 0.9288 0.0860 1.0000 Uiso . . . . . . 
H6271 H 0.5563 0.8525 1.0034 0.1238 1.0000 Uiso . . . . . . 
H6281 H 0.6088 0.8655 0.9514 0.1319 1.0000 Uiso . . . . . . 
H6301 H 0.6225 0.8613 0.8865 0.1468 1.0000 Uiso . . . . . . 
H6311 H 0.5900 0.8422 0.8370 0.1483 1.0000 Uiso . . . . . . 
H6331 H 0.5140 0.8111 0.8083 0.1338 1.0000 Uiso . . . . . . 
H6341 H 0.4280 0.7824 0.8127 0.1220 1.0000 Uiso . . . . . . 
H6361 H 0.3858 0.8055 0.9912 0.1551 1.0000 Uiso . . . . . . 
H6371 H 0.3310 0.7846 1.0403 0.1657 1.0000 Uiso . . . . . . 
H6391 H 0.4564 0.8050 1.0973 0.1473 1.0000 Uiso . . . . . . 
H6401 H 0.5114 0.8248 1.0477 0.1349 1.0000 Uiso . . . . . . 
H6421 H 0.2775 0.8227 1.0989 0.1697 0.5433 Uiso . . . 10 1 . 
H6422 H 0.2847 0.7724 1.0835 0.1697 0.5433 Uiso . . . 10 1 . 
H6431 H 0.2950 0.7707 1.1526 0.1933 0.5433 Uiso . . . 10 1 . 
H6432 H 0.2620 0.7403 1.1334 0.1933 0.5433 Uiso . . . 10 1 . 
H6441 H 0.1965 0.7944 1.1713 0.2118 0.5433 Uiso . . . 10 1 . 
H6442 H 0.2141 0.8362 1.1490 0.2118 0.5433 Uiso . . . 10 1 . 
H6451 H 0.1438 0.8347 1.1190 0.2171 0.5433 Uiso . . . 10 1 . 
H6452 H 0.1796 0.7850 1.1057 0.2171 0.5433 Uiso . . . 10 1 . 
H6461 H 0.1001 0.7948 1.1655 0.2025 0.5433 Uiso . . . 10 1 . 
H6462 H 0.1310 0.7466 1.1477 0.2025 0.5433 Uiso . . . 10 1 . 
H6471 H 0.0292 0.7773 1.1368 0.1899 0.5433 Uiso . . . 10 1 . 
H6472 H 0.0519 0.8162 1.1137 0.1899 0.5433 Uiso . . . 10 1 . 
H6521 H 0.0639 1.1010 1.0750 0.0517 1.0000 Uiso . . . . . . 
H6541 H -0.0260 1.1242 0.9907 0.0563 1.0000 Uiso . . . . . . 
H6561 H 0.1229 1.0189 0.9908 0.0493 1.0000 Uiso . . . . . . 
H6581 H -0.0873 1.1675 1.1004 0.1207 1.0000 Uiso . . . . . . 
H6582 H -0.0308 1.1266 1.1027 0.1207 1.0000 Uiso . . . . . . 
H6583 H -0.0822 1.1186 1.0833 0.1207 1.0000 Uiso . . . . . . 
H6591 H -0.0260 1.2224 1.0766 0.1199 1.0000 Uiso . . . . . . 
H6592 H 0.0314 1.1823 1.0786 0.1199 1.0000 Uiso . . . . . . 
H6593 H 0.0190 1.2092 1.0439 0.1199 1.0000 Uiso . . . . . . 
H6601 H -0.1070 1.2098 1.0459 0.1226 1.0000 Uiso . . . . . . 
H6602 H -0.0632 1.1964 1.0127 0.1226 1.0000 Uiso . . . . . . 
H6603 H -0.1022 1.1616 1.0279 0.1226 1.0000 Uiso . . . . . . 
H6621 H 0.0944 1.0521 0.9023 0.0764 1.0000 Uiso . . . . . . 
H6622 H 0.0997 1.0941 0.9246 0.0764 1.0000 Uiso . . . . . . 
H6623 H 0.1326 1.0419 0.9330 0.0764 1.0000 Uiso . . . . . . 
H6631 H 0.0373 0.9937 0.9254 0.0716 1.0000 Uiso . . . . . . 
H6632 H 0.0056 0.9977 0.9627 0.0716 1.0000 Uiso . . . . . . 
H6633 H 0.0746 0.9826 0.9565 0.0716 1.0000 Uiso . . . . . . 
H6641 H -0.0145 1.0759 0.9122 0.0810 1.0000 Uiso . . . . . . 
H6642 H -0.0108 1.1182 0.9347 0.0810 1.0000 Uiso . . . . . . 
H6643 H -0.0470 1.0811 0.9493 0.0810 1.0000 Uiso . . . . . . 
H6661 H 0.0871 0.9925 1.1031 0.0633 1.0000 Uiso . . . . . . 
H6681 H 0.1200 1.0524 1.1867 0.0758 1.0000 Uiso . . . . . . 
H6701 H 0.2049 1.0776 1.0945 0.0558 1.0000 Uiso . . . . . . 
H6721 H 0.0048 0.9458 1.1599 0.1072 0.2511 Uiso . . . 11 1 . 
H6722 H 0.0159 0.9774 1.1276 0.1072 0.2511 Uiso . . . 11 1 . 
H6723 H 0.0671 0.9363 1.1386 0.1072 0.2511 Uiso . . . 11 1 . 
H6731 H 0.0495 0.9525 1.2126 0.1091 0.2511 Uiso . . . 11 1 . 
H6732 H 0.0897 0.9885 1.2146 0.1091 0.2511 Uiso . . . 11 1 . 
H6733 H 0.1125 0.9431 1.1922 0.1091 0.2511 Uiso . . . 11 1 . 
H6741 H -0.0311 1.0173 1.1952 0.1133 0.2511 Uiso . . . 11 1 . 
H6742 H 0.0079 1.0543 1.1969 0.1133 0.2511 Uiso . . . 11 1 . 
H6743 H -0.0205 1.0500 1.1635 0.1133 0.2511 Uiso . . . 11 1 . 
H6761 H 0.2023 1.1735 1.1556 0.1036 1.0000 Uiso . . . . . . 
H6762 H 0.1397 1.1647 1.1522 0.1036 1.0000 Uiso . . . . . . 
H6763 H 0.1894 1.1541 1.1214 0.1036 1.0000 Uiso . . . . . . 
H6771 H 0.2883 1.1061 1.1592 0.1020 1.0000 Uiso . . . . . . 
H6772 H 0.2816 1.0536 1.1582 0.1020 1.0000 Uiso . . . . . . 
H6773 H 0.2768 1.0857 1.1252 0.1020 1.0000 Uiso . . . . . . 
H6781 H 0.2098 1.1228 1.2077 0.1063 1.0000 Uiso . . . . . . 
H6782 H 0.1474 1.1132 1.2051 0.1063 1.0000 Uiso . . . . . . 
H6783 H 0.2019 1.0705 1.2074 0.1063 1.0000 Uiso . . . . . . 
H6801 H 0.2702 0.9829 1.0510 0.0608 1.0000 Uiso . . . . . . 
H6821 H 0.3510 1.0794 0.9998 0.0793 1.0000 Uiso . . . . . . 
H6841 H 0.1722 1.1074 1.0182 0.0679 1.0000 Uiso . . . . . . 
H6861 H 0.4481 0.9516 0.9965 0.1180 0.4234 Uiso . . . 12 1 . 
H6862 H 0.4168 0.9994 0.9797 0.1180 0.4234 Uiso . . . 12 1 . 
H6863 H 0.3860 0.9565 0.9838 0.1180 0.4234 Uiso . . . 12 1 . 
H6871 H 0.4104 0.9267 1.0539 0.1153 0.4234 Uiso . . . 12 1 . 
H6872 H 0.3547 0.9583 1.0743 0.1153 0.4234 Uiso . . . 12 1 . 
H6873 H 0.3478 0.9313 1.0420 0.1153 0.4234 Uiso . . . 12 1 . 
H6881 H 0.4591 0.9942 1.0474 0.1133 0.4234 Uiso . . . 12 1 . 
H6882 H 0.4042 1.0269 1.0678 0.1133 0.4234 Uiso . . . 12 1 . 
H6883 H 0.4280 1.0427 1.0314 0.1133 0.4234 Uiso . . . 12 1 . 
H6901 H 0.3098 1.1934 0.9684 0.1288 0.5866 Uiso . . . 14 1 . 
H6902 H 0.3297 1.1659 1.0017 0.1288 0.5866 Uiso . . . 14 1 . 
H6903 H 0.3430 1.1398 0.9667 0.1288 0.5866 Uiso . . . 14 1 . 
H6911 H 0.2280 1.1761 0.9405 0.1227 0.5866 Uiso . . . 14 1 . 
H6912 H 0.1949 1.1373 0.9557 0.1227 0.5866 Uiso . . . 14 1 . 
H6913 H 0.2600 1.1221 0.9384 0.1227 0.5866 Uiso . . . 14 1 . 
H6921 H 0.2072 1.2171 0.9957 0.1191 0.5866 Uiso . . . 14 1 . 
H6922 H 0.2255 1.1900 1.0294 0.1191 0.5866 Uiso . . . 14 1 . 
H6923 H 0.1738 1.1790 1.0117 0.1191 0.5866 Uiso . . . 14 1 . 
H7081 H 0.3454 0.3986 0.9147 0.0627 1.0000 Uiso . . . . . . 
H7082 H 0.3497 0.3826 0.8769 0.0627 1.0000 Uiso . . . . . . 
H7192 H 0.2445 0.4957 0.8316 0.1026 1.0000 Uiso . . . . . . 
H7201 H 0.2402 0.4854 0.7726 0.1158 1.0000 Uiso . . . . . . 
H7211 H 0.2391 0.4108 0.7532 0.1213 1.0000 Uiso . . . . . . 
H7221 H 0.2462 0.3444 0.7915 0.1188 1.0000 Uiso . . . . . . 
H7231 H 0.2515 0.3537 0.8512 0.0998 1.0000 Uiso . . . . . . 
H7251 H 0.2994 0.3411 0.9259 0.1227 1.0000 Uiso . . . . . . 
H7261 H 0.2485 0.2920 0.9613 0.1391 1.0000 Uiso . . . . . . 
H7271 H 0.1445 0.3077 0.9688 0.1285 1.0000 Uiso . . . . . . 
H7281 H 0.0943 0.3745 0.9411 0.1355 1.0000 Uiso . . . . . . 
H7291 H 0.1415 0.4257 0.9097 0.1166 1.0000 Uiso . . . . . . 
H7311 H 0.4226 0.5126 0.8258 0.0940 1.0000 Uiso . . . . . . 
H7321 H 0.4488 0.5100 0.7661 0.1085 1.0000 Uiso . . . . . . 
H7331 H 0.4440 0.4428 0.7366 0.1164 1.0000 Uiso . . . . . . 
H7341 H 0.4084 0.3803 0.7646 0.1015 1.0000 Uiso . . . . . . 
H7351 H 0.3856 0.3812 0.8252 0.0921 1.0000 Uiso . . . . . . 
H7371 H 0.4429 0.4733 0.9341 0.0722 1.0000 Uiso . . . . . . 
H7381 H 0.5289 0.4362 0.9600 0.0825 1.0000 Uiso . . . . . . 
H7391 H 0.5879 0.3641 0.9372 0.0877 1.0000 Uiso . . . . . . 
H7402 H 0.5649 0.3344 0.8873 0.0907 1.0000 Uiso . . . . . . 
H7411 H 0.4812 0.3705 0.8629 0.0798 1.0000 Uiso . . . . . . 
H7451 H 0.3471 0.3355 0.9844 0.0781 0.5483 Uiso . . . 15 1 . 
H7461 H 0.3925 0.2620 1.0042 0.1463 0.5483 Uiso . . . 15 1 . 
H7462 H 0.4181 0.2868 1.0315 0.1463 0.5483 Uiso . . . 15 1 . 
H7463 H 0.3497 0.2925 1.0326 0.1463 0.5483 Uiso . . . 15 1 . 
H7471 H 0.4350 0.2973 0.9554 0.0557 0.5483 Uiso . . . 15 1 . 
H7472 H 0.4674 0.3282 0.9746 0.0557 0.5483 Uiso . . . 15 1 . 
H7473 H 0.4216 0.3526 0.9497 0.0557 0.5483 Uiso . . . 15 1 . 
H7481 H 0.3251 0.3666 1.0709 0.1253 0.5483 Uiso . . . 15 1 . 
H7491 H 0.2683 0.4337 1.0969 0.1900 0.5483 Uiso . . . 15 1 . 
H7492 H 0.3345 0.4364 1.0882 0.1900 0.5483 Uiso . . . 15 1 . 
H7493 H 0.2868 0.4640 1.0654 0.1900 0.5483 Uiso . . . 15 1 . 
H7501 H 0.2252 0.3840 1.0665 0.1688 0.5483 Uiso . . . 15 1 . 
H7502 H 0.2373 0.4062 1.0302 0.1688 0.5483 Uiso . . . 15 1 . 
H7503 H 0.2617 0.3518 1.0369 0.1688 0.5483 Uiso . . . 15 1 . 
H7511 H 0.4699 0.3842 1.0161 0.1062 0.5483 Uiso . . . 15 1 . 
H7521 H 0.4870 0.4511 1.0372 0.1153 0.5483 Uiso . . . 15 1 . 
H7523 H 0.4186 0.4715 1.0431 0.1153 0.5483 Uiso . . . 15 1 . 
H7524 H 0.4499 0.4609 1.0060 0.1153 0.5483 Uiso . . . 15 1 . 
H7531 H 0.4938 0.3833 1.0709 0.1503 0.5483 Uiso . . . 15 1 . 
H7532 H 0.4269 0.3879 1.0840 0.1503 0.5483 Uiso . . . 15 1 . 
H7533 H 0.4625 0.3429 1.0638 0.1503 0.5483 Uiso . . . 15 1 . 
H8021 H 0.6671 0.3558 0.5175 0.1134 1.0000 Uiso . . . . . . 
H8022 H 0.6832 0.3160 0.5453 0.1134 1.0000 Uiso . . . . . . 
H8023 H 0.6918 0.3027 0.5067 0.1134 1.0000 Uiso . . . . . . 
H8041 H 0.4649 0.4324 0.5627 0.2085 0.9749 Uiso . . . . . . 
H8042 H 0.5244 0.4246 0.5387 0.2085 0.9749 Uiso . . . . . . 
H8043 H 0.4783 0.3945 0.5339 0.2085 0.9749 Uiso . . . . . . 
H11251 H 0.7123 0.6618 0.6331 0.0632 0.4651 Uiso . . . 1 2 . 
H11261 H 0.7593 0.7214 0.6105 0.0700 0.4651 Uiso . . . 1 2 . 
H11271 H 0.8369 0.7042 0.5666 0.0676 0.4651 Uiso . . . 1 2 . 
H11281 H 0.8662 0.6274 0.5447 0.0639 0.4651 Uiso . . . 1 2 . 
H11291 H 0.8194 0.5677 0.5673 0.0580 0.4651 Uiso . . . 1 2 . 
H11451 H 0.6266 0.6148 0.4387 0.0982 0.2721 Uiso . . . 2 2 . 
H11461 H 0.5637 0.5764 0.4711 0.1172 0.2721 Uiso . . . 2 2 . 
H11462 H 0.6105 0.5626 0.4973 0.1172 0.2721 Uiso . . . 2 2 . 
H11463 H 0.6258 0.5438 0.4599 0.1172 0.2721 Uiso . . . 2 2 . 
H11471 H 0.5472 0.6576 0.4715 0.1216 0.2721 Uiso . . . 2 2 . 
H11472 H 0.5897 0.6636 0.4981 0.1216 0.2721 Uiso . . . 2 2 . 
H11473 H 0.5971 0.6850 0.4611 0.1216 0.2721 Uiso . . . 2 2 . 
H11481 H 0.7247 0.6686 0.4964 0.1082 0.2721 Uiso . . . 2 2 . 
H11492 H 0.7991 0.6982 0.4675 0.1366 0.2721 Uiso . . . 2 2 . 
H11493 H 0.8172 0.6444 0.4780 0.1366 0.2721 Uiso . . . 2 2 . 
H11494 H 0.8061 0.6589 0.4402 0.1366 0.2721 Uiso . . . 2 2 . 
H11501 H 0.7040 0.7376 0.4657 0.1796 0.2721 Uiso . . . 2 2 . 
H11502 H 0.6505 0.7134 0.4744 0.1796 0.2721 Uiso . . . 2 2 . 
H11503 H 0.6846 0.7096 0.4376 0.1796 0.2721 Uiso . . . 2 2 . 
H11511 H 0.7974 0.5692 0.4354 0.1028 0.2721 Uiso . . . 2 2 . 
H11521 H 0.7778 0.5054 0.4102 0.1335 0.2721 Uiso . . . 2 2 . 
H11522 H 0.7630 0.5051 0.4500 0.1335 0.2721 Uiso . . . 2 2 . 
H11523 H 0.7121 0.5206 0.4266 0.1335 0.2721 Uiso . . . 2 2 . 
H11531 H 0.7819 0.5756 0.3788 0.1013 0.2721 Uiso . . . 2 2 . 
H11532 H 0.7700 0.6250 0.3964 0.1013 0.2721 Uiso . . . 2 2 . 
H11533 H 0.7169 0.6036 0.3894 0.1013 0.2721 Uiso . . . 2 2 . 
H12581 H 1.1617 0.3453 0.3197 0.1233 0.5066 Uiso . . . 3 2 . 
H12582 H 1.1297 0.3768 0.3507 0.1233 0.5066 Uiso . . . 3 2 . 
H12583 H 1.1249 0.3969 0.3133 0.1233 0.5066 Uiso . . . 3 2 . 
H12591 H 1.1046 0.3127 0.2816 0.1158 0.5066 Uiso . . . 3 2 . 
H12592 H 1.0669 0.3638 0.2747 0.1158 0.5066 Uiso . . . 3 2 . 
H12594 H 1.0356 0.3231 0.2879 0.1158 0.5066 Uiso . . . 3 2 . 
H12601 H 1.1123 0.2810 0.3405 0.1281 0.5066 Uiso . . . 3 2 . 
H12602 H 1.0796 0.3115 0.3718 0.1281 0.5066 Uiso . . . 3 2 . 
H12603 H 1.0434 0.2908 0.3477 0.1281 0.5066 Uiso . . . 3 2 . 
H12661 H 0.8275 0.3864 0.2973 0.0579 0.5105 Uiso . . . 4 2 . 
H12681 H 0.9075 0.3704 0.1996 0.0671 0.5105 Uiso . . . 4 2 . 
H12701 H 0.9189 0.4826 0.2555 0.0588 0.5105 Uiso . . . 4 2 . 
H12721 H 0.8053 0.2783 0.2750 0.0929 0.5105 Uiso . . . 4 2 . 
H12722 H 0.8498 0.2996 0.2928 0.0929 0.5105 Uiso . . . 4 2 . 
H12723 H 0.7864 0.3304 0.2887 0.0929 0.5105 Uiso . . . 4 2 . 
H12731 H 0.7787 0.3070 0.2177 0.0874 0.5105 Uiso . . . 4 2 . 
H12732 H 0.8056 0.3468 0.1983 0.0874 0.5105 Uiso . . . 4 2 . 
H12733 H 0.7593 0.3594 0.2305 0.0874 0.5105 Uiso . . . 4 2 . 
H12741 H 0.8785 0.2585 0.2242 0.1048 0.5105 Uiso . . . 4 2 . 
H12742 H 0.9240 0.2794 0.2412 0.1048 0.5105 Uiso . . . 4 2 . 
H12743 H 0.9070 0.2975 0.2049 0.1048 0.5105 Uiso . . . 4 2 . 
H12761 H 1.0325 0.4759 0.1890 0.0846 0.5105 Uiso . . . 4 2 . 
H12762 H 0.9942 0.4878 0.2242 0.0846 0.5105 Uiso . . . 4 2 . 
H12764 H 1.0333 0.4365 0.2176 0.0846 0.5105 Uiso . . . 4 2 . 
H12771 H 1.0061 0.4240 0.1481 0.0892 0.5105 Uiso . . . 4 2 . 
H12772 H 1.0065 0.3839 0.1761 0.0892 0.5105 Uiso . . . 4 2 . 
H12773 H 0.9506 0.4022 0.1568 0.0892 0.5105 Uiso . . . 4 2 . 
H12781 H 0.9444 0.5049 0.1584 0.0873 0.5105 Uiso . . . 4 2 . 
H12782 H 0.9048 0.5172 0.1932 0.0873 0.5105 Uiso . . . 4 2 . 
H12783 H 0.8880 0.4843 0.1672 0.0873 0.5105 Uiso . . . 4 2 . 
H13451 H 0.4906 1.0194 0.1308 0.1005 0.2987 Uiso . . . 5 2 . 
H13461 H 0.4030 1.0080 0.1170 0.1664 0.2987 Uiso . . . 5 2 . 
H13462 H 0.4582 0.9753 0.0969 0.1664 0.2987 Uiso . . . 5 2 . 
H13463 H 0.4228 0.9544 0.1276 0.1664 0.2987 Uiso . . . 5 2 . 
H13471 H 0.4075 1.0419 0.1686 0.0989 0.2987 Uiso . . . 5 2 . 
H13472 H 0.4662 1.0339 0.1857 0.0989 0.2987 Uiso . . . 5 2 . 
H13473 H 0.4286 0.9953 0.1900 0.0989 0.2987 Uiso . . . 5 2 . 
H13481 H 0.5706 0.9043 0.1010 0.0914 0.2987 Uiso . . . 5 2 . 
H13491 H 0.6712 0.8867 0.0905 0.1157 0.2987 Uiso . . . 5 2 . 
H13492 H 0.6733 0.9127 0.1242 0.1157 0.2987 Uiso . . . 5 2 . 
H13493 H 0.6473 0.8673 0.1258 0.1157 0.2987 Uiso . . . 5 2 . 
H13502 H 0.6156 0.9471 0.0609 0.1864 0.2987 Uiso . . . 5 2 . 
H13503 H 0.6044 0.9881 0.0873 0.1864 0.2987 Uiso . . . 5 2 . 
H13504 H 0.5509 0.9727 0.0744 0.1864 0.2987 Uiso . . . 5 2 . 
H13511 H 0.4905 0.9100 0.1924 0.0969 0.2987 Uiso . . . 5 2 . 
H13521 H 0.5559 0.8463 0.2128 0.0872 0.2987 Uiso . . . 5 2 . 
H13522 H 0.5743 0.8946 0.2160 0.0872 0.2987 Uiso . . . 5 2 . 
H13523 H 0.6061 0.8594 0.1870 0.0872 0.2987 Uiso . . . 5 2 . 
H13531 H 0.4933 0.8358 0.1727 0.0865 0.2987 Uiso . . . 5 2 . 
H13532 H 0.5322 0.8471 0.1397 0.0865 0.2987 Uiso . . . 5 2 . 
H13533 H 0.4673 0.8769 0.1477 0.0865 0.2987 Uiso . . . 5 2 . 
H14011 H 0.9058 0.7658 0.7724 0.1598 0.3663 Uiso . . . 6 2 . 
H14031 H 0.9819 0.7341 0.8612 0.1638 0.3663 Uiso . . . 6 2 . 
H14041 H 1.0301 0.7972 0.8492 0.1674 0.3663 Uiso . . . 6 2 . 
H14051 H 1.0170 0.8448 0.7991 0.1678 0.3663 Uiso . . . 6 2 . 
H14081 H 0.8855 0.8133 0.7440 0.1578 0.3663 Uiso . . . 6 2 . 
H14082 H 0.9448 0.7866 0.7240 0.1578 0.3663 Uiso . . . 6 2 . 
H14091 H 0.9457 0.8567 0.6904 0.1697 0.3663 Uiso . . . 6 2 . 
H14092 H 0.8832 0.8796 0.7088 0.1697 0.3663 Uiso . . . 6 2 . 
H14102 H 0.9008 0.8346 0.6524 0.1672 0.3663 Uiso . . . 6 2 . 
H14103 H 0.8851 0.7966 0.6792 0.1672 0.3663 Uiso . . . 6 2 . 
H14111 H 0.8106 0.8859 0.6721 0.1667 0.3663 Uiso . . . 6 2 . 
H14112 H 0.7948 0.8436 0.6945 0.1667 0.3663 Uiso . . . 6 2 . 
H14121 H 0.7645 0.8627 0.6341 0.1596 0.3663 Uiso . . . 6 2 . 
H14122 H 0.8220 0.8228 0.6266 0.1596 0.3663 Uiso . . . 6 2 . 
H14131 H 0.7429 0.8004 0.6785 0.1507 0.3663 Uiso . . . 6 2 . 
H14132 H 0.7802 0.7672 0.6497 0.1507 0.3663 Uiso . . . 6 2 . 
H14161 H 0.6928 0.7478 0.6873 0.1309 0.3663 Uiso . . . 6 2 . 
H14171 H 0.6158 0.7091 0.7019 0.1246 0.3663 Uiso . . . 6 2 . 
H14191 H 0.5338 0.7731 0.6215 0.1395 0.3663 Uiso . . . 6 2 . 
H14201 H 0.6109 0.8114 0.6061 0.1444 0.3663 Uiso . . . 6 2 . 
H14271 H 0.4501 0.6222 0.8451 0.1423 0.3663 Uiso . . . 6 2 . 
H14281 H 0.3807 0.6101 0.8108 0.1386 0.3663 Uiso . . . 6 2 . 
H14301 H 0.3412 0.6174 0.7528 0.1377 0.3663 Uiso . . . 6 2 . 
H14311 H 0.3491 0.6418 0.6962 0.1359 0.3663 Uiso . . . 6 2 . 
H14331 H 0.4038 0.6804 0.6473 0.1347 0.3663 Uiso . . . 6 2 . 
H14341 H 0.4805 0.7169 0.6271 0.1330 0.3663 Uiso . . . 6 2 . 
H14362 H 0.6061 0.6687 0.7896 0.1506 0.3663 Uiso . . . 6 2 . 
H14371 H 0.6723 0.6912 0.8218 0.1617 0.3663 Uiso . . . 6 2 . 
H14391 H 0.5528 0.6986 0.9062 0.1688 0.3663 Uiso . . . 6 2 . 
H14401 H 0.4874 0.6757 0.8736 0.1593 0.3663 Uiso . . . 6 2 . 
H14421 H 0.6491 0.7613 0.9191 0.1958 0.3663 Uiso . . . 6 2 . 
H14422 H 0.6675 0.7757 0.8814 0.1958 0.3663 Uiso . . . 6 2 . 
H14431 H 0.7403 0.7303 0.9286 0.1887 0.3663 Uiso . . . 6 2 . 
H14432 H 0.7559 0.7631 0.8979 0.1887 0.3663 Uiso . . . 6 2 . 
H14441 H 0.7502 0.6686 0.8887 0.1823 0.3663 Uiso . . . 6 2 . 
H14442 H 0.7743 0.7015 0.8607 0.1823 0.3663 Uiso . . . 6 2 . 
H14451 H 0.8307 0.6709 0.9195 0.1801 0.3663 Uiso . . . 6 2 . 
H14452 H 0.8514 0.6458 0.8843 0.1801 0.3663 Uiso . . . 6 2 . 
H14461 H 0.8858 0.7204 0.9047 0.1913 0.3663 Uiso . . . 6 2 . 
H14462 H 0.8481 0.7388 0.8745 0.1913 0.3663 Uiso . . . 6 2 . 
H14471 H 0.9589 0.6981 0.8651 0.1927 0.3663 Uiso . . . 6 2 . 
H14472 H 0.9299 0.6557 0.8598 0.1927 0.3663 Uiso . . . 6 2 . 
H14761 H 1.1181 0.3401 0.8255 0.1005 0.4191 Uiso . . . 7 2 . 
H14762 H 1.1035 0.3804 0.8525 0.1005 0.4191 Uiso . . . 7 2 . 
H14764 H 1.0909 0.3926 0.8146 0.1005 0.4191 Uiso . . . 7 2 . 
H14771 H 1.0383 0.3126 0.8024 0.0947 0.4191 Uiso . . . 7 2 . 
H14772 H 1.0099 0.3647 0.7911 0.0947 0.4191 Uiso . . . 7 2 . 
H14773 H 0.9718 0.3352 0.8144 0.0947 0.4191 Uiso . . . 7 2 . 
H14781 H 1.0581 0.2936 0.8621 0.1077 0.4191 Uiso . . . 7 2 . 
H14782 H 1.0426 0.3333 0.8897 0.1077 0.4191 Uiso . . . 7 2 . 
H14783 H 0.9920 0.3159 0.8750 0.1077 0.4191 Uiso . . . 7 2 . 
H14861 H 0.5279 0.4960 0.8533 0.0791 0.4093 Uiso . . . 8 2 . 
H14862 H 0.5629 0.5082 0.8819 0.0791 0.4093 Uiso . . . 8 2 . 
H14863 H 0.5717 0.4554 0.8710 0.0791 0.4093 Uiso . . . 8 2 . 
H14871 H 0.5787 0.4703 0.7965 0.0925 0.4093 Uiso . . . 8 2 . 
H14872 H 0.6233 0.4293 0.8133 0.0925 0.4093 Uiso . . . 8 2 . 
H14873 H 0.6468 0.4659 0.7882 0.0925 0.4093 Uiso . . . 8 2 . 
H14881 H 0.5649 0.5536 0.8137 0.0832 0.4093 Uiso . . . 8 2 . 
H14882 H 0.6006 0.5667 0.8417 0.0832 0.4093 Uiso . . . 8 2 . 
H14883 H 0.6328 0.5505 0.8057 0.0832 0.4093 Uiso . . . 8 2 . 
H15451 H 0.6006 1.1956 0.7770 0.0871 0.5650 Uiso . . . 9 2 . 
H15461 H 0.5086 1.1828 0.7736 0.1036 0.5650 Uiso . . . 9 2 . 
H15463 H 0.5424 1.1493 0.8007 0.1036 0.5650 Uiso . . . 9 2 . 
H15464 H 0.5375 1.1295 0.7650 0.1036 0.5650 Uiso . . . 9 2 . 
H15471 H 0.5595 1.2160 0.7264 0.0867 0.5650 Uiso . . . 9 2 . 
H15472 H 0.6285 1.2066 0.7215 0.0867 0.5650 Uiso . . . 9 2 . 
H15473 H 0.5970 1.1680 0.7110 0.0867 0.5650 Uiso . . . 9 2 . 
H15481 H 0.7298 1.1542 0.7275 0.0973 0.5650 Uiso . . . 9 2 . 
H15491 H 0.8248 1.1224 0.7387 0.1383 0.5650 Uiso . . . 9 2 . 
H15492 H 0.8003 1.0930 0.7690 0.1383 0.5650 Uiso . . . 9 2 . 
H15493 H 0.7907 1.0839 0.7315 0.1383 0.5650 Uiso . . . 9 2 . 
H15501 H 0.7761 1.1985 0.7573 0.1550 0.5650 Uiso . . . 9 2 . 
H15502 H 0.7416 1.1842 0.7911 0.1550 0.5650 Uiso . . . 9 2 . 
H15503 H 0.7071 1.2145 0.7629 0.1550 0.5650 Uiso . . . 9 2 . 
H15511 H 0.6335 1.0853 0.8158 0.0929 0.5650 Uiso . . . 9 2 . 
H15521 H 0.7136 1.0410 0.8396 0.1037 0.5650 Uiso . . . 9 2 . 
H15522 H 0.7547 1.0578 0.8097 0.1037 0.5650 Uiso . . . 9 2 . 
H15523 H 0.7109 1.0270 0.8019 0.1037 0.5650 Uiso . . . 9 2 . 
H15531 H 0.6651 1.1150 0.8613 0.1023 0.5650 Uiso . . . 9 2 . 
H15532 H 0.6960 1.1471 0.8358 0.1023 0.5650 Uiso . . . 9 2 . 
H15534 H 0.6271 1.1542 0.8393 0.1023 0.5650 Uiso . . . 9 2 . 
H16421 H 0.3217 0.7255 1.0967 0.1736 0.4567 Uiso . . . 10 2 . 
H16422 H 0.2852 0.7734 1.0826 0.1736 0.4567 Uiso . . . 10 2 . 
H16431 H 0.2673 0.7977 1.1426 0.1933 0.4567 Uiso . . . 10 2 . 
H16432 H 0.2861 0.7433 1.1511 0.1933 0.4567 Uiso . . . 10 2 . 
H16441 H 0.1865 0.7606 1.1549 0.2011 0.4567 Uiso . . . 10 2 . 
H16442 H 0.2081 0.7327 1.1209 0.2011 0.4567 Uiso . . . 10 2 . 
H16451 H 0.1858 0.8309 1.1152 0.2026 0.4567 Uiso . . . 10 2 . 
H16452 H 0.1766 0.7952 1.0887 0.2026 0.4567 Uiso . . . 10 2 . 
H16461 H 0.0993 0.8280 1.1471 0.1843 0.4567 Uiso . . . 10 2 . 
H16462 H 0.0837 0.8334 1.1093 0.1843 0.4567 Uiso . . . 10 2 . 
H16471 H 0.0455 0.7725 1.1419 0.1798 0.4567 Uiso . . . 10 2 . 
H16472 H 0.1108 0.7433 1.1414 0.1798 0.4567 Uiso . . . 10 2 . 
H16721 H 0.0411 0.9265 1.1777 0.1123 0.7489 Uiso . . . 11 2 . 
H16722 H 0.1078 0.9286 1.1727 0.1123 0.7489 Uiso . . . 11 2 . 
H16723 H 0.0720 0.9337 1.1410 0.1123 0.7489 Uiso . . . 11 2 . 
H16731 H 0.0192 0.9906 1.2199 0.1201 0.7489 Uiso . . . 11 2 . 
H16732 H 0.0359 1.0394 1.2107 0.1201 0.7489 Uiso . . . 11 2 . 
H16734 H 0.0856 0.9937 1.2156 0.1201 0.7489 Uiso . . . 11 2 . 
H16741 H -0.0372 0.9985 1.1700 0.1167 0.7489 Uiso . . . 11 2 . 
H16742 H -0.0213 1.0474 1.1600 0.1167 0.7489 Uiso . . . 11 2 . 
H16743 H -0.0074 1.0068 1.1332 0.1167 0.7489 Uiso . . . 11 2 . 
H16861 H 0.4679 0.9958 1.0258 0.1172 0.5766 Uiso . . . 12 2 . 
H16862 H 0.4243 1.0420 1.0404 0.1172 0.5766 Uiso . . . 12 2 . 
H16863 H 0.4315 1.0319 1.0012 0.1172 0.5766 Uiso . . . 12 2 . 
H16871 H 0.4304 0.9305 1.0052 0.1445 0.5766 Uiso . . . 12 2 . 
H16872 H 0.3933 0.9655 0.9803 0.1445 0.5766 Uiso . . . 12 2 . 
H16873 H 0.3624 0.9341 1.0063 0.1445 0.5766 Uiso . . . 12 2 . 
H16881 H 0.4192 0.9462 1.0670 0.1300 0.5766 Uiso . . . 12 2 . 
H16882 H 0.3748 0.9916 1.0822 0.1300 0.5766 Uiso . . . 12 2 . 
H16883 H 0.3510 0.9500 1.0690 0.1300 0.5766 Uiso . . . 12 2 . 
H16901 H 0.3032 1.1865 0.9554 0.1162 0.4134 Uiso . . . 14 2 . 
H16902 H 0.3409 1.1529 0.9808 0.1162 0.4134 Uiso . . . 14 2 . 
H16903 H 0.3216 1.1316 0.9493 0.1162 0.4134 Uiso . . . 14 2 . 
H16911 H 0.1983 1.1861 0.9533 0.1164 0.4134 Uiso . . . 14 2 . 
H16912 H 0.1679 1.1522 0.9774 0.1164 0.4134 Uiso . . . 14 2 . 
H16914 H 0.2151 1.1312 0.9472 0.1164 0.4134 Uiso . . . 14 2 . 
H16921 H 0.2287 1.2196 1.0030 0.1168 0.4134 Uiso . . . 14 2 . 
H16922 H 0.2653 1.1865 1.0291 0.1168 0.4134 Uiso . . . 14 2 . 
H16923 H 0.1988 1.1862 1.0278 0.1168 0.4134 Uiso . . . 14 2 . 
H17451 H 0.4515 0.3379 0.9990 0.1390 0.4517 Uiso . . . 15 2 . 
H17461 H 0.4341 0.2654 1.0153 0.1760 0.4517 Uiso . . . 15 2 . 
H17462 H 0.4370 0.2977 1.0456 0.1760 0.4517 Uiso . . . 15 2 . 
H17463 H 0.3758 0.2915 1.0366 0.1760 0.4517 Uiso . . . 15 2 . 
H17471 H 0.4184 0.2946 0.9622 0.1803 0.4517 Uiso . . . 15 2 . 
H17472 H 0.4091 0.3488 0.9526 0.1803 0.4517 Uiso . . . 15 2 . 
H17473 H 0.3557 0.3285 0.9692 0.1803 0.4517 Uiso . . . 15 2 . 
H17481 H 0.3110 0.3713 1.0655 0.1122 0.4517 Uiso . . . 15 2 . 
H17491 H 0.2364 0.4362 1.0802 0.1063 0.4517 Uiso . . . 15 2 . 
H17492 H 0.2991 0.4448 1.0835 0.1063 0.4517 Uiso . . . 15 2 . 
H17493 H 0.2656 0.4662 1.0523 0.1063 0.4517 Uiso . . . 15 2 . 
H17501 H 0.2222 0.3780 1.0444 0.1265 0.4517 Uiso . . . 15 2 . 
H17502 H 0.2750 0.3454 1.0223 0.1265 0.4517 Uiso . . . 15 2 . 
H17503 H 0.2488 0.3974 1.0099 0.1265 0.4517 Uiso . . . 15 2 . 
H17512 H 0.4627 0.3979 1.0399 0.1337 0.4517 Uiso . . . 15 2 . 
H17521 H 0.4651 0.4736 1.0511 0.1502 0.4517 Uiso . . . 15 2 . 
H17522 H 0.4026 0.4903 1.0384 0.1502 0.4517 Uiso . . . 15 2 . 
H17523 H 0.4565 0.4650 1.0132 0.1502 0.4517 Uiso . . . 15 2 . 
H17531 H 0.4479 0.4242 1.0946 0.2134 0.4517 Uiso . . . 15 2 . 
H17532 H 0.3806 0.4262 1.0943 0.2134 0.4517 Uiso . . . 15 2 . 
H17533 H 0.4268 0.3776 1.0897 0.2134 0.4517 Uiso . . . 15 2 . 
loop_
_atom_site_aniso_label
_atom_site_aniso_U_11
_atom_site_aniso_U_22
_atom_site_aniso_U_33
_atom_site_aniso_U_23
_atom_site_aniso_U_13
_atom_site_aniso_U_12
C1 0.0795(6) 0.0594(8) 0.0589(8) -0.0077(7) 0.0040(7) -0.0291(8) 
C2 0.0675(6) 0.0581(8) 0.0629(8) -0.0068(7) 0.0023(6) -0.0213(7) 
C3 0.0759(6) 0.0623(8) 0.0667(8) 0.0084(8) -0.0021(7) -0.0171(7) 
C4 0.0744(6) 0.0689(8) 0.0707(8) 0.0049(7) -0.0032(7) -0.0163(8) 
C5 0.0775(6) 0.0770(8) 0.0732(8) -0.0014(7) 0.0021(7) -0.0235(7) 
C6 0.0721(6) 0.0654(8) 0.0604(8) -0.0059(7) 0.0053(7) -0.0300(7) 
O7 0.0765(6) 0.0769(8) 0.0640(8) -0.0145(7) 0.0002(8) -0.0305(7) 
C8 0.0805(6) 0.0698(8) 0.0519(8) -0.0081(7) 0.0023(8) -0.0260(8) 
C9 0.0852(6) 0.0579(8) 0.0631(7) -0.0077(6) -0.0075(8) -0.0274(8) 
C10 0.0838(6) 0.0521(8) 0.0558(7) -0.0169(7) -0.0049(8) -0.0225(7) 
C11 0.0778(6) 0.0479(8) 0.0480(8) -0.0158(7) -0.0051(8) -0.0154(7) 
C12 0.0835(6) 0.0545(8) 0.0458(8) -0.0158(7) -0.0088(8) -0.0199(7) 
C13 0.0775(6) 0.0533(8) 0.0352(8) -0.0203(7) -0.0015(7) -0.0097(7) 
O14 0.0693(5) 0.0440(8) 0.0477(8) -0.0226(7) 0.0020(7) -0.0094(7) 
C15 0.0681(5) 0.0408(8) 0.0410(8) -0.0104(7) 0.0026(7) -0.0093(7) 
C16 0.0742(5) 0.0490(8) 0.0432(8) -0.0122(8) 0.0063(7) -0.0104(7) 
C17 0.0695(5) 0.0438(8) 0.0494(8) -0.0099(7) 0.0094(7) -0.0050(7) 
C18 0.0671(5) 0.0357(8) 0.0477(8) -0.0017(7) 0.0088(6) -0.0109(7) 
C19 0.0653(5) 0.0418(8) 0.0470(8) -0.0089(8) 0.0071(7) -0.0148(7) 
C20 0.0645(5) 0.0452(8) 0.0429(8) -0.0125(7) 0.0052(7) -0.0133(7) 
C21 0.0635(5) 0.0257(8) 0.0584(7) 0.0008(8) 0.0100(6) -0.0054(7) 
N22 0.0544(5) 0.0303(8) 0.0618(7) -0.0047(8) 0.0109(7) -0.0053(7) 
C23 0.0589(5) 0.0240(8) 0.0713(6) -0.0083(8) 0.0135(6) -0.0104(7) 
C24 0.0584(5) 0.0232(8) 0.0768(6) -0.0104(8) 0.0079(6) -0.0110(7) 
N25 0.0578(6) 0.0250(8) 0.0672(6) -0.0016(8) -0.0010(6) -0.0102(8) 
C26 0.0598(5) 0.0333(8) 0.0722(6) -0.0046(8) -0.0065(6) -0.0143(7) 
C27 0.0637(5) 0.0449(8) 0.0888(7) -0.0052(8) -0.0091(7) -0.0209(7) 
C28 0.0630(6) 0.0471(8) 0.0984(6) -0.0036(8) -0.0049(6) -0.0218(8) 
C29 0.0577(5) 0.0306(8) 0.0929(6) -0.0075(8) 0.0048(6) -0.0116(7) 
C30 0.0591(6) 0.0353(8) 0.1038(7) -0.0089(8) 0.0124(6) -0.0140(8) 
C31 0.0559(5) 0.0324(8) 0.0964(7) -0.0027(8) 0.0180(7) -0.0064(7) 
C32 0.0622(5) 0.0278(8) 0.0793(7) 0.0017(8) 0.0153(6) -0.0110(7) 
C33 0.0634(5) 0.0322(8) 0.0735(7) -0.0063(8) 0.0228(7) -0.0025(7) 
C34 0.0623(5) 0.0362(8) 0.0632(7) 0.0019(8) 0.0148(7) 0.0005(7) 
C35 0.0595(5) 0.0411(8) 0.0618(6) -0.0033(8) -0.0111(6) -0.0133(8) 
C36 0.0600(5) 0.0567(8) 0.0520(7) 0.0034(8) -0.0104(6) -0.0166(8) 
C37 0.0636(6) 0.0543(8) 0.0505(6) 0.0015(8) -0.0103(6) -0.0237(8) 
C38 0.0668(5) 0.0515(8) 0.0506(6) -0.0043(8) -0.0107(6) -0.0216(8) 
C39 0.0671(5) 0.0640(8) 0.0581(7) -0.0041(8) -0.0168(6) -0.0133(8) 
C40 0.0595(6) 0.0628(8) 0.0651(6) -0.0041(8) -0.0171(6) -0.0105(8) 
O41 0.0729(5) 0.0591(8) 0.0482(8) -0.0103(8) -0.0073(6) -0.0217(8) 
C42 0.0696(5) 0.0653(8) 0.0482(8) -0.0096(8) -0.0036(7) -0.0256(8) 
C43 0.0813(5) 0.0733(8) 0.0473(8) -0.0165(8) 0.0027(7) -0.0127(8) 
C44 0.0813(5) 0.0747(8) 0.0566(8) -0.0168(8) 0.0061(7) -0.0097(7) 
C45 0.0750(6) 0.0714(7) 0.0574(8) -0.0103(8) 0.0032(7) -0.0089(8) 
C46 0.0764(6) 0.0664(7) 0.0534(8) -0.0124(8) 0.0001(7) -0.0020(8) 
C47 0.0656(6) 0.0804(8) 0.0576(8) -0.0202(8) 0.0057(7) -0.0061(7) 
O48 0.0710(6) 0.0577(8) 0.0658(8) -0.0161(8) -0.0008(6) -0.0098(7) 
C50 0.0585(5) 0.0380(6) 0.0298(6) -0.0089(7) 0.0006(7) -0.0139(6) 
C51 0.0590(6) 0.0313(7) 0.0266(6) -0.0094(7) 0.0005(7) -0.0185(7) 
C52 0.0588(6) 0.0385(8) 0.0206(8) -0.0081(7) 0.0060(8) -0.0133(7) 
C53 0.0726(6) 0.0448(7) 0.0351(7) -0.0074(6) -0.0044(7) -0.0057(7) 
C54 0.0680(6) 0.0467(8) 0.0321(7) -0.0012(7) -0.0057(8) -0.0101(8) 
C55 0.0775(6) 0.0400(8) 0.0315(6) -0.0052(6) -0.0069(7) -0.0202(7) 
C56 0.0582(6) 0.0371(8) 0.0271(7) -0.0125(7) 0.0020(7) -0.0157(8) 
C57 0.0852(6) 0.0438(7) 0.0497(7) -0.0085(6) 0.0018(6) -0.0033(6) 
C58 0.1050(6) 0.0534(8) 0.0617(8) -0.0068(8) 0.0213(7) 0.0043(8) 
C59 0.1082(6) 0.0501(8) 0.0786(8) -0.0213(8) -0.0123(7) -0.0093(7) 
C60 0.0905(6) 0.0517(8) 0.0602(8) -0.0060(8) -0.0004(7) 0.0066(8) 
C61 0.0997(6) 0.0627(7) 0.0327(7) -0.0098(7) -0.0127(7) -0.0120(7) 
C62 0.1043(5) 0.0867(8) 0.0317(8) -0.0054(8) -0.0011(7) 0.0011(7) 
C63 0.1412(6) 0.0666(7) 0.0390(8) -0.0213(8) -0.0266(8) -0.0200(7) 
C64 0.1037(6) 0.0731(8) 0.0365(8) -0.0117(8) -0.0187(8) -0.0075(8) 
C65 0.0502(6) 0.0258(8) 0.0293(6) -0.0069(7) -0.0018(7) -0.0103(7) 
C66 0.0527(6) 0.0380(8) 0.0280(7) -0.0065(7) -0.0053(7) -0.0182(7) 
C67 0.0519(6) 0.0432(8) 0.0291(7) -0.0060(7) -0.0030(7) -0.0158(6) 
C68 0.0524(6) 0.0392(8) 0.0288(8) -0.0127(7) 0.0011(7) -0.0105(6) 
C69 0.0505(6) 0.0372(7) 0.0311(7) -0.0091(7) -0.0067(7) -0.0112(6) 
C70 0.0539(6) 0.0350(8) 0.0315(7) -0.0071(7) -0.0018(7) -0.0185(7) 
C71 0.0615(6) 0.0507(8) 0.0369(8) -0.0061(6) 0.0034(6) -0.0220(6) 
C72 0.0607(6) 0.0605(8) 0.0479(8) -0.0100(7) 0.0042(7) -0.0297(7) 
C73 0.0626(6) 0.0598(8) 0.0545(8) -0.0136(7) 0.0131(8) -0.0244(7) 
C74 0.0826(6) 0.0593(8) 0.0447(8) 0.0056(7) -0.0018(7) -0.0297(8) 
C75 0.0618(5) 0.0420(7) 0.0387(7) -0.0140(7) -0.0088(8) -0.0151(7) 
C76 0.0785(6) 0.0398(7) 0.0492(8) -0.0132(7) -0.0147(8) -0.0168(8) 
C77 0.0734(6) 0.0498(8) 0.0391(7) -0.0178(7) -0.0070(8) -0.0210(8) 
C78 0.0621(5) 0.0529(8) 0.0468(8) -0.0212(8) -0.0103(8) -0.0207(7) 
C79 0.0598(5) 0.0366(7) 0.0226(8) -0.0145(7) 0.0015(7) -0.0160(6) 
C80 0.0580(5) 0.0422(8) 0.0291(8) -0.0091(8) 0.0024(8) -0.0158(7) 
C81 0.0605(5) 0.0571(7) 0.0389(8) -0.0134(7) -0.0039(7) -0.0211(6) 
C82 0.0536(6) 0.0556(7) 0.0464(8) -0.0202(7) 0.0111(8) -0.0199(7) 
C83 0.0661(5) 0.0423(7) 0.0423(8) -0.0220(7) 0.0079(8) -0.0230(6) 
C84 0.0642(5) 0.0399(8) 0.0305(8) -0.0101(7) -0.0005(8) -0.0188(7) 
C85 0.0638(6) 0.0749(8) 0.0643(8) -0.0049(6) -0.0102(6) -0.0152(6) 
C86 0.0883(6) 0.1009(8) 0.0977(8) -0.0137(8) -0.0458(7) -0.0098(7) 
C87 0.0877(6) 0.0888(8) 0.0822(8) -0.0070(8) -0.0009(7) 0.0084(8) 
C88 0.0837(6) 0.0894(8) 0.1045(8) 0.0303(7) -0.0153(8) -0.0156(7) 
C89 0.0853(5) 0.0464(7) 0.0675(7) -0.0184(7) 0.0141(7) -0.0320(7) 
C90 0.0880(5) 0.0603(8) 0.0815(8) -0.0112(8) 0.0146(8) -0.0411(7) 
C91 0.0959(6) 0.0531(8) 0.0662(7) 0.0015(7) 0.0091(7) -0.0264(8) 
C92 0.1073(6) 0.0431(7) 0.0938(8) -0.0187(8) 0.0253(8) -0.0285(8) 
C93 0.0450(6) 0.0362(6) 0.0200(8) -0.0067(7) 0.0015(8) -0.0096(7) 
C94 0.0469(6) 0.0339(7) 0.0316(8) -0.0089(8) -0.0008(8) -0.0044(8) 
C95 0.0502(6) 0.0341(7) 0.0375(8) -0.0057(7) -0.0058(8) -0.0098(8) 
C96 0.0473(6) 0.0322(7) 0.0495(8) -0.0094(8) -0.0106(8) -0.0015(8) 
C97 0.0574(6) 0.0336(6) 0.0466(8) -0.0069(7) -0.0099(8) -0.0105(8) 
C98 0.0607(6) 0.0309(7) 0.0422(8) -0.0031(7) -0.0083(8) -0.0104(8) 
C99 0.0659(6) 0.0307(7) 0.0494(8) -0.0034(7) -0.0127(8) -0.0124(8) 
C100 0.0577(6) 0.0302(7) 0.0471(8) -0.0028(7) -0.0093(8) -0.0119(8) 
C101 0.0616(6) 0.0345(7) 0.0498(8) -0.0088(7) -0.0133(8) -0.0143(8) 
C102 0.0644(6) 0.0359(7) 0.0393(8) -0.0087(7) -0.0079(8) -0.0185(8) 
C103 0.0621(5) 0.0381(6) 0.0385(7) -0.0095(5) -0.0010(6) -0.0195(7) 
C104 0.0571(5) 0.0382(6) 0.0359(6) -0.0082(5) -0.0027(6) -0.0197(6) 
Co105 0.0598(4) 0.0388(5) 0.0430(6) -0.0061(4) -0.0036(4) -0.0223(4) 
Co106 0.0555(4) 0.0288(5) 0.0406(5) -0.0080(4) -0.0068(5) -0.0100(4) 
P107 0.0522(5) 0.0310(5) 0.0439(5) -0.0092(5) -0.0083(5) -0.0096(5) 
C108 0.0522(5) 0.0360(7) 0.0408(8) -0.0056(8) -0.0068(6) -0.0085(5) 
P109 0.0514(5) 0.0456(6) 0.0410(6) -0.0021(5) -0.0061(5) -0.0151(5) 
C110 0.0656(6) 0.0814(8) 0.0475(7) -0.0174(7) -0.0044(6) -0.0359(8) 
O111 0.1009(6) 0.1679(9) 0.0567(8) -0.0356(8) -0.0173(7) -0.0510(8) 
C112 0.0707(6) 0.0429(7) 0.0770(8) 0.0015(7) 0.0043(8) -0.0267(7) 
O113 0.1488(6) 0.0564(7) 0.1103(8) 0.0145(8) 0.0190(8) -0.0461(8) 
C114 0.0921(6) 0.0319(8) 0.0446(7) -0.0041(6) -0.0170(7) -0.0123(8) 
O115 0.1272(6) 0.0507(8) 0.0613(8) 0.0141(7) -0.0190(8) -0.0082(8) 
C116 0.0534(5) 0.0513(8) 0.0591(8) -0.0231(8) -0.0078(7) -0.0081(7) 
O117 0.0547(5) 0.0834(8) 0.1318(9) -0.0268(8) 0.0064(8) -0.0111(8) 
C118 0.0481(6) 0.0373(8) 0.0449(5) -0.0140(6) -0.0095(6) -0.0101(7) 
C119 0.0712(6) 0.0616(8) 0.0468(7) -0.0067(8) -0.0135(7) 0.0071(8) 
C120 0.0847(6) 0.0844(8) 0.0458(7) -0.0043(8) -0.0171(8) 0.0041(8) 
C121 0.0804(6) 0.0776(8) 0.0494(8) -0.0201(8) -0.0089(7) -0.0164(8) 
C122 0.0654(6) 0.0725(8) 0.0533(7) -0.0253(8) 0.0008(7) -0.0086(8) 
C123 0.0609(6) 0.0537(8) 0.0542(7) -0.0227(8) -0.0075(7) 0.0002(7) 
C124 0.0553(4) 0.0292(5) 0.0553(5) -0.0091(5) -0.0066(5) -0.0098(5) 
C125 0.0627(4) 0.0317(5) 0.0655(6) -0.0144(5) -0.0051(6) -0.0126(5) 
C126 0.0691(4) 0.0315(5) 0.0771(6) -0.0119(6) -0.0068(5) -0.0150(5) 
C127 0.0595(4) 0.0337(5) 0.0782(6) -0.0043(5) -0.0102(5) -0.0146(5) 
C128 0.0592(4) 0.0331(5) 0.0676(6) -0.0014(5) -0.0054(6) -0.0115(5) 
C129 0.0567(4) 0.0304(5) 0.0580(5) -0.0056(5) -0.0044(5) -0.0096(5) 
C130 0.0580(6) 0.0483(8) 0.0426(6) -0.0023(7) -0.0029(7) -0.0136(7) 
C131 0.0733(6) 0.0650(8) 0.0433(7) 0.0056(7) -0.0054(8) -0.0084(8) 
C132 0.0966(6) 0.0727(8) 0.0476(7) 0.0120(8) 0.0035(8) -0.0175(7) 
C133 0.0887(6) 0.0848(8) 0.0437(8) -0.0052(7) 0.0002(8) -0.0269(7) 
C134 0.0728(6) 0.0793(8) 0.0477(7) -0.0148(8) 0.0032(8) -0.0206(8) 
C135 0.0600(6) 0.0680(8) 0.0488(7) -0.0075(8) 0.0010(8) -0.0097(7) 
C136 0.0513(5) 0.0697(7) 0.0465(8) -0.0017(7) -0.0094(7) -0.0152(6) 
C137 0.0617(6) 0.0965(8) 0.0567(8) -0.0011(8) -0.0144(7) -0.0319(7) 
C138 0.0603(6) 0.1156(7) 0.0596(8) -0.0043(8) -0.0153(7) -0.0322(8) 
C139 0.0550(6) 0.1219(7) 0.0493(8) 0.0027(8) -0.0070(8) -0.0184(7) 
C140 0.0595(6) 0.0942(8) 0.0748(8) 0.0135(8) -0.0202(7) -0.0086(7) 
C141 0.0574(6) 0.0726(7) 0.0863(8) 0.0096(8) -0.0228(7) -0.0062(7) 
C142 0.0678(4) 0.0385(6) 0.0304(6) -0.0116(5) 0.0023(6) -0.0212(6) 
C143 0.1000(4) 0.0414(6) 0.0428(5) -0.0040(5) -0.0048(6) -0.0299(6) 
Si144 0.1301(4) 0.0559(5) 0.0480(5) 0.0058(4) -0.0218(5) -0.0518(4) 
C145 0.1746(5) 0.0579(8) 0.0774(8) 0.0104(7) -0.0487(8) -0.0204(6) 
C146 0.1431(6) 0.1295(9) 0.1189(9) 0.0231(8) -0.0398(8) -0.0048(8) 
C147 0.2637(6) 0.0662(8) 0.1266(8) -0.0288(7) -0.1015(8) 0.0337(8) 
C148 0.1567(5) 0.1120(8) 0.0788(8) 0.0241(7) -0.0273(8) -0.0950(6) 
C149 0.1087(6) 0.1813(8) 0.1446(9) -0.0088(8) 0.0118(8) -0.0520(8) 
C150 0.2413(6) 0.2684(8) 0.0857(8) 0.0730(8) -0.0342(8) -0.1938(8) 
C151 0.1632(6) 0.0880(7) 0.0482(7) 0.0011(7) -0.0379(7) -0.0476(8) 
C152 0.2147(6) 0.0742(7) 0.0981(8) -0.0484(7) -0.0435(8) 0.0083(8) 
C153 0.1349(6) 0.1717(8) 0.0616(8) -0.0360(8) 0.0298(8) -0.0289(8) 
C201 0.0649(6) 0.0519(8) 0.0503(7) -0.0165(7) 0.0015(7) -0.0201(7) 
C202 0.0623(6) 0.0539(8) 0.0537(7) -0.0145(7) -0.0017(7) -0.0207(6) 
C203 0.0652(6) 0.0596(8) 0.0558(8) -0.0182(7) 0.0007(7) -0.0249(7) 
C204 0.0801(6) 0.0625(8) 0.0664(7) -0.0165(7) 0.0017(7) -0.0333(7) 
C205 0.0874(6) 0.0643(8) 0.0660(7) -0.0081(8) 0.0027(7) -0.0359(7) 
C206 0.0787(6) 0.0613(8) 0.0537(7) -0.0121(7) 0.0042(7) -0.0265(7) 
O207 0.0983(6) 0.0778(8) 0.0543(7) -0.0057(8) 0.0006(7) -0.0326(7) 
C208 0.1076(6) 0.0702(8) 0.0463(8) -0.0112(8) -0.0068(7) -0.0322(8) 
C209 0.1173(5) 0.0762(8) 0.0576(8) -0.0038(8) -0.0101(7) -0.0196(7) 
C210 0.1189(5) 0.0739(7) 0.0831(8) 0.0050(8) -0.0233(7) -0.0134(7) 
C211 0.1126(6) 0.0784(7) 0.0696(8) 0.0027(8) -0.0212(7) -0.0158(7) 
C212 0.1189(6) 0.0844(8) 0.0736(8) 0.0082(8) -0.0317(7) -0.0134(7) 
C213 0.0975(5) 0.0818(8) 0.1055(8) 0.0116(8) -0.0175(7) -0.0249(8) 
O214 0.0941(5) 0.0754(8) 0.0900(8) 0.0105(8) -0.0120(6) -0.0171(7) 
C215 0.0922(5) 0.0525(8) 0.0786(7) 0.0021(8) -0.0137(6) -0.0128(7) 
C216 0.0841(6) 0.0599(8) 0.0771(7) -0.0071(8) -0.0136(7) -0.0081(7) 
C217 0.0856(5) 0.0582(8) 0.0703(8) -0.0114(8) -0.0136(6) -0.0102(7) 
C218 0.0844(5) 0.0467(8) 0.0693(7) -0.0141(8) -0.0129(6) -0.0046(7) 
C219 0.0937(6) 0.0524(8) 0.0707(7) -0.0063(8) -0.0176(7) -0.0123(7) 
C220 0.0947(5) 0.0566(8) 0.0736(8) -0.0037(8) -0.0135(6) -0.0102(7) 
C221 0.0837(5) 0.0442(8) 0.0724(7) -0.0213(8) -0.0116(6) -0.0057(7) 
N222 0.0764(6) 0.0437(8) 0.0716(7) -0.0224(8) -0.0078(7) -0.0066(7) 
C223 0.0717(5) 0.0391(8) 0.0736(7) -0.0252(7) -0.0096(6) -0.0045(7) 
C224 0.0622(6) 0.0356(8) 0.0746(7) -0.0232(7) -0.0068(6) -0.0015(7) 
N225 0.0617(6) 0.0314(8) 0.0714(7) -0.0166(8) -0.0057(7) -0.0043(7) 
C226 0.0600(6) 0.0393(8) 0.0691(7) -0.0180(7) -0.0023(6) -0.0036(6) 
C227 0.0579(6) 0.0469(8) 0.0741(8) -0.0106(8) -0.0061(6) -0.0049(7) 
C228 0.0619(6) 0.0580(8) 0.0796(7) -0.0162(8) -0.0079(7) -0.0091(7) 
C229 0.0621(6) 0.0471(8) 0.0765(7) -0.0247(8) -0.0081(6) -0.0073(7) 
C230 0.0634(6) 0.0666(8) 0.0880(7) -0.0184(8) -0.0149(7) -0.0096(8) 
C231 0.0691(6) 0.0741(8) 0.0863(7) -0.0208(8) -0.0177(7) -0.0098(7) 
C232 0.0756(6) 0.0555(8) 0.0800(7) -0.0244(7) -0.0153(6) -0.0066(7) 
C233 0.0835(6) 0.0679(8) 0.0779(7) -0.0257(8) -0.0162(7) -0.0089(7) 
C234 0.0866(5) 0.0548(8) 0.0763(8) -0.0258(8) -0.0147(6) -0.0059(7) 
C235 0.0569(6) 0.0390(8) 0.0668(7) -0.0155(8) -0.0014(6) -0.0024(6) 
C236 0.0580(6) 0.0635(8) 0.0677(8) -0.0141(8) -0.0001(7) -0.0109(7) 
C237 0.0651(6) 0.0728(8) 0.0713(7) -0.0135(8) -0.0016(7) -0.0199(7) 
C238 0.0689(6) 0.0576(8) 0.0756(7) -0.0062(8) -0.0115(7) -0.0164(6) 
C239 0.0676(6) 0.0474(8) 0.0747(8) 0.0006(8) -0.0155(7) -0.0102(7) 
C240 0.0655(6) 0.0411(8) 0.0712(7) -0.0044(8) -0.0101(7) -0.0085(7) 
O241 0.0820(6) 0.0733(7) 0.0837(8) -0.0042(8) -0.0178(7) -0.0295(7) 
C242 0.0688(5) 0.0699(7) 0.0881(9) -0.0133(8) -0.0019(8) -0.0236(7) 
C243 0.0685(5) 0.0717(8) 0.0684(8) -0.0231(8) 0.0021(7) -0.0208(7) 
C244 0.0728(5) 0.0726(8) 0.0668(8) -0.0221(8) 0.0028(7) -0.0190(8) 
C245 0.0726(5) 0.0523(8) 0.0643(8) -0.0040(8) 0.0012(7) -0.0149(8) 
C246 0.0719(6) 0.0476(8) 0.0689(8) -0.0077(7) 0.0007(8) -0.0183(7) 
C247 0.0642(6) 0.0601(8) 0.0575(8) -0.0106(7) -0.0065(8) -0.0254(7) 
O248 0.0631(6) 0.0610(8) 0.0566(8) -0.0076(7) -0.0093(8) -0.0250(6) 
C250 0.0469(5) 0.0393(6) 0.0400(6) -0.0028(6) 0.0018(5) -0.0148(7) 
C251 0.0457(5) 0.0372(8) 0.0571(7) 0.0050(7) -0.0024(6) -0.0182(7) 
C252 0.0485(6) 0.0393(8) 0.0788(8) 0.0136(8) 0.0062(7) -0.0119(7) 
C253 0.0523(5) 0.0571(8) 0.1154(7) 0.0211(7) -0.0084(6) -0.0125(7) 
C254 0.0545(6) 0.0691(8) 0.1015(7) 0.0409(7) -0.0165(7) -0.0230(7) 
C255 0.0579(6) 0.0791(8) 0.0703(7) 0.0303(7) -0.0199(6) -0.0297(7) 
C256 0.0528(6) 0.0510(8) 0.0541(7) 0.0137(7) -0.0116(7) -0.0251(8) 
C257 0.0585(6) 0.0563(8) 0.1444(8) 0.0263(6) -0.0035(7) -0.0002(6) 
C258 0.0623(6) 0.0478(8) 0.1410(9) 0.0301(8) 0.0082(8) 0.0036(7) 
C259 0.0612(6) 0.0577(8) 0.1464(8) 0.0018(7) 0.0054(7) 0.0163(8) 
C260 0.0698(6) 0.0577(8) 0.1568(8) 0.0354(7) 0.0044(8) -0.0082(8) 
C261 0.0830(5) 0.1140(7) 0.0710(7) 0.0301(7) -0.0354(6) -0.0494(8) 
C262 0.1090(6) 0.1138(7) 0.0783(8) 0.0120(8) -0.0408(8) -0.0507(7) 
C263 0.0896(6) 0.1428(8) 0.0887(8) 0.0435(8) -0.0451(7) -0.0515(8) 
C264 0.0881(6) 0.1312(8) 0.0611(8) 0.0186(8) -0.0226(7) -0.0449(8) 
C265 0.0564(4) 0.0400(5) 0.0426(5) -0.0060(5) 0.0086(5) -0.0199(5) 
C266 0.0603(4) 0.0433(5) 0.0443(5) -0.0063(5) 0.0088(6) -0.0244(5) 
C267 0.0787(4) 0.0450(5) 0.0407(5) -0.0041(4) -0.0055(5) -0.0175(5) 
C268 0.0757(4) 0.0593(5) 0.0369(6) -0.0192(5) 0.0013(5) -0.0234(5) 
C269 0.0742(4) 0.0704(5) 0.0421(5) -0.0187(5) 0.0099(5) -0.0338(5) 
C270 0.0607(4) 0.0520(6) 0.0416(5) -0.0120(5) 0.0086(5) -0.0329(5) 
C271 0.0860(4) 0.0399(5) 0.0503(5) -0.0121(5) -0.0018(4) -0.0131(4) 
C272 0.1138(4) 0.0756(6) 0.0547(5) -0.0134(6) 0.0072(5) -0.0519(5) 
C273 0.0434(4) 0.0820(6) 0.0672(5) -0.0448(5) 0.0025(5) -0.0020(6) 
C274 0.1209(4) 0.0445(5) 0.1333(6) 0.0403(6) -0.0605(5) -0.0459(5) 
C275 0.0823(4) 0.0870(5) 0.0423(5) -0.0155(4) 0.0133(5) -0.0371(5) 
C276 0.0795(4) 0.0900(6) 0.0476(6) -0.0160(6) 0.0181(5) -0.0411(5) 
C277 0.0887(4) 0.0957(6) 0.0425(5) -0.0193(5) 0.0143(5) -0.0366(6) 
C278 0.0932(4) 0.0885(5) 0.0421(6) -0.0096(5) 0.0118(6) -0.0398(6) 
C279 0.0456(5) 0.0350(8) 0.0355(8) -0.0074(7) -0.0011(7) -0.0171(7) 
C280 0.0496(5) 0.0410(8) 0.0391(8) -0.0033(8) 0.0037(7) -0.0094(7) 
C281 0.0455(5) 0.0492(8) 0.0452(8) -0.0004(7) -0.0014(7) -0.0107(7) 
C282 0.0478(6) 0.0507(8) 0.0372(8) -0.0040(7) 0.0049(8) -0.0124(7) 
C283 0.0496(5) 0.0357(8) 0.0357(8) -0.0069(7) 0.0028(7) -0.0152(7) 
C284 0.0484(5) 0.0280(8) 0.0371(8) -0.0104(7) 0.0060(7) -0.0106(7) 
C285 0.0487(5) 0.0671(8) 0.0687(7) 0.0013(6) -0.0129(7) -0.0068(6) 
C286 0.0648(6) 0.0752(8) 0.1159(8) 0.0140(8) -0.0390(8) -0.0179(7) 
C287 0.0596(6) 0.0812(8) 0.0846(7) -0.0046(7) 0.0020(8) 0.0131(8) 
C288 0.0546(6) 0.0575(8) 0.0789(8) 0.0041(7) -0.0194(8) -0.0014(7) 
C289 0.0586(5) 0.0429(8) 0.0469(7) 0.0018(6) 0.0078(8) -0.0136(6) 
C290 0.0668(5) 0.0543(8) 0.0625(8) 0.0143(8) 0.0101(8) -0.0035(7) 
C291 0.0676(6) 0.0545(8) 0.0407(7) 0.0050(7) 0.0071(8) -0.0163(8) 
C292 0.0772(6) 0.0464(8) 0.0605(8) 0.0054(8) 0.0055(8) -0.0270(7) 
C293 0.0391(6) 0.0395(5) 0.0359(8) -0.0034(7) -0.0025(8) -0.0159(7) 
C294 0.0428(6) 0.0372(6) 0.0371(8) -0.0071(8) -0.0033(8) -0.0120(8) 
C295 0.0525(6) 0.0312(6) 0.0473(8) -0.0164(8) -0.0025(8) -0.0120(8) 
C296 0.0655(6) 0.0306(6) 0.0529(8) -0.0154(8) -0.0096(8) -0.0188(8) 
C297 0.0594(6) 0.0316(6) 0.0485(8) -0.0156(8) -0.0038(8) -0.0116(8) 
C298 0.0643(6) 0.0302(6) 0.0451(8) -0.0175(8) -0.0046(8) -0.0133(8) 
C299 0.0634(6) 0.0334(6) 0.0398(8) -0.0090(8) 0.0020(8) -0.0180(8) 
C300 0.0624(6) 0.0319(6) 0.0459(8) -0.0084(8) 0.0033(8) -0.0219(8) 
C301 0.0596(6) 0.0296(6) 0.0396(8) -0.0143(8) 0.0025(8) -0.0196(8) 
C302 0.0556(6) 0.0315(6) 0.0349(8) -0.0091(7) -0.0085(8) -0.0232(8) 
C303 0.0590(6) 0.0317(5) 0.0406(7) -0.0068(5) -0.0007(6) -0.0179(6) 
C304 0.0620(5) 0.0331(7) 0.0348(7) -0.0063(6) 0.0008(5) -0.0169(6) 
Co305 0.0663(5) 0.0283(4) 0.0391(5) -0.0040(4) -0.0040(4) -0.0191(5) 
Co306 0.0621(4) 0.0314(5) 0.0461(5) -0.0036(4) 0.0016(4) -0.0163(5) 
P307 0.0683(5) 0.0343(5) 0.0448(6) -0.0024(5) 0.0019(6) -0.0184(5) 
C308 0.0679(5) 0.0327(8) 0.0368(6) -0.0048(7) -0.0054(7) -0.0145(7) 
P309 0.0697(5) 0.0301(5) 0.0366(6) -0.0049(5) -0.0054(6) -0.0174(5) 
C310 0.0803(6) 0.0354(8) 0.0320(7) -0.0041(7) 0.0003(7) -0.0201(8) 
O311 0.1172(6) 0.0871(8) 0.0445(8) 0.0033(8) 0.0175(7) -0.0429(8) 
C312 0.0790(6) 0.0309(8) 0.0548(8) -0.0052(8) -0.0193(6) -0.0166(7) 
O313 0.0961(6) 0.0598(8) 0.0887(8) -0.0038(8) -0.0448(7) -0.0193(8) 
C314 0.0701(6) 0.0393(8) 0.0470(7) -0.0088(7) 0.0105(7) -0.0178(8) 
O315 0.1001(6) 0.0694(8) 0.0540(7) -0.0240(7) 0.0101(8) -0.0188(8) 
C316 0.0625(5) 0.0540(8) 0.0550(8) 0.0136(8) -0.0002(6) -0.0223(7) 
O317 0.0622(5) 0.1026(8) 0.0917(8) 0.0302(8) -0.0065(8) -0.0295(8) 
C318 0.0716(6) 0.0368(7) 0.0567(8) -0.0010(7) 0.0002(7) -0.0225(6) 
C319 0.0907(6) 0.0487(8) 0.0693(8) 0.0013(8) -0.0160(7) -0.0323(7) 
C320 0.0912(6) 0.0685(8) 0.0989(8) -0.0036(7) -0.0237(8) -0.0393(7) 
C321 0.0859(6) 0.0590(8) 0.1182(8) -0.0091(7) -0.0113(7) -0.0405(8) 
C322 0.0907(6) 0.0449(8) 0.1092(8) 0.0018(8) -0.0038(7) -0.0348(7) 
C323 0.0746(6) 0.0362(7) 0.0789(8) 0.0058(7) -0.0021(8) -0.0215(7) 
C324 0.0754(5) 0.0395(8) 0.0437(6) -0.0023(7) 0.0051(6) -0.0187(8) 
C325 0.0777(5) 0.0830(9) 0.0418(6) -0.0106(8) 0.0008(7) -0.0316(8) 
C326 0.0938(6) 0.1154(9) 0.0425(7) -0.0140(8) -0.0039(7) -0.0393(8) 
C327 0.1080(6) 0.0953(9) 0.0401(8) -0.0091(8) 0.0061(6) -0.0352(8) 
C328 0.0988(6) 0.1375(9) 0.0493(7) 0.0082(9) 0.0177(7) 0.0052(9) 
C329 0.0820(6) 0.1096(9) 0.0509(6) 0.0089(9) 0.0116(7) 0.0098(9) 
C330 0.0800(6) 0.0305(7) 0.0442(7) -0.0106(7) -0.0059(8) -0.0185(7) 
C331 0.0887(6) 0.0339(7) 0.0554(8) -0.0073(6) -0.0059(8) -0.0248(7) 
C332 0.1061(6) 0.0401(8) 0.0741(7) -0.0104(7) -0.0122(8) -0.0343(8) 
C333 0.0931(6) 0.0517(7) 0.0744(7) -0.0218(7) -0.0134(8) -0.0324(8) 
C334 0.0968(6) 0.0587(7) 0.0551(8) -0.0188(6) -0.0123(8) -0.0323(8) 
C335 0.0855(6) 0.0438(8) 0.0479(7) -0.0092(7) -0.0144(8) -0.0234(8) 
C336 0.0709(5) 0.0360(7) 0.0399(8) -0.0035(8) -0.0032(7) -0.0141(6) 
C337 0.0760(5) 0.0550(7) 0.0959(8) -0.0369(8) -0.0163(8) -0.0062(7) 
C338 0.0783(5) 0.0783(8) 0.1116(9) -0.0534(8) -0.0057(8) -0.0041(7) 
C339 0.0718(6) 0.0763(8) 0.0739(8) -0.0246(8) 0.0174(8) -0.0131(7) 
C340 0.0685(5) 0.0507(7) 0.0627(8) 0.0025(8) 0.0072(8) -0.0177(8) 
C341 0.0682(5) 0.0452(8) 0.0532(8) -0.0112(8) 0.0037(8) -0.0175(7) 
C342 0.0615(4) 0.0322(6) 0.0394(6) -0.0098(6) -0.0017(5) -0.0118(5) 
C343 0.0689(4) 0.0428(6) 0.0662(6) -0.0244(6) -0.0155(5) -0.0053(5) 
Si344 0.0669(4) 0.0585(5) 0.0737(5) -0.0195(4) -0.0171(4) -0.0154(4) 
C345 0.0608(5) 0.1218(8) 0.1032(7) -0.0048(8) -0.0054(7) -0.0083(7) 
C346 0.0702(6) 0.2236(9) 0.1294(8) -0.0674(8) -0.0216(7) 0.0251(8) 
C347 0.0666(6) 0.1306(9) 0.1044(7) -0.0105(8) 0.0009(7) -0.0081(9) 
C348 0.0664(6) 0.0754(7) 0.0688(7) -0.0136(8) -0.0182(7) 0.0044(8) 
C349 0.0650(6) 0.1588(8) 0.0894(8) -0.0145(9) -0.0073(8) 0.0021(8) 
C350 0.0990(6) 0.0770(7) 0.1219(8) 0.0084(8) -0.0163(9) -0.0317(8) 
C351 0.1128(6) 0.0691(6) 0.1403(8) -0.0051(7) -0.0511(7) -0.0467(7) 
C352 0.1593(6) 0.0522(8) 0.1833(8) -0.0096(8) -0.0836(7) -0.0251(8) 
C353 0.1547(6) 0.0771(8) 0.2172(8) -0.0543(8) -0.0945(8) -0.0196(8) 
C401 0.1105(4) 0.1283(5) 0.1238(5) -0.0486(5) 0.0065(5) 0.0200(5) 
C402 0.1118(4) 0.1314(5) 0.1254(5) -0.0462(5) 0.0035(5) 0.0162(5) 
C403 0.1121(4) 0.1359(5) 0.1269(6) -0.0462(5) 0.0031(5) 0.0139(5) 
C404 0.1109(4) 0.1382(6) 0.1321(5) -0.0468(5) 0.0042(5) 0.0123(5) 
C405 0.1102(4) 0.1402(6) 0.1294(5) -0.0471(5) 0.0119(5) 0.0107(5) 
C406 0.1168(4) 0.1361(5) 0.1239(5) -0.0468(5) 0.0100(5) 0.0134(5) 
O407 0.1328(6) 0.1400(8) 0.1267(7) -0.0426(7) 0.0058(7) 0.0176(8) 
C408 0.1353(6) 0.0762(8) 0.1106(7) -0.0143(7) 0.0159(7) -0.0014(8) 
C409 0.1262(6) 0.0727(8) 0.1196(8) -0.0151(7) 0.0298(7) -0.0086(8) 
C410 0.1220(6) 0.0773(9) 0.1260(8) 0.0052(8) 0.0111(7) 0.0096(7) 
C411 0.1297(5) 0.0877(8) 0.1241(8) -0.0068(8) 0.0109(7) -0.0029(7) 
C412 0.1123(6) 0.0830(8) 0.0953(8) -0.0131(8) 0.0362(7) 0.0075(7) 
C413 0.1315(6) 0.0490(8) 0.0913(8) -0.0115(8) 0.0314(7) -0.0073(7) 
O414 0.1445(6) 0.0853(8) 0.0987(8) -0.0259(8) 0.0275(7) -0.0114(6) 
C415 0.1280(4) 0.0938(6) 0.0945(5) -0.0169(5) 0.0122(5) -0.0049(5) 
C416 0.1219(4) 0.0888(6) 0.0960(5) -0.0178(5) 0.0147(5) -0.0045(5) 
C417 0.1144(4) 0.0830(6) 0.0950(5) -0.0230(5) 0.0121(5) 0.0015(5) 
C418 0.1179(4) 0.0825(6) 0.1021(5) -0.0304(5) 0.0067(5) 0.0096(4) 
C419 0.1279(4) 0.0963(6) 0.1003(5) -0.0257(5) 0.0011(5) 0.0043(5) 
C420 0.1338(4) 0.1004(6) 0.0995(5) -0.0219(5) 0.0060(5) 0.0007(5) 
C421 0.1128(4) 0.0821(6) 0.1042(5) -0.0344(5) 0.0035(5) 0.0119(4) 
N422 0.1131(4) 0.0759(6) 0.1036(5) -0.0380(5) 0.0054(5) 0.0067(5) 
C423 0.1052(4) 0.0866(6) 0.1088(4) -0.0380(5) 0.0060(4) 0.0085(5) 
C424 0.1074(4) 0.0873(6) 0.1095(4) -0.0374(5) 0.0101(4) 0.0090(5) 
N425 0.1108(4) 0.0922(6) 0.1070(5) -0.0337(5) 0.0067(5) 0.0095(5) 
C426 0.1170(4) 0.0990(6) 0.1067(5) -0.0331(5) 0.0097(5) 0.0205(5) 
C427 0.1177(4) 0.1042(6) 0.1089(5) -0.0266(6) 0.0172(5) 0.0234(5) 
C428 0.1124(4) 0.0942(6) 0.1174(5) -0.0342(5) 0.0233(5) 0.0196(5) 
C429 0.1056(4) 0.0954(6) 0.1162(5) -0.0370(5) 0.0150(5) 0.0093(5) 
C430 0.1039(4) 0.0956(6) 0.1310(5) -0.0423(5) 0.0116(5) 0.0088(5) 
C431 0.1026(4) 0.0957(6) 0.1279(5) -0.0456(6) 0.0036(5) 0.0098(5) 
C432 0.1067(4) 0.0890(6) 0.1167(5) -0.0419(5) 0.0021(5) 0.0104(5) 
C433 0.1134(4) 0.0915(6) 0.1142(5) -0.0430(6) -0.0017(5) 0.0132(5) 
C434 0.1164(4) 0.0895(6) 0.1067(5) -0.0384(6) 0.0004(5) 0.0142(5) 
C435 0.1255(4) 0.1034(6) 0.1083(5) -0.0329(6) -0.0007(5) 0.0253(5) 
C436 0.1226(4) 0.1037(6) 0.1299(5) -0.0367(6) -0.0054(5) 0.0210(5) 
C437 0.1320(4) 0.1099(6) 0.1418(5) -0.0387(6) -0.0181(5) 0.0238(5) 
C438 0.1557(4) 0.1142(6) 0.1403(5) -0.0409(5) -0.0287(5) 0.0398(5) 
C439 0.1599(4) 0.1140(6) 0.1147(5) -0.0353(6) -0.0218(5) 0.0461(5) 
C440 0.1501(4) 0.1092(6) 0.1080(5) -0.0343(6) -0.0063(5) 0.0377(5) 
O441 0.1531(6) 0.1361(8) 0.1644(8) -0.0437(8) -0.0514(7) 0.0539(7) 
C442 0.1817(4) 0.1553(6) 0.1354(6) -0.0403(6) -0.0452(5) 0.0182(5) 
C443 0.1745(4) 0.1632(6) 0.1139(6) -0.0307(5) -0.0295(5) 0.0159(5) 
C444 0.1746(4) 0.1443(6) 0.1206(6) -0.0247(6) -0.0347(5) 0.0079(5) 
C445 0.1626(4) 0.1498(6) 0.1175(6) -0.0113(6) -0.0186(5) 0.0029(5) 
C446 0.1686(5) 0.1454(8) 0.1403(9) 0.0009(8) -0.0143(8) 0.0081(6) 
C447 0.1552(4) 0.1550(6) 0.1424(5) -0.0194(5) -0.0065(5) 0.0132(5) 
O448 0.1267(4) 0.1388(5) 0.1324(5) -0.0377(5) -0.0072(5) 0.0061(5) 
C450 0.0467(5) 0.0305(6) 0.0311(7) -0.0101(6) 0.0016(6) -0.0124(7) 
C451 0.0385(6) 0.0303(7) 0.0326(7) -0.0120(7) 0.0032(7) -0.0095(7) 
C452 0.0370(6) 0.0277(8) 0.0287(7) -0.0054(7) -0.0041(7) -0.0086(7) 
C453 0.0551(6) 0.0427(7) 0.0234(7) -0.0064(7) -0.0018(7) -0.0227(7) 
C454 0.0587(6) 0.0411(7) 0.0297(8) -0.0137(7) 0.0025(7) -0.0220(7) 
C455 0.0543(6) 0.0369(7) 0.0381(7) -0.0140(6) 0.0055(7) -0.0218(6) 
C456 0.0477(6) 0.0342(7) 0.0318(8) -0.0089(7) 0.0026(8) -0.0160(7) 
C457 0.0631(5) 0.0563(7) 0.0379(7) -0.0095(7) 0.0112(6) -0.0272(7) 
C458 0.1035(6) 0.0969(8) 0.0325(7) -0.0212(8) 0.0222(7) -0.0483(8) 
C459 0.1017(6) 0.0584(6) 0.0536(8) -0.0062(7) 0.0364(8) -0.0348(8) 
C460 0.0610(5) 0.1090(8) 0.0783(8) 0.0099(8) 0.0144(7) -0.0195(8) 
C461 0.0671(6) 0.0383(7) 0.0591(7) -0.0148(7) 0.0024(6) -0.0265(6) 
C462 0.0805(6) 0.0704(8) 0.0629(7) -0.0249(8) -0.0020(7) -0.0436(8) 
C463 0.0795(6) 0.0433(8) 0.0650(7) -0.0089(8) 0.0040(7) -0.0384(8) 
C464 0.0870(6) 0.0372(8) 0.0989(8) -0.0143(8) 0.0109(8) -0.0178(7) 
C465 0.0467(5) 0.0315(8) 0.0275(8) -0.0047(7) 0.0031(6) -0.0139(7) 
C466 0.0405(6) 0.0428(8) 0.0325(8) -0.0111(7) 0.0047(6) -0.0170(8) 
C467 0.0550(6) 0.0418(8) 0.0393(7) -0.0039(7) -0.0065(6) -0.0191(7) 
C468 0.0657(6) 0.0371(8) 0.0429(8) 0.0042(7) -0.0136(7) -0.0137(7) 
C469 0.0709(6) 0.0422(7) 0.0697(8) -0.0167(6) -0.0251(7) 0.0021(7) 
C470 0.0575(6) 0.0294(8) 0.0427(8) -0.0068(8) -0.0071(7) -0.0096(7) 
C471 0.0708(5) 0.0602(7) 0.0432(7) -0.0103(6) -0.0168(7) -0.0120(7) 
C472 0.0989(6) 0.0915(8) 0.0395(7) -0.0041(7) -0.0100(8) -0.0251(8) 
C473 0.0798(5) 0.0723(8) 0.0531(8) -0.0180(8) -0.0231(8) -0.0241(7) 
C474 0.0936(6) 0.0735(7) 0.0642(8) -0.0332(7) -0.0255(8) 0.0029(8) 
C475 0.0848(5) 0.0489(7) 0.0889(6) -0.0178(6) -0.0253(6) 0.0139(6) 
C476 0.0929(6) 0.0594(8) 0.0945(7) -0.0229(8) -0.0120(7) 0.0231(8) 
C477 0.1084(6) 0.0391(7) 0.0996(8) -0.0183(8) -0.0334(8) 0.0123(7) 
C478 0.0877(6) 0.0699(8) 0.1019(8) -0.0326(8) -0.0328(7) 0.0286(8) 
C479 0.0453(5) 0.0285(8) 0.0313(7) -0.0118(7) 0.0049(6) -0.0071(7) 
C480 0.0464(5) 0.0488(8) 0.0282(8) -0.0043(8) 0.0049(7) -0.0086(7) 
C481 0.0473(5) 0.0751(8) 0.0400(7) 0.0021(7) 0.0052(6) -0.0150(7) 
C482 0.0476(5) 0.0790(8) 0.0380(8) 0.0024(7) 0.0069(7) -0.0229(8) 
C483 0.0535(5) 0.0604(8) 0.0416(7) 0.0029(7) 0.0002(6) -0.0239(8) 
C484 0.0441(5) 0.0328(8) 0.0363(8) -0.0064(7) 0.0030(7) -0.0076(8) 
C485 0.0498(5) 0.0869(6) 0.0535(7) 0.0067(5) -0.0007(5) -0.0179(7) 
C486 0.0457(6) 0.0910(8) 0.0553(8) 0.0154(8) 0.0012(7) -0.0143(8) 
C487 0.0690(6) 0.0971(7) 0.0679(8) 0.0033(7) -0.0166(8) -0.0259(7) 
C488 0.0458(6) 0.0939(8) 0.0517(8) 0.0097(7) 0.0024(8) -0.0088(8) 
C489 0.0655(5) 0.0803(7) 0.0517(7) 0.0173(6) 0.0042(6) -0.0218(7) 
C490 0.1005(6) 0.0610(7) 0.0752(8) 0.0209(7) 0.0072(8) -0.0047(8) 
C491 0.0755(6) 0.0865(8) 0.0451(8) 0.0116(8) 0.0045(7) -0.0225(8) 
C492 0.0710(5) 0.1312(8) 0.0724(8) 0.0475(8) -0.0121(7) -0.0224(8) 
C493 0.0480(6) 0.0298(6) 0.0317(8) -0.0106(7) -0.0003(8) -0.0106(8) 
C494 0.0498(6) 0.0285(6) 0.0418(8) -0.0114(8) -0.0004(8) -0.0085(8) 
C495 0.0582(6) 0.0268(6) 0.0518(8) -0.0122(8) -0.0044(8) -0.0119(8) 
C496 0.0662(6) 0.0268(6) 0.0626(8) -0.0102(8) -0.0108(8) -0.0106(8) 
C497 0.0780(6) 0.0313(6) 0.0621(8) 0.0005(8) -0.0034(8) -0.0172(8) 
C498 0.0804(6) 0.0316(7) 0.0583(8) 0.0016(8) -0.0103(8) -0.0203(8) 
C499 0.0783(6) 0.0270(7) 0.0511(8) -0.0033(7) -0.0005(8) -0.0203(8) 
C500 0.0793(6) 0.0260(7) 0.0498(8) -0.0038(7) -0.0025(8) -0.0210(8) 
C501 0.0699(6) 0.0294(7) 0.0386(8) -0.0053(7) -0.0014(8) -0.0165(8) 
C502 0.0529(6) 0.0277(7) 0.0334(8) -0.0109(7) -0.0013(8) -0.0098(8) 
C503 0.0501(5) 0.0288(6) 0.0395(7) -0.0078(6) 0.0039(6) -0.0041(7) 
C504 0.0529(5) 0.0296(6) 0.0333(6) -0.0093(5) 0.0011(6) -0.0076(7) 
Co505 0.0516(4) 0.0256(5) 0.0419(5) -0.0050(4) 0.0002(4) -0.0090(4) 
Co506 0.0503(4) 0.0246(5) 0.0348(5) -0.0107(4) -0.0003(4) -0.0059(4) 
P507 0.0489(5) 0.0283(5) 0.0343(6) -0.0091(5) 0.0013(6) -0.0080(5) 
C508 0.0512(5) 0.0251(7) 0.0290(8) -0.0070(7) 0.0024(7) -0.0062(6) 
P509 0.0476(5) 0.0288(6) 0.0439(6) -0.0052(5) 0.0002(6) -0.0058(5) 
C510 0.0547(5) 0.0432(8) 0.0594(7) 0.0087(7) 0.0149(7) -0.0003(8) 
O511 0.0971(6) 0.0741(8) 0.0803(8) 0.0082(8) 0.0463(7) -0.0028(8) 
C512 0.0852(6) 0.0429(7) 0.0536(8) 0.0096(7) -0.0124(8) -0.0393(7) 
O513 0.1484(6) 0.0522(7) 0.0871(8) 0.0024(8) -0.0272(8) -0.0591(7) 
C514 0.0657(6) 0.0302(7) 0.0424(7) -0.0171(6) 0.0010(7) -0.0089(8) 
O515 0.1099(6) 0.0484(8) 0.0601(8) -0.0310(7) -0.0074(8) -0.0189(8) 
C516 0.0503(5) 0.0432(8) 0.0356(8) -0.0005(8) 0.0001(6) -0.0080(7) 
O517 0.0577(5) 0.0703(8) 0.0862(8) 0.0077(8) -0.0203(8) -0.0083(8) 
C518 0.0516(6) 0.0304(7) 0.0338(6) -0.0109(6) 0.0067(7) -0.0139(8) 
C519 0.0635(6) 0.0370(7) 0.0385(6) -0.0165(6) 0.0087(8) -0.0196(8) 
C520 0.0719(6) 0.0508(7) 0.0369(7) -0.0192(7) 0.0085(8) -0.0169(8) 
C521 0.0928(6) 0.0606(7) 0.0354(8) -0.0082(6) -0.0013(8) -0.0325(8) 
C522 0.1083(6) 0.0451(7) 0.0402(7) -0.0009(7) -0.0003(8) -0.0239(8) 
C523 0.0915(6) 0.0325(7) 0.0384(7) -0.0064(7) 0.0039(8) -0.0108(8) 
C524 0.0546(5) 0.0357(7) 0.0339(8) -0.0060(7) 0.0029(7) -0.0165(6) 
C525 0.0639(6) 0.0399(8) 0.0366(8) -0.0101(7) 0.0005(8) -0.0194(7) 
C526 0.0790(5) 0.0522(8) 0.0398(8) -0.0084(8) -0.0018(8) -0.0340(7) 
C527 0.0746(5) 0.0636(8) 0.0481(8) -0.0018(7) -0.0001(8) -0.0427(8) 
C528 0.0604(6) 0.0679(8) 0.0668(8) -0.0116(7) 0.0099(8) -0.0321(7) 
C529 0.0525(5) 0.0453(8) 0.0517(8) -0.0096(8) 0.0009(8) -0.0154(7) 
C530 0.0399(6) 0.0320(7) 0.0492(6) -0.0042(6) -0.0106(7) -0.0033(8) 
C531 0.0475(6) 0.0342(7) 0.0487(7) -0.0068(7) -0.0048(8) -0.0067(8) 
C532 0.0633(6) 0.0481(7) 0.0538(7) -0.0112(7) -0.0127(8) -0.0143(8) 
C533 0.0656(6) 0.0566(7) 0.0483(8) -0.0085(6) -0.0189(8) -0.0109(8) 
C534 0.0601(6) 0.0494(7) 0.0516(7) -0.0005(7) -0.0202(8) -0.0076(8) 
C535 0.0642(6) 0.0338(7) 0.0505(7) -0.0027(6) -0.0150(8) -0.0063(8) 
C536 0.0499(5) 0.0309(8) 0.0597(8) -0.0023(7) 0.0058(7) -0.0038(7) 
C537 0.0612(5) 0.0533(8) 0.0565(8) -0.0117(7) 0.0118(7) 0.0036(8) 
C538 0.0705(5) 0.0648(8) 0.0664(8) -0.0042(8) 0.0207(7) 0.0133(8) 
C539 0.0581(5) 0.0671(8) 0.0830(8) 0.0156(7) 0.0261(7) 0.0054(8) 
C540 0.0501(5) 0.0716(8) 0.0895(8) 0.0179(7) 0.0058(8) -0.0011(8) 
C541 0.0506(5) 0.0445(8) 0.0696(8) 0.0121(8) -0.0042(7) -0.0023(8) 
C542 0.0688(4) 0.0383(5) 0.0315(6) -0.0110(5) 0.0034(6) -0.0176(6) 
C543 0.1230(4) 0.0489(5) 0.0496(5) -0.0230(5) -0.0003(6) -0.0277(5) 
Si544 0.1247(4) 0.0424(5) 0.0472(5) -0.0167(4) -0.0013(5) -0.0306(4) 
C545 0.1297(5) 0.0447(7) 0.0730(8) -0.0154(7) -0.0025(8) -0.0261(7) 
C546 0.1375(5) 0.0948(9) 0.1905(9) -0.0155(9) -0.0521(8) -0.0242(8) 
C547 0.1998(6) 0.0561(8) 0.0768(8) 0.0011(8) 0.0346(8) 0.0078(8) 
C548 0.1245(5) 0.0605(8) 0.0579(8) -0.0041(7) -0.0079(7) -0.0357(6) 
C549 0.1238(6) 0.0625(8) 0.1019(9) -0.0141(8) 0.0208(9) -0.0402(8) 
C550 0.1240(6) 0.0933(8) 0.0604(8) -0.0324(8) 0.0309(8) -0.0586(8) 
C551 0.1116(4) 0.0769(5) 0.0460(5) -0.0107(4) -0.0044(5) -0.0266(5) 
C552 0.1040(4) 0.0880(5) 0.0660(6) 0.0116(5) 0.0017(6) -0.0271(5) 
C553 0.1101(4) 0.1065(6) 0.0490(5) -0.0233(5) -0.0015(6) -0.0441(6) 
C601 0.1276(6) 0.0824(8) 0.0768(8) -0.0016(7) 0.0118(7) -0.0359(8) 
C602 0.1536(6) 0.0996(8) 0.0761(8) -0.0100(7) 0.0122(7) -0.0307(7) 
C603 0.1663(6) 0.1011(8) 0.0880(8) -0.0074(8) 0.0322(7) -0.0243(7) 
C604 0.1464(6) 0.0878(8) 0.0965(8) 0.0023(7) 0.0345(7) -0.0079(8) 
C605 0.1306(6) 0.0848(8) 0.0968(8) 0.0065(7) 0.0206(8) -0.0103(7) 
C606 0.1170(6) 0.0685(8) 0.0825(8) 0.0038(7) 0.0128(7) -0.0251(7) 
O607 0.1135(6) 0.0717(8) 0.1006(8) -0.0042(7) -0.0026(8) -0.0245(7) 
C608 0.1334(6) 0.0507(8) 0.0974(8) -0.0006(7) -0.0177(8) -0.0182(7) 
C609 0.1571(6) 0.0611(8) 0.1114(7) -0.0120(6) -0.0183(8) -0.0277(8) 
C610 0.1365(6) 0.0575(8) 0.1043(7) -0.0196(7) -0.0278(8) -0.0306(7) 
C611 0.1222(6) 0.0489(8) 0.0887(8) -0.0155(8) -0.0391(8) -0.0177(7) 
C612 0.1126(6) 0.0469(8) 0.0861(8) -0.0185(8) -0.0436(8) -0.0174(7) 
C613 0.1134(6) 0.0610(8) 0.0788(8) -0.0320(7) -0.0303(7) -0.0122(7) 
O614 0.1011(6) 0.0675(8) 0.0643(8) -0.0242(7) -0.0222(7) -0.0220(6) 
C615 0.0943(6) 0.0758(8) 0.0554(8) -0.0113(7) -0.0216(7) -0.0172(6) 
C616 0.0986(6) 0.0837(8) 0.0617(8) -0.0148(8) -0.0197(7) -0.0029(7) 
C617 0.0936(6) 0.0950(8) 0.0658(8) -0.0025(7) -0.0122(7) 0.0001(7) 
C618 0.0826(5) 0.0883(8) 0.0686(8) 0.0097(7) -0.0112(6) -0.0109(6) 
C619 0.0866(6) 0.0826(8) 0.0636(8) 0.0033(8) -0.0122(7) -0.0275(7) 
C620 0.0911(6) 0.0743(8) 0.0574(8) -0.0083(7) -0.0122(7) -0.0303(7) 
C621 0.0719(5) 0.0860(8) 0.0854(7) 0.0302(8) -0.0133(6) 0.0010(7) 
N622 0.0676(6) 0.0816(8) 0.1007(7) 0.0233(8) -0.0160(7) -0.0055(7) 
C623 0.0724(6) 0.0792(8) 0.1191(6) 0.0316(8) -0.0136(6) -0.0093(7) 
C624 0.0688(6) 0.0615(8) 0.1368(6) 0.0220(8) -0.0208(6) -0.0064(7) 
N625 0.0701(6) 0.0561(8) 0.1240(6) 0.0054(8) -0.0258(7) -0.0133(8) 
C626 0.0822(6) 0.0716(8) 0.1387(6) -0.0031(8) -0.0358(7) -0.0225(7) 
C627 0.0783(6) 0.0735(8) 0.1646(7) -0.0032(8) -0.0398(7) -0.0191(7) 
C628 0.0786(6) 0.0700(8) 0.1827(7) 0.0146(8) -0.0321(7) -0.0163(8) 
C629 0.0783(6) 0.0716(8) 0.1626(6) 0.0254(8) -0.0188(7) -0.0176(7) 
C630 0.0842(6) 0.0965(8) 0.1787(7) 0.0383(8) -0.0066(7) -0.0182(8) 
C631 0.0891(6) 0.1127(8) 0.1581(7) 0.0496(8) 0.0006(7) -0.0196(7) 
C632 0.0835(6) 0.1031(8) 0.1322(7) 0.0457(8) -0.0047(6) -0.0106(7) 
C633 0.0871(6) 0.1153(8) 0.1150(7) 0.0480(8) 0.0014(7) -0.0048(7) 
C634 0.0817(6) 0.1106(8) 0.0959(7) 0.0422(8) -0.0048(7) 0.0020(7) 
C635 0.0977(6) 0.1076(8) 0.1230(6) -0.0171(8) -0.0365(6) -0.0408(7) 
C636 0.1085(6) 0.1890(8) 0.1153(7) -0.0044(8) -0.0349(7) -0.0736(7) 
C637 0.1215(6) 0.2071(8) 0.1110(7) -0.0070(8) -0.0315(6) -0.0794(8) 
C638 0.1384(5) 0.1583(8) 0.1093(7) -0.0278(8) -0.0307(6) -0.0588(7) 
C639 0.1272(6) 0.1366(8) 0.1171(7) -0.0353(8) -0.0413(7) -0.0371(7) 
C640 0.1073(6) 0.1138(8) 0.1286(7) -0.0326(8) -0.0423(6) -0.0314(8) 
O641 0.1608(5) 0.1633(8) 0.1058(7) -0.0307(8) -0.0232(7) -0.0597(7) 
C642 0.1653(5) 0.1860(9) 0.1085(8) -0.0189(8) -0.0239(7) -0.0965(8) 
C643 0.1914(4) 0.1979(6) 0.1075(6) -0.0223(6) 0.0000(5) -0.0720(5) 
C644 0.2044(5) 0.2108(8) 0.1197(8) -0.0282(8) -0.0011(7) -0.0577(7) 
C645 0.2076(5) 0.2011(8) 0.1297(8) -0.0278(8) -0.0124(7) -0.0376(7) 
C646 0.2183(6) 0.1741(8) 0.1185(8) -0.0469(8) -0.0266(7) -0.0476(7) 
C647 0.2035(6) 0.1560(8) 0.1044(8) -0.0448(7) -0.0162(7) -0.0177(8) 
O648 0.1775(6) 0.1442(8) 0.0800(7) -0.0265(7) 0.0029(7) -0.0432(8) 
C650 0.0594(5) 0.0379(6) 0.0358(6) -0.0045(7) 0.0014(6) -0.0130(6) 
C651 0.0538(5) 0.0347(8) 0.0361(7) -0.0111(7) 0.0015(7) -0.0154(7) 
C652 0.0517(6) 0.0428(8) 0.0369(8) -0.0164(7) 0.0019(7) -0.0155(7) 
C653 0.0500(6) 0.0517(8) 0.0498(7) -0.0143(7) 0.0011(7) -0.0106(7) 
C654 0.0528(6) 0.0440(8) 0.0460(7) -0.0020(7) -0.0046(7) -0.0151(7) 
C655 0.0552(6) 0.0499(8) 0.0393(7) -0.0072(7) -0.0008(6) -0.0196(7) 
C656 0.0506(6) 0.0375(8) 0.0378(7) -0.0147(7) 0.0026(7) -0.0171(8) 
C657 0.0721(6) 0.0695(8) 0.0703(7) -0.0225(6) 0.0052(6) 0.0071(6) 
C658 0.0961(6) 0.0924(8) 0.0829(8) -0.0181(8) 0.0333(7) 0.0222(8) 
C659 0.1110(6) 0.0649(8) 0.1135(8) -0.0492(8) 0.0010(8) 0.0035(7) 
C660 0.0869(6) 0.1011(8) 0.0927(8) -0.0240(8) -0.0054(7) 0.0321(8) 
C661 0.0645(6) 0.0673(7) 0.0382(7) -0.0070(7) -0.0031(6) -0.0226(7) 
C662 0.0728(6) 0.0786(8) 0.0418(8) -0.0098(8) 0.0055(7) -0.0249(8) 
C663 0.0814(6) 0.0708(7) 0.0335(8) -0.0146(8) -0.0052(8) -0.0293(7) 
C664 0.0728(6) 0.0863(8) 0.0417(8) -0.0121(8) -0.0081(7) -0.0110(8) 
C665 0.0589(6) 0.0310(8) 0.0371(6) -0.0081(7) 0.0001(6) -0.0089(7) 
C666 0.0772(6) 0.0565(8) 0.0314(6) -0.0063(7) -0.0021(7) -0.0296(7) 
C667 0.1086(6) 0.0980(8) 0.0320(6) -0.0121(7) 0.0019(7) -0.0563(6) 
C668 0.0853(6) 0.0719(8) 0.0369(8) -0.0165(7) -0.0056(7) -0.0248(6) 
C669 0.0723(6) 0.0535(8) 0.0496(7) -0.0163(7) -0.0108(7) -0.0153(6) 
C670 0.0579(6) 0.0294(8) 0.0500(7) -0.0155(7) 0.0013(7) -0.0065(7) 
C671 0.1214(5) 0.1265(6) 0.0342(6) -0.0087(6) 0.0082(6) -0.0697(6) 
C672 0.1203(6) 0.1264(8) 0.0430(8) -0.0026(7) 0.0057(8) -0.0791(7) 
C673 0.1278(6) 0.1261(8) 0.0369(8) -0.0040(7) 0.0073(7) -0.0730(8) 
C674 0.1197(6) 0.1329(8) 0.0445(8) -0.0053(8) 0.0142(8) -0.0686(7) 
C675 0.0868(5) 0.0669(7) 0.0722(7) -0.0250(7) -0.0205(8) -0.0221(7) 
C676 0.1091(6) 0.0597(7) 0.0974(8) -0.0272(8) -0.0177(8) -0.0267(8) 
C677 0.0833(5) 0.0870(8) 0.0952(8) -0.0180(8) -0.0230(8) -0.0310(7) 
C678 0.1035(6) 0.1005(8) 0.0709(6) -0.0332(7) -0.0292(8) -0.0275(8) 
C679 0.0543(5) 0.0424(7) 0.0359(8) -0.0097(7) -0.0021(7) -0.0133(6) 
C680 0.0577(5) 0.0446(8) 0.0502(8) -0.0134(8) -0.0064(8) -0.0096(7) 
C681 0.0543(5) 0.0700(7) 0.1036(8) -0.0135(7) -0.0117(7) -0.0206(6) 
C682 0.0499(5) 0.0936(7) 0.0677(8) -0.0002(7) -0.0155(8) -0.0378(7) 
C683 0.0558(5) 0.1037(6) 0.0896(8) 0.0387(7) -0.0259(8) -0.0426(6) 
C684 0.0488(5) 0.0618(7) 0.0625(8) 0.0158(7) -0.0111(8) -0.0205(7) 
C685 0.0579(5) 0.0928(7) 0.1321(6) -0.0125(5) -0.0154(7) -0.0116(5) 
C686 0.0592(6) 0.0828(8) 0.1544(7) -0.0289(7) 0.0050(8) -0.0235(8) 
C687 0.0632(6) 0.0818(8) 0.1408(8) -0.0112(7) -0.0239(8) -0.0030(7) 
C688 0.0575(6) 0.0942(8) 0.1320(8) -0.0037(8) -0.0259(8) -0.0094(7) 
C689 0.0758(6) 0.1178(7) 0.1136(7) 0.0575(7) -0.0246(7) -0.0542(6) 
C690 0.0807(5) 0.1315(8) 0.1262(8) 0.0641(8) -0.0273(8) -0.0622(7) 
C691 0.0726(6) 0.1329(8) 0.1120(7) 0.0699(8) -0.0284(7) -0.0492(8) 
C692 0.0754(6) 0.0983(8) 0.1401(8) 0.0541(8) -0.0358(8) -0.0503(8) 
C693 0.0537(6) 0.0395(6) 0.0317(8) -0.0093(7) 0.0063(8) -0.0105(7) 
C694 0.0493(6) 0.0388(6) 0.0387(8) -0.0100(8) 0.0052(8) -0.0064(8) 
C695 0.0603(6) 0.0369(6) 0.0400(8) -0.0057(8) 0.0051(8) -0.0088(8) 
C696 0.0720(6) 0.0333(6) 0.0477(8) 0.0017(8) -0.0042(8) -0.0158(8) 
C697 0.0758(6) 0.0331(6) 0.0492(8) 0.0006(7) -0.0107(8) -0.0098(8) 
C698 0.0707(6) 0.0330(7) 0.0433(8) 0.0019(7) -0.0157(8) -0.0086(8) 
C699 0.0683(6) 0.0330(7) 0.0499(8) 0.0002(7) -0.0080(8) -0.0128(8) 
C700 0.0654(6) 0.0341(7) 0.0413(8) 0.0007(7) -0.0126(8) -0.0110(8) 
C701 0.0683(6) 0.0357(7) 0.0474(8) -0.0030(7) -0.0149(8) -0.0091(8) 
C702 0.0654(6) 0.0465(7) 0.0452(8) -0.0145(7) -0.0055(8) -0.0157(8) 
C703 0.0653(6) 0.0463(6) 0.0408(7) -0.0137(6) -0.0037(6) -0.0134(6) 
C704 0.0614(5) 0.0475(6) 0.0352(6) -0.0130(5) -0.0047(5) -0.0130(6) 
Co705 0.0697(5) 0.0501(5) 0.0392(5) -0.0073(4) -0.0013(5) -0.0088(4) 
Co706 0.0601(4) 0.0447(5) 0.0472(6) -0.0214(4) -0.0090(4) -0.0027(4) 
P707 0.0631(5) 0.0499(6) 0.0606(6) -0.0294(5) -0.0161(6) -0.0007(5) 
C708 0.0632(5) 0.0478(7) 0.0440(8) -0.0208(8) -0.0137(7) -0.0009(6) 
P709 0.0653(5) 0.0571(6) 0.0441(6) -0.0118(6) -0.0021(6) -0.0025(5) 
C710 0.0752(6) 0.0624(8) 0.0703(8) -0.0073(8) 0.0070(7) -0.0220(6) 
O711 0.1084(6) 0.0938(8) 0.1505(9) -0.0160(8) -0.0188(8) -0.0474(7) 
C712 0.1031(6) 0.0593(8) 0.0435(7) -0.0006(7) -0.0021(7) -0.0002(8) 
O713 0.1307(6) 0.0899(8) 0.0600(8) 0.0164(8) -0.0086(8) 0.0141(8) 
C714 0.0775(6) 0.0571(8) 0.0715(8) -0.0268(7) -0.0284(7) 0.0120(8) 
O715 0.1416(6) 0.0796(8) 0.1224(8) -0.0298(8) -0.0827(8) 0.0292(8) 
C716 0.0630(6) 0.0577(8) 0.0731(8) -0.0310(7) 0.0057(7) -0.0162(7) 
O717 0.1033(6) 0.1293(9) 0.0952(8) -0.0377(8) 0.0382(7) -0.0336(8) 
C718 0.0787(6) 0.0551(7) 0.0708(6) -0.0343(6) -0.0347(7) 0.0071(8) 
C719 0.1118(6) 0.0674(7) 0.0701(7) -0.0262(7) -0.0404(8) 0.0126(8) 
C720 0.1309(6) 0.0817(7) 0.0694(7) -0.0313(7) -0.0359(8) 0.0078(8) 
C721 0.1204(6) 0.0981(7) 0.0871(8) -0.0420(6) -0.0413(8) -0.0087(8) 
C722 0.1313(6) 0.0862(7) 0.0885(7) -0.0504(7) -0.0361(8) -0.0216(8) 
C723 0.1002(6) 0.0693(7) 0.0838(7) -0.0476(7) -0.0246(8) -0.0107(8) 
C724 0.0730(5) 0.0554(7) 0.0857(8) -0.0325(7) -0.0155(8) -0.0166(7) 
C725 0.0776(6) 0.0730(8) 0.1554(8) 0.0112(7) -0.0074(8) -0.0197(7) 
C726 0.0934(5) 0.0789(8) 0.1760(8) 0.0096(8) 0.0022(8) -0.0301(7) 
C727 0.0944(5) 0.0785(8) 0.1590(8) -0.0083(8) -0.0067(8) -0.0448(8) 
C728 0.0885(6) 0.1118(8) 0.1477(8) 0.0036(8) -0.0169(8) -0.0413(7) 
C729 0.0744(5) 0.1026(8) 0.1193(8) 0.0039(8) -0.0225(8) -0.0258(7) 
C730 0.0730(6) 0.0648(7) 0.0440(6) -0.0126(6) -0.0066(7) 0.0073(7) 
C731 0.0875(6) 0.0941(8) 0.0471(7) -0.0015(7) -0.0002(8) -0.0112(8) 
C732 0.0965(6) 0.1111(8) 0.0493(7) -0.0051(7) 0.0081(8) -0.0021(8) 
C733 0.0956(6) 0.1221(8) 0.0566(8) -0.0197(7) -0.0014(8) 0.0096(8) 
C734 0.0849(6) 0.1012(8) 0.0537(7) -0.0302(7) -0.0139(8) 0.0174(8) 
C735 0.0892(6) 0.0757(8) 0.0535(7) -0.0264(7) -0.0144(8) 0.0137(8) 
C736 0.0626(5) 0.0600(8) 0.0425(8) -0.0104(7) -0.0024(7) -0.0089(6) 
C737 0.0632(6) 0.0712(8) 0.0467(8) -0.0157(7) -0.0002(7) -0.0159(8) 
C738 0.0674(6) 0.0795(8) 0.0657(8) -0.0168(7) -0.0141(7) -0.0240(8) 
C739 0.0746(6) 0.0791(8) 0.0656(8) -0.0083(7) -0.0222(7) -0.0102(7) 
C740 0.0717(6) 0.0714(8) 0.0818(8) -0.0217(7) -0.0262(7) -0.0008(8) 
C741 0.0689(6) 0.0617(8) 0.0665(8) -0.0198(7) -0.0186(7) -0.0023(7) 
C742 0.0661(4) 0.0475(6) 0.0350(5) -0.0115(5) -0.0062(5) -0.0176(6) 
C743 0.0925(4) 0.0465(6) 0.0420(5) -0.0044(5) 0.0030(5) -0.0084(6) 
Si744 0.1026(4) 0.0615(5) 0.0559(5) 0.0086(4) 0.0052(4) 0.0005(5) 
C745 0.0683(6) 0.0515(7) 0.0662(8) 0.0156(6) 0.0071(7) -0.0055(8) 
C746 0.1454(6) 0.0577(7) 0.1266(8) 0.0381(7) 0.0597(8) 0.0024(8) 
C747 0.0431(6) 0.0388(8) 0.0659(8) 0.0005(8) -0.0055(7) -0.0269(8) 
C748 0.1495(5) 0.0639(8) 0.0716(8) 0.0186(7) 0.0347(7) 0.0056(8) 
C749 0.2097(6) 0.1091(8) 0.1189(8) -0.0331(7) 0.0665(8) -0.0001(8) 
C750 0.1198(6) 0.1350(8) 0.1362(9) -0.0113(8) 0.0648(8) -0.0011(8) 
C751 0.1200(5) 0.0715(7) 0.0602(8) -0.0223(8) -0.0195(7) 0.0140(7) 
C752 0.1478(6) 0.0932(7) 0.0478(9) -0.0173(8) -0.0251(8) -0.0205(7) 
C753 0.1289(6) 0.1292(8) 0.1004(8) 0.0309(8) -0.0315(8) 0.0089(9) 
O801 0.0978(6) 0.0569(8) 0.2074(9) 0.0291(8) 0.0479(9) -0.0180(8) 
C802 0.1043(6) 0.0656(9) 0.1088(9) 0.0193(9) 0.0065(9) -0.0236(8) 
O803 0.1387(6) 0.2988(9) 0.1017(9) -0.0002(8) 0.0373(8) -0.0017(9) 
C804 0.2148(6) 0.1528(9) 0.1291(9) -0.0160(8) 0.0579(9) -0.0271(9) 
C1124 0.0553(4) 0.0292(5) 0.0553(5) -0.0091(5) -0.0066(5) -0.0098(5) 
C1125 0.0627(4) 0.0317(5) 0.0655(6) -0.0144(5) -0.0051(6) -0.0126(5) 
C1126 0.0691(4) 0.0315(5) 0.0771(6) -0.0119(6) -0.0068(5) -0.0150(5) 
C1127 0.0595(4) 0.0337(5) 0.0782(6) -0.0043(5) -0.0102(5) -0.0146(5) 
C1128 0.0592(4) 0.0331(5) 0.0676(6) -0.0014(5) -0.0054(6) -0.0115(5) 
C1129 0.0567(4) 0.0304(5) 0.0580(5) -0.0056(5) -0.0044(5) -0.0096(5) 
C1142 0.0678(4) 0.0385(6) 0.0304(6) -0.0116(5) 0.0023(6) -0.0212(6) 
C1143 0.1000(4) 0.0414(6) 0.0428(5) -0.0040(5) -0.0048(6) -0.0299(6) 
Si1144 0.1301(4) 0.0559(5) 0.0480(5) 0.0058(4) -0.0218(5) -0.0518(4) 
C1145 0.1319(5) 0.0619(7) 0.0672(8) 0.0117(8) -0.0362(7) -0.0444(6) 
C1146 0.1149(6) 0.0825(7) 0.1023(9) 0.0086(8) 0.0147(9) -0.0485(7) 
C1147 0.1447(6) 0.0779(8) 0.0787(9) 0.0285(8) -0.0007(9) -0.0269(8) 
C1148 0.1464(5) 0.0564(6) 0.0837(9) 0.0111(7) -0.0081(8) -0.0622(6) 
C1149 0.1631(5) 0.1257(8) 0.0804(9) -0.0604(9) 0.0217(8) -0.0998(7) 
C1150 0.2211(6) 0.0569(7) 0.1643(9) 0.0398(8) 0.0050(8) -0.0374(8) 
C1151 0.1563(6) 0.0632(7) 0.0444(7) 0.0166(7) -0.0052(8) -0.0471(8) 
C1152 0.1923(6) 0.0400(7) 0.0886(9) 0.0153(8) 0.0100(9) -0.0181(8) 
C1153 0.1433(6) 0.0604(8) 0.0504(7) 0.0213(7) -0.0125(8) -0.0296(9) 
C1257 0.0561(5) 0.0700(8) 0.1355(7) 0.0277(6) -0.0107(8) -0.0014(6) 
C1258 0.0506(6) 0.0724(8) 0.1501(8) 0.0383(8) -0.0137(8) 0.0013(7) 
C1259 0.0641(6) 0.0833(8) 0.1391(7) 0.0091(7) 0.0032(8) 0.0025(8) 
C1260 0.0665(6) 0.0674(8) 0.1562(8) 0.0326(7) -0.0010(8) 0.0001(8) 
C1265 0.0564(4) 0.0400(5) 0.0426(5) -0.0060(5) 0.0086(5) -0.0199(5) 
C1266 0.0603(4) 0.0433(5) 0.0443(5) -0.0063(5) 0.0088(6) -0.0244(5) 
C1267 0.0787(4) 0.0450(5) 0.0407(5) -0.0041(4) -0.0055(5) -0.0175(5) 
C1268 0.0757(4) 0.0593(5) 0.0369(6) -0.0192(5) 0.0013(5) -0.0234(5) 
C1269 0.0742(4) 0.0704(5) 0.0421(5) -0.0187(5) 0.0099(5) -0.0338(5) 
C1270 0.0607(4) 0.0520(6) 0.0416(5) -0.0120(5) 0.0086(5) -0.0329(5) 
C1271 0.0860(4) 0.0399(5) 0.0503(5) -0.0121(5) -0.0018(4) -0.0131(4) 
C1272 0.1138(4) 0.0756(6) 0.0547(5) -0.0134(6) 0.0072(5) -0.0519(5) 
C1273 0.1036(4) 0.0359(6) 0.0894(5) 0.0061(5) -0.0299(5) -0.0291(6) 
C1274 0.0607(4) 0.0906(5) 0.1110(6) -0.0560(6) 0.0173(5) -0.0211(5) 
C1275 0.0823(4) 0.0870(5) 0.0423(5) -0.0155(4) 0.0133(5) -0.0371(5) 
C1276 0.0795(4) 0.0900(6) 0.0476(6) -0.0160(6) 0.0181(5) -0.0411(5) 
C1277 0.0887(4) 0.0957(6) 0.0425(5) -0.0193(5) 0.0143(5) -0.0366(6) 
C1278 0.0932(4) 0.0885(5) 0.0421(6) -0.0096(5) 0.0118(6) -0.0398(6) 
C1342 0.0615(4) 0.0322(6) 0.0394(6) -0.0098(6) -0.0017(5) -0.0118(5) 
C1343 0.0689(4) 0.0428(6) 0.0662(6) -0.0244(6) -0.0155(5) -0.0053(5) 
Si1344 0.0669(4) 0.0585(5) 0.0737(5) -0.0195(4) -0.0171(4) -0.0154(4) 
C1345 0.0884(6) 0.0782(8) 0.0847(8) -0.0246(7) -0.0394(7) -0.0005(7) 
C1346 0.1395(6) 0.1318(9) 0.1429(8) -0.0599(8) -0.0964(7) 0.0220(8) 
C1347 0.0779(6) 0.0796(8) 0.0803(8) -0.0116(8) -0.0387(8) 0.0146(8) 
C1348 0.0913(6) 0.0743(8) 0.0690(7) -0.0321(6) -0.0188(7) -0.0223(7) 
C1349 0.0926(6) 0.1083(8) 0.0840(9) -0.0632(8) -0.0141(8) -0.0035(8) 
C1350 0.1752(6) 0.1482(8) 0.1048(8) 0.0191(7) 0.0328(8) 0.0067(8) 
C1351 0.0784(6) 0.0709(7) 0.1006(8) -0.0084(6) -0.0179(7) -0.0281(7) 
C1352 0.0867(6) 0.0581(8) 0.0714(8) -0.0191(8) -0.0053(7) -0.0137(8) 
C1353 0.0785(6) 0.0626(8) 0.0773(8) -0.0098(8) -0.0054(8) -0.0214(7) 
C1401 0.1105(4) 0.1283(5) 0.1238(5) -0.0486(5) 0.0065(5) 0.0200(5) 
C1402 0.1118(4) 0.1314(5) 0.1254(5) -0.0462(5) 0.0035(5) 0.0162(5) 
C1403 0.1121(4) 0.1359(5) 0.1269(6) -0.0462(5) 0.0031(5) 0.0139(5) 
C1404 0.1109(4) 0.1382(6) 0.1321(5) -0.0468(5) 0.0042(5) 0.0123(5) 
C1405 0.1102(4) 0.1402(6) 0.1294(5) -0.0471(5) 0.0119(5) 0.0107(5) 
C1406 0.1168(4) 0.1361(5) 0.1239(5) -0.0468(5) 0.0100(5) 0.0134(5) 
O1407 0.1208(6) 0.1338(8) 0.1295(7) -0.0436(7) 0.0122(7) 0.0193(8) 
C1408 0.1113(6) 0.1133(8) 0.1210(7) -0.0290(7) 0.0133(7) 0.0231(8) 
C1409 0.1230(6) 0.1184(8) 0.1252(8) -0.0225(7) 0.0185(7) 0.0182(8) 
C1410 0.1338(5) 0.0949(9) 0.1265(8) 0.0094(8) 0.0061(7) -0.0024(8) 
C1411 0.1361(5) 0.1015(8) 0.1230(8) 0.0053(8) 0.0249(7) -0.0192(8) 
C1412 0.1166(6) 0.1134(8) 0.1279(8) -0.0022(8) 0.0237(7) -0.0030(7) 
C1413 0.1108(6) 0.1076(8) 0.1155(8) -0.0069(8) 0.0220(7) 0.0018(7) 
O1414 0.1227(5) 0.1053(8) 0.0984(8) -0.0065(8) 0.0209(7) -0.0021(6) 
C1415 0.1280(4) 0.0938(6) 0.0945(5) -0.0169(5) 0.0122(5) -0.0049(5) 
C1416 0.1219(4) 0.0888(6) 0.0960(5) -0.0178(5) 0.0147(5) -0.0045(5) 
C1417 0.1144(4) 0.0830(6) 0.0950(5) -0.0230(5) 0.0121(5) 0.0015(5) 
C1418 0.1179(4) 0.0825(6) 0.1021(5) -0.0304(5) 0.0067(5) 0.0096(4) 
C1419 0.1279(4) 0.0963(6) 0.1003(5) -0.0257(5) 0.0011(5) 0.0043(5) 
C1420 0.1338(4) 0.1004(6) 0.0995(5) -0.0219(5) 0.0060(5) 0.0007(5) 
C1421 0.1128(4) 0.0821(6) 0.1042(5) -0.0344(5) 0.0035(5) 0.0119(4) 
N1422 0.1131(4) 0.0759(6) 0.1036(5) -0.0380(5) 0.0054(5) 0.0067(5) 
C1423 0.1052(4) 0.0866(6) 0.1088(4) -0.0380(5) 0.0060(4) 0.0085(5) 
C1424 0.1074(4) 0.0873(6) 0.1095(4) -0.0374(5) 0.0101(4) 0.0090(5) 
N1425 0.1108(4) 0.0922(6) 0.1070(5) -0.0337(5) 0.0067(5) 0.0095(5) 
C1426 0.1170(4) 0.0990(6) 0.1067(5) -0.0331(5) 0.0097(5) 0.0205(5) 
C1427 0.1177(4) 0.1042(6) 0.1089(5) -0.0266(6) 0.0172(5) 0.0234(5) 
C1428 0.1124(4) 0.0942(6) 0.1174(5) -0.0342(5) 0.0233(5) 0.0196(5) 
C1429 0.1056(4) 0.0954(6) 0.1162(5) -0.0370(5) 0.0150(5) 0.0093(5) 
C1430 0.1039(4) 0.0956(6) 0.1310(5) -0.0423(5) 0.0116(5) 0.0088(5) 
C1431 0.1026(4) 0.0957(6) 0.1279(5) -0.0456(6) 0.0036(5) 0.0098(5) 
C1432 0.1067(4) 0.0890(6) 0.1167(5) -0.0419(5) 0.0021(5) 0.0104(5) 
C1433 0.1134(4) 0.0915(6) 0.1142(5) -0.0430(6) -0.0017(5) 0.0132(5) 
C1434 0.1164(4) 0.0895(6) 0.1067(5) -0.0384(6) 0.0004(5) 0.0142(5) 
C1435 0.1255(4) 0.1034(6) 0.1083(5) -0.0329(6) -0.0007(5) 0.0253(5) 
C1436 0.1226(4) 0.1037(6) 0.1299(5) -0.0367(6) -0.0054(5) 0.0210(5) 
C1437 0.1320(4) 0.1099(6) 0.1418(5) -0.0387(6) -0.0181(5) 0.0238(5) 
C1438 0.1557(4) 0.1142(6) 0.1403(5) -0.0409(5) -0.0287(5) 0.0398(5) 
C1439 0.1599(4) 0.1140(6) 0.1147(5) -0.0353(6) -0.0218(5) 0.0461(5) 
C1440 0.1501(4) 0.1092(6) 0.1080(5) -0.0343(6) -0.0063(5) 0.0377(5) 
O1441 0.1762(6) 0.1277(8) 0.1396(8) -0.0207(8) -0.0495(7) 0.0316(7) 
C1442 0.1817(4) 0.1553(6) 0.1354(6) -0.0403(6) -0.0452(5) 0.0182(5) 
C1443 0.1745(4) 0.1632(6) 0.1139(6) -0.0307(5) -0.0295(5) 0.0159(5) 
C1444 0.1746(4) 0.1443(6) 0.1206(6) -0.0247(6) -0.0347(5) 0.0079(5) 
C1445 0.1626(4) 0.1498(6) 0.1175(6) -0.0113(6) -0.0186(5) 0.0029(5) 
C1446 0.1661(6) 0.1537(8) 0.1363(8) -0.0117(8) 0.0039(7) 0.0035(7) 
C1447 0.1552(4) 0.1550(6) 0.1424(5) -0.0194(5) -0.0065(5) 0.0132(5) 
O1448 0.1267(4) 0.1388(5) 0.1324(5) -0.0377(5) -0.0072(5) 0.0061(5) 
C1476 0.0792(5) 0.0612(8) 0.0987(9) -0.0244(8) -0.0224(8) 0.0186(7) 
C1477 0.0865(6) 0.0436(8) 0.0944(7) -0.0289(7) -0.0216(8) 0.0200(8) 
C1478 0.0995(6) 0.0533(8) 0.1002(8) -0.0093(7) -0.0229(8) 0.0234(8) 
C1486 0.0474(6) 0.0913(8) 0.0583(8) 0.0173(8) -0.0041(7) -0.0191(8) 
C1487 0.0635(6) 0.1093(8) 0.0578(8) -0.0019(7) -0.0150(8) -0.0138(8) 
C1488 0.0399(6) 0.0929(7) 0.0644(8) 0.0175(7) 0.0145(8) -0.0068(8) 
C1542 0.0688(4) 0.0383(5) 0.0315(6) -0.0110(5) 0.0034(6) -0.0176(6) 
C1543 0.1230(4) 0.0489(5) 0.0496(5) -0.0230(5) -0.0003(6) -0.0277(5) 
Si1544 0.1247(4) 0.0424(5) 0.0472(5) -0.0167(4) -0.0013(5) -0.0306(4) 
C1545 0.1244(5) 0.0426(8) 0.0533(7) -0.0107(7) 0.0037(8) -0.0290(7) 
C1546 0.1300(6) 0.0599(9) 0.0568(8) -0.0161(8) 0.0438(8) -0.0182(8) 
C1547 0.1161(6) 0.0409(8) 0.0575(8) -0.0045(8) 0.0153(8) -0.0262(8) 
C1548 0.1228(5) 0.0665(8) 0.0643(8) 0.0016(7) -0.0169(8) -0.0396(6) 
C1549 0.1144(6) 0.1015(8) 0.1334(9) 0.0307(8) -0.0275(9) -0.0321(8) 
C1550 0.2145(6) 0.0994(8) 0.1006(9) -0.0183(8) 0.0203(8) -0.1058(7) 
C1551 0.1116(4) 0.0769(5) 0.0460(5) -0.0107(4) -0.0044(5) -0.0266(5) 
C1552 0.1040(4) 0.0880(5) 0.0660(6) 0.0116(5) 0.0017(6) -0.0271(5) 
C1553 0.1101(4) 0.1065(6) 0.0490(5) -0.0233(5) -0.0015(6) -0.0441(6) 
C1642 0.1724(6) 0.1811(8) 0.1021(8) -0.0258(8) -0.0103(7) -0.0783(7) 
C1643 0.1914(4) 0.1979(6) 0.1075(6) -0.0223(6) 0.0000(5) -0.0720(5) 
C1644 0.1806(5) 0.2015(8) 0.1235(8) -0.0143(8) 0.0090(8) -0.0634(7) 
C1645 0.1910(5) 0.1981(8) 0.1114(8) -0.0302(8) 0.0056(7) -0.0520(7) 
C1646 0.1878(5) 0.1769(8) 0.1037(9) -0.0433(8) -0.0019(8) -0.0609(7) 
C1647 0.1984(6) 0.1579(8) 0.0939(7) -0.0480(8) 0.0048(8) -0.0474(7) 
C1672 0.1456(6) 0.1228(6) 0.0337(8) 0.0030(8) 0.0083(8) -0.0840(8) 
C1673 0.1334(6) 0.1505(8) 0.0352(7) -0.0137(8) 0.0107(7) -0.0785(9) 
C1674 0.1121(5) 0.1598(8) 0.0335(8) -0.0084(8) 0.0182(7) -0.0704(8) 
C1686 0.0483(6) 0.1028(8) 0.1375(8) -0.0081(8) -0.0057(8) -0.0083(7) 
C1687 0.0781(6) 0.0983(8) 0.1762(8) -0.0376(7) -0.0186(8) 0.0057(8) 
C1688 0.0613(6) 0.1079(8) 0.1547(7) 0.0161(7) -0.0256(8) -0.0142(8) 
C1689 0.0710(6) 0.1140(7) 0.1103(8) 0.0539(6) -0.0259(6) -0.0541(7) 
C1690 0.0699(6) 0.1247(8) 0.1116(8) 0.0547(8) -0.0271(7) -0.0556(8) 
C1691 0.0678(6) 0.1285(8) 0.1077(8) 0.0740(8) -0.0252(7) -0.0554(8) 
C1692 0.0714(6) 0.0994(8) 0.1314(8) 0.0523(7) -0.0220(8) -0.0443(8) 
C1742 0.0661(4) 0.0475(6) 0.0350(5) -0.0115(5) -0.0062(5) -0.0176(6) 
C1743 0.0925(4) 0.0465(6) 0.0420(5) -0.0044(5) 0.0030(5) -0.0084(6) 
Si1744 0.1026(4) 0.0615(5) 0.0559(5) 0.0086(4) 0.0052(4) 0.0005(5) 
C1745 0.1555(6) 0.0793(7) 0.0776(7) 0.0011(6) -0.0078(8) 0.0443(8) 
C1746 0.1626(6) 0.0819(8) 0.1297(8) 0.0252(7) 0.0177(9) 0.0899(9) 
C1747 0.2408(6) 0.0763(8) 0.1125(8) -0.0263(7) -0.0442(8) 0.0339(9) 
C1748 0.1224(5) 0.0834(8) 0.0627(8) 0.0140(7) 0.0195(6) -0.0137(7) 
C1749 0.0945(6) 0.0940(8) 0.0568(8) 0.0146(7) -0.0007(8) 0.0156(8) 
C1750 0.1361(6) 0.1266(8) 0.0531(8) 0.0133(8) 0.0381(8) -0.0545(8) 
C1751 0.1179(6) 0.1163(8) 0.0956(7) 0.0154(7) -0.0379(7) -0.0027(7) 
C1752 0.1768(6) 0.0775(8) 0.1259(8) -0.0504(8) -0.0419(8) -0.0057(8) 
C1753 0.2265(6) 0.2218(8) 0.0898(7) 0.0052(8) -0.0665(8) -0.0144(8) 

_refine_ls_extinction_method 
    'None'
_oxford_refine_ls_scale 0.6862(7) 
loop_
 _geom_bond_atom_site_label_1
 _geom_bond_site_symmetry_1
 _geom_bond_atom_site_label_2
 _geom_bond_site_symmetry_2
 _geom_bond_distance
 _geom_bond_publ_flag
C1 . C2 . 1.390(4)    yes
C1 . C6 . 1.381(4)    yes
C1 . H11 . 0.955    no
C2 . C3 . 1.363(4)    yes
C2 . O48 . 1.386(5)    yes
C3 . C4 . 1.391(4)    yes
C3 . H31 . 0.956    no
C4 . C5 . 1.399(4)    yes
C4 . H41 . 0.944    no
C5 . C6 . 1.363(4)    yes
C5 . H51 . 0.956    no
C6 . O7 . 1.396(5)    yes
O7 . C8 . 1.411(7)    yes
C8 . C9 . 1.504(6)    yes
C8 . H81 . 0.951    no
C8 . H82 . 0.950    no
C9 . C10 . 1.502(6)    yes
C9 . H91 . 0.951    no
C9 . H92 . 0.950    no
C10 . C11 . 1.499(6)    yes
C10 . H101 . 0.951    no
C10 . H102 . 0.952    no
C11 . C12 . 1.505(6)    yes
C11 . H111 . 0.951    no
C11 . H112 . 0.949    no
C12 . C13 . 1.504(6)    yes
C12 . H121 . 0.951    no
C12 . H122 . 0.951    no
C13 . O14 . 1.409(6)    yes
C13 . H131 . 0.951    no
C13 . H132 . 0.950    no
O14 . C15 . 1.363(4)    yes
C15 . C16 . 1.389(4)    yes
C15 . C20 . 1.369(4)    yes
C16 . C17 . 1.364(4)    yes
C16 . H161 . 0.951    no
C17 . C18 . 1.387(4)    yes
C17 . H171 . 0.952    no
C18 . C19 . 1.380(4)    yes
C18 . C21 . 1.452(3)    yes
C19 . C20 . 1.373(4)    yes
C19 . H191 . 0.952    no
C20 . H201 . 0.951    no
C21 . N22 . 1.347(4)    yes
C21 . C34 . 1.410(4)    yes
N22 . C23 . 1.350(4)    yes
C23 . C24 . 1.437(4)    yes
C23 . C32 . 1.423(4)    yes
C24 . N25 . 1.355(4)    yes
C24 . C29 . 1.423(4)    yes
N25 . C26 . 1.340(4)    yes
C26 . C27 . 1.416(4)    yes
C26 . C35 . 1.458(3)    yes
C27 . C28 . 1.357(4)    yes
C27 . H271 . 0.953    no
C28 . C29 . 1.389(4)    yes
C28 . H281 . 0.954    no
C29 . C30 . 1.414(4)    yes
C30 . C31 . 1.341(4)    yes
C30 . H301 . 0.953    no
C31 . C32 . 1.414(4)    yes
C31 . H311 . 0.953    no
C32 . C33 . 1.391(4)    yes
C33 . C34 . 1.359(4)    yes
C33 . H331 . 0.954    no
C34 . H341 . 0.952    no
C35 . C36 . 1.383(4)    yes
C35 . C40 . 1.392(4)    yes
C36 . C37 . 1.378(4)    yes
C36 . H361 . 0.952    no
C37 . C38 . 1.390(4)    yes
C37 . H371 . 0.951    no
C38 . C39 . 1.375(4)    yes
C38 . O41 . 1.377(4)    yes
C39 . C40 . 1.377(4)    yes
C39 . H391 . 0.951    no
C40 . H401 . 0.953    no
O41 . C42 . 1.408(6)    yes
C42 . C43 . 1.493(7)    yes
C42 . H421 . 0.950    no
C42 . H422 . 0.951    no
C43 . C44 . 1.506(6)    yes
C43 . H431 . 0.951    no
C43 . H432 . 0.950    no
C44 . C45 . 1.490(6)    yes
C44 . H441 . 0.950    no
C44 . H442 . 0.950    no
C45 . C46 . 1.493(7)    yes
C45 . H451 . 0.951    no
C45 . H452 . 0.950    no
C46 . C47 . 1.504(6)    yes
C46 . H461 . 0.950    no
C46 . H462 . 0.950    no
C47 . O48 . 1.406(6)    yes
C47 . H471 . 0.951    no
C47 . H472 . 0.951    no
C50 . C51 . 1.514(11)    yes
C50 . C65 . 1.569(10)    yes
C50 . C79 . 1.543(11)    yes
C50 . C93 . 1.461(10)    yes
C51 . C52 . 1.383(10)    yes
C51 . C56 . 1.401(10)    yes
C52 . C53 . 1.391(10)    yes
C52 . H521 . 0.950    no
C53 . C54 . 1.386(10)    yes
C53 . C57 . 1.535(4)    yes
C54 . C55 . 1.368(10)    yes
C54 . H541 . 0.950    no
C55 . C56 . 1.393(10)    yes
C55 . C61 . 1.533(4)    yes
C56 . H561 . 0.950    no
C57 . C58 . 1.522(4)    yes
C57 . C59 . 1.525(4)    yes
C57 . C60 . 1.521(4)    yes
C58 . H581 . 0.950    no
C58 . H582 . 0.950    no
C58 . H583 . 0.950    no
C59 . H591 . 0.949    no
C59 . H592 . 0.950    no
C59 . H593 . 0.950    no
C60 . H601 . 0.949    no
C60 . H602 . 0.950    no
C60 . H603 . 0.950    no
C61 . C62 . 1.522(5)    yes
C61 . C63 . 1.519(4)    yes
C61 . C64 . 1.528(4)    yes
C62 . H621 . 0.949    no
C62 . H622 . 0.951    no
C62 . H623 . 0.950    no
C63 . H631 . 0.950    no
C63 . H632 . 0.949    no
C63 . H633 . 0.950    no
C64 . H641 . 0.950    no
C64 . H642 . 0.950    no
C64 . H643 . 0.951    no
C65 . C66 . 1.393(10)    yes
C65 . C70 . 1.375(10)    yes
C66 . C67 . 1.377(9)    yes
C66 . H661 . 0.950    no
C67 . C68 . 1.404(9)    yes
C67 . C71 . 1.530(4)    yes
C68 . C69 . 1.376(9)    yes
C68 . H681 . 0.950    no
C69 . C70 . 1.386(9)    yes
C69 . C75 . 1.525(4)    yes
C70 . H701 . 0.950    no
C71 . C72 . 1.525(4)    yes
C71 . C73 . 1.527(4)    yes
C71 . C74 . 1.522(4)    yes
C72 . H721 . 0.950    no
C72 . H722 . 0.950    no
C72 . H723 . 0.950    no
C73 . H731 . 0.950    no
C73 . H732 . 0.950    no
C73 . H733 . 0.950    no
C74 . H741 . 0.949    no
C74 . H742 . 0.951    no
C74 . H743 . 0.950    no
C75 . C76 . 1.521(4)    yes
C75 . C77 . 1.528(4)    yes
C75 . C78 . 1.525(4)    yes
C76 . H761 . 0.950    no
C76 . H762 . 0.950    no
C76 . H763 . 0.950    no
C77 . H771 . 0.950    no
C77 . H772 . 0.949    no
C77 . H773 . 0.951    no
C78 . H781 . 0.949    no
C78 . H782 . 0.951    no
C78 . H783 . 0.950    no
C79 . C80 . 1.421(11)    yes
C79 . C84 . 1.377(10)    yes
C80 . C81 . 1.367(10)    yes
C80 . H801 . 0.950    no
C81 . C82 . 1.401(10)    yes
C81 . C85 . 1.532(4)    yes
C82 . C83 . 1.353(10)    yes
C82 . H821 . 0.950    no
C83 . C84 . 1.421(10)    yes
C83 . C89 . 1.531(4)    yes
C84 . H841 . 0.950    no
C85 . C86 . 1.521(5)    yes
C85 . C87 . 1.524(5)    yes
C85 . C88 . 1.526(5)    yes
C86 . H861 . 0.949    no
C86 . H862 . 0.951    no
C86 . H863 . 0.950    no
C87 . H871 . 0.950    no
C87 . H872 . 0.950    no
C87 . H873 . 0.950    no
C88 . H881 . 0.950    no
C88 . H882 . 0.949    no
C88 . H883 . 0.951    no
C89 . C90 . 1.527(4)    yes
C89 . C91 . 1.529(5)    yes
C89 . C92 . 1.526(4)    yes
C90 . H901 . 0.951    no
C90 . H902 . 0.949    no
C90 . H903 . 0.950    no
C91 . H911 . 0.950    no
C91 . H912 . 0.951    no
C91 . H913 . 0.949    no
C92 . H921 . 0.950    no
C92 . H922 . 0.951    no
C92 . H923 . 0.950    no
C93 . C94 . 1.218(9)    yes
C94 . C95 . 1.350(10)    yes
C95 . C96 . 1.209(9)    yes
C96 . C97 . 1.352(10)    yes
C97 . C98 . 1.205(10)    yes
C98 . C99 . 1.333(10)    yes
C99 . C100 . 1.234(10)    yes
C100 . C101 . 1.339(10)    yes
C101 . C102 . 1.226(10)    yes
C102 . C103 . 1.376(10)    yes
C103 . C104 . 1.360(10)    yes
C103 . Co105 . 1.950(8)    yes
C103 . Co106 . 1.941(7)    yes
C104 . Co105 . 1.931(7)    yes
C104 . Co106 . 1.948(7)    yes
C104 . C142 . 1.410(5)    yes
C104 . Co105 . 1.931(7)    yes
C104 . Co106 . 1.948(7)    yes
C104 . C1142 . 1.410(5)    yes
Co105 . Co106 . 2.476(2)    yes
Co105 . P109 . 2.202(3)    yes
Co105 . C110 . 1.773(6)    yes
Co105 . C112 . 1.793(6)    yes
Co106 . P107 . 2.230(2)    yes
Co106 . C114 . 1.801(6)    yes
Co106 . C116 . 1.775(6)    yes
P107 . C108 . 1.821(8)    yes
P107 . C118 . 1.819(8)    yes
P107 . C124 . 1.844(5)    yes
P107 . C108 . 1.821(8)    yes
P107 . C118 . 1.819(8)    yes
P107 . C1124 . 1.847(5)    yes
C108 . P109 . 1.838(8)    yes
C108 . H1081 . 0.951    no
C108 . H1082 . 0.950    no
P109 . C130 . 1.833(9)    yes
P109 . C136 . 1.817(9)    yes
C110 . O111 . 1.132(6)    yes
C112 . O113 . 1.133(6)    yes
C114 . O115 . 1.133(6)    yes
C116 . O117 . 1.134(6)    yes
C118 . C119 . 1.361(11)    yes
C118 . C123 . 1.426(11)    yes
C119 . C120 . 1.382(12)    yes
C119 . H1191 . 0.951    no
C120 . C121 . 1.373(12)    yes
C120 . H1201 . 0.950    no
C121 . C122 . 1.362(12)    yes
C121 . H1211 . 0.950    no
C122 . C123 . 1.402(12)    yes
C122 . H1221 . 0.950    no
C123 . H1231 . 0.949    no
C124 . C125 . 1.371(5)    yes
C124 . C129 . 1.369(5)    yes
C125 . C126 . 1.375(5)    yes
C125 . H1251 . 0.952    no
C126 . C127 . 1.365(5)    yes
C126 . H1261 . 0.948    no
C127 . C128 . 1.366(5)    yes
C127 . H1271 . 0.950    no
C128 . C129 . 1.376(5)    yes
C128 . H1281 . 0.949    no
C129 . H1291 . 0.953    no
C130 . C131 . 1.389(11)    yes
C130 . C135 . 1.364(11)    yes
C131 . C132 . 1.387(12)    yes
C131 . H1311 . 0.950    no
C132 . C133 . 1.334(12)    yes
C132 . H1321 . 0.949    no
C133 . C134 . 1.377(13)    yes
C133 . H1331 . 0.950    no
C134 . C135 . 1.396(12)    yes
C134 . H1341 . 0.950    no
C135 . H1351 . 0.950    no
C136 . C137 . 1.391(12)    yes
C136 . C141 . 1.382(12)    yes
C137 . C138 . 1.392(13)    yes
C137 . H1371 . 0.949    no
C138 . C139 . 1.368(14)    yes
C138 . H1381 . 0.950    no
C139 . C140 . 1.354(13)    yes
C139 . H1391 . 0.950    no
C140 . C141 . 1.370(12)    yes
C140 . H1401 . 0.950    no
C141 . H1411 . 0.949    no
C142 . C143 . 1.200(6)    yes
C143 . Si144 . 1.839(6)    yes
Si144 . C145 . 1.893(6)    yes
Si144 . C148 . 1.861(5)    yes
Si144 . C151 . 1.876(5)    yes
C145 . C146 . 1.488(6)    yes
C145 . C147 . 1.493(6)    yes
C145 . H1451 . 0.949    no
C146 . H1461 . 0.950    no
C146 . H1462 . 0.951    no
C146 . H1463 . 0.948    no
C147 . H1471 . 0.950    no
C147 . H1472 . 0.952    no
C147 . H1473 . 0.948    no
C148 . C149 . 1.490(6)    yes
C148 . C150 . 1.483(6)    yes
C148 . H1481 . 0.950    no
C149 . H1491 . 0.951    no
C149 . H1492 . 0.949    no
C149 . H1493 . 0.949    no
C150 . H1501 . 0.950    no
C150 . H1502 . 0.952    no
C150 . H1503 . 0.948    no
C151 . C152 . 1.487(6)    yes
C151 . C153 . 1.485(6)    yes
C151 . H1511 . 0.949    no
C152 . H1521 . 0.950    no
C152 . H1522 . 0.947    no
C152 . H1523 . 0.953    no
C153 . H1531 . 0.952    no
C153 . H1532 . 0.949    no
C153 . H1533 . 0.948    no
C201 . C202 . 1.379(4)    yes
C201 . C206 . 1.382(4)    yes
C201 . H2011 . 0.955    no
C202 . C203 . 1.368(4)    yes
C202 . O248 . 1.380(4)    yes
C203 . C204 . 1.389(4)    yes
C203 . H2031 . 0.956    no
C204 . C205 . 1.392(4)    yes
C204 . H2041 . 0.944    no
C205 . C206 . 1.365(4)    yes
C205 . H2051 . 0.956    no
C206 . O207 . 1.384(5)    yes
O207 . C208 . 1.420(6)    yes
C208 . C209 . 1.503(7)    yes
C208 . H2081 . 0.951    no
C208 . H2082 . 0.950    no
C209 . C210 . 1.501(6)    yes
C209 . H2091 . 0.951    no
C209 . H2092 . 0.950    no
C210 . C211 . 1.483(7)    yes
C210 . H2101 . 0.951    no
C210 . H2102 . 0.951    no
C211 . C212 . 1.526(7)    yes
C211 . H2111 . 0.950    no
C211 . H2112 . 0.950    no
C212 . C213 . 1.488(7)    yes
C212 . H2121 . 0.951    no
C212 . H2122 . 0.951    no
C213 . O214 . 1.399(6)    yes
C213 . H2131 . 0.949    no
C213 . H2132 . 0.951    no
O214 . C215 . 1.371(5)    yes
C215 . C216 . 1.392(4)    yes
C215 . C220 . 1.371(4)    yes
C216 . C217 . 1.374(4)    yes
C216 . H2161 . 0.951    no
C217 . C218 . 1.381(4)    yes
C217 . H2171 . 0.952    no
C218 . C219 . 1.392(4)    yes
C218 . C221 . 1.458(4)    yes
C219 . C220 . 1.373(4)    yes
C219 . H2191 . 0.952    no
C220 . H2201 . 0.951    no
C221 . N222 . 1.349(4)    yes
C221 . C234 . 1.413(4)    yes
N222 . C223 . 1.354(4)    yes
C223 . C224 . 1.439(4)    yes
C223 . C232 . 1.422(4)    yes
C224 . N225 . 1.350(4)    yes
C224 . C229 . 1.425(4)    yes
N225 . C226 . 1.351(4)    yes
C226 . C227 . 1.413(4)    yes
C226 . C235 . 1.451(3)    yes
C227 . C228 . 1.351(4)    yes
C227 . H2271 . 0.952    no
C228 . C229 . 1.392(4)    yes
C228 . H2281 . 0.954    no
C229 . C230 . 1.411(4)    yes
C230 . C231 . 1.340(4)    yes
C230 . H2301 . 0.953    no
C231 . C232 . 1.414(4)    yes
C231 . H2311 . 0.953    no
C232 . C233 . 1.393(4)    yes
C233 . C234 . 1.354(4)    yes
C233 . H2331 . 0.953    no
C234 . H2341 . 0.952    no
C235 . C236 . 1.379(4)    yes
C235 . C240 . 1.392(4)    yes
C236 . C237 . 1.369(4)    yes
C236 . H2361 . 0.952    no
C237 . C238 . 1.395(4)    yes
C237 . H2371 . 0.951    no
C238 . C239 . 1.366(4)    yes
C238 . O241 . 1.365(5)    yes
C239 . C240 . 1.370(4)    yes
C239 . H2391 . 0.951    no
C240 . H2401 . 0.953    no
O241 . C242 . 1.403(7)    yes
C242 . C243 . 1.514(6)    yes
C242 . H2421 . 0.951    no
C242 . H2422 . 0.951    no
C243 . C244 . 1.498(6)    yes
C243 . H2431 . 0.950    no
C243 . H2432 . 0.950    no
C244 . C245 . 1.486(7)    yes
C244 . H2441 . 0.949    no
C244 . H2442 . 0.952    no
C245 . C246 . 1.520(6)    yes
C245 . H2451 . 0.951    no
C245 . H2452 . 0.950    no
C246 . C247 . 1.501(7)    yes
C246 . H2461 . 0.951    no
C246 . H2462 . 0.950    no
C247 . O248 . 1.405(6)    yes
C247 . H2471 . 0.950    no
C247 . H2472 . 0.951    no
C250 . C251 . 1.528(11)    yes
C250 . C265 . 1.533(5)    yes
C250 . C279 . 1.551(9)    yes
C250 . C293 . 1.473(9)    yes
C250 . C251 . 1.528(11)    yes
C250 . C279 . 1.551(9)    yes
C250 . C293 . 1.473(9)    yes
C250 . C1265 . 1.545(5)    yes
C251 . C252 . 1.395(11)    yes
C251 . C256 . 1.389(11)    yes
C252 . C253 . 1.375(11)    yes
C252 . H2521 . 0.949    no
C253 . C254 . 1.369(12)    yes
C253 . C257 . 1.542(5)    yes
C253 . C254 . 1.369(12)    yes
C253 . C1257 . 1.527(5)    yes
C254 . C255 . 1.382(12)    yes
C254 . H2541 . 0.953    no
C255 . C256 . 1.389(10)    yes
C255 . C261 . 1.531(5)    yes
C256 . H2561 . 0.950    no
C257 . C258 . 1.527(5)    yes
C257 . C259 . 1.525(5)    yes
C257 . C260 . 1.525(5)    yes
C258 . H2581 . 0.943    no
C258 . H2582 . 0.952    no
C258 . H2583 . 0.954    no
C259 . H2591 . 0.955    no
C259 . H2592 . 0.905    no
C259 . H2593 . 0.972    no
C260 . H2601 . 0.929    no
C260 . H2602 . 1.003    no
C260 . H2603 . 0.935    no
C261 . C262 . 1.523(5)    yes
C261 . C263 . 1.530(5)    yes
C261 . C264 . 1.523(5)    yes
C262 . H2621 . 0.949    no
C262 . H2622 . 0.951    no
C262 . H2623 . 0.950    no
C263 . H2631 . 0.949    no
C263 . H2632 . 0.950    no
C263 . H2633 . 0.951    no
C264 . H2641 . 0.950    no
C264 . H2642 . 0.949    no
C264 . H2643 . 0.951    no
C265 . C266 . 1.381(5)    yes
C265 . C270 . 1.382(5)    yes
C266 . C267 . 1.384(5)    yes
C266 . H2661 . 0.952    no
C267 . C268 . 1.395(5)    yes
C267 . C271 . 1.529(4)    yes
C268 . C269 . 1.390(5)    yes
C268 . H2681 . 0.950    no
C269 . C270 . 1.386(5)    yes
C269 . C275 . 1.531(4)    yes
C270 . H2701 . 0.952    no
C271 . C272 . 1.523(5)    yes
C271 . C273 . 1.523(5)    yes
C271 . C274 . 1.523(5)    yes
C272 . H2721 . 0.950    no
C272 . H2722 . 0.951    no
C272 . H2723 . 0.949    no
C273 . H2731 . 0.950    no
C273 . H2732 . 0.950    no
C273 . H2733 . 0.950    no
C274 . H2741 . 0.950    no
C274 . H2742 . 0.951    no
C274 . H2743 . 0.950    no
C275 . C276 . 1.523(5)    yes
C275 . C277 . 1.525(5)    yes
C275 . C278 . 1.523(5)    yes
C276 . H2761 . 0.949    no
C276 . H2762 . 0.951    no
C276 . H2763 . 0.951    no
C277 . H2771 . 0.950    no
C277 . H2772 . 0.950    no
C277 . H2773 . 0.949    no
C278 . H2781 . 0.950    no
C278 . H2782 . 0.951    no
C278 . H2783 . 0.949    no
C279 . C280 . 1.391(11)    yes
C279 . C284 . 1.379(10)    yes
C280 . C281 . 1.370(10)    yes
C280 . H2801 . 0.950    no
C281 . C282 . 1.424(10)    yes
C281 . C285 . 1.533(4)    yes
C282 . C283 . 1.401(10)    yes
C282 . H2821 . 0.950    no
C283 . C284 . 1.377(9)    yes
C283 . C289 . 1.531(4)    yes
C284 . H2841 . 0.949    no
C285 . C286 . 1.516(4)    yes
C285 . C287 . 1.526(5)    yes
C285 . C288 . 1.522(4)    yes
C286 . H2861 . 0.950    no
C286 . H2862 . 0.950    no
C286 . H2863 . 0.949    no
C287 . H2871 . 0.950    no
C287 . H2872 . 0.951    no
C287 . H2873 . 0.950    no
C288 . H2881 . 0.950    no
C288 . H2882 . 0.950    no
C288 . H2883 . 0.949    no
C289 . C290 . 1.526(4)    yes
C289 . C291 . 1.526(4)    yes
C289 . C292 . 1.526(4)    yes
C290 . H2901 . 0.949    no
C290 . H2902 . 0.950    no
C290 . H2903 . 0.950    no
C291 . H2911 . 0.949    no
C291 . H2912 . 0.950    no
C291 . H2913 . 0.950    no
C292 . H2921 . 0.950    no
C292 . H2922 . 0.950    no
C292 . H2923 . 0.950    no
C293 . C294 . 1.200(10)    yes
C294 . C295 . 1.376(11)    yes
C295 . C296 . 1.187(10)    yes
C296 . C297 . 1.362(11)    yes
C297 . C298 . 1.205(10)    yes
C298 . C299 . 1.358(11)    yes
C299 . C300 . 1.213(10)    yes
C300 . C301 . 1.350(11)    yes
C301 . C302 . 1.204(10)    yes
C302 . C303 . 1.399(10)    yes
C303 . C304 . 1.382(10)    yes
C303 . Co305 . 1.936(7)    yes
C303 . Co306 . 1.930(8)    yes
C304 . Co305 . 1.927(6)    yes
C304 . Co306 . 1.941(7)    yes
C304 . C342 . 1.414(5)    yes
C304 . Co305 . 1.927(6)    yes
C304 . Co306 . 1.941(7)    yes
C304 . C1342 . 1.414(5)    yes
Co305 . Co306 . 2.489(2)    yes
Co305 . P309 . 2.222(3)    yes
Co305 . C310 . 1.790(6)    yes
Co305 . C312 . 1.790(6)    yes
Co306 . P307 . 2.210(3)    yes
Co306 . C314 . 1.787(6)    yes
Co306 . C316 . 1.785(6)    yes
P307 . C308 . 1.823(8)    yes
P307 . C318 . 1.827(8)    yes
P307 . C324 . 1.825(9)    yes
C308 . P309 . 1.822(8)    yes
C308 . H3081 . 0.949    no
C308 . H3082 . 0.950    no
P309 . C330 . 1.822(8)    yes
P309 . C336 . 1.819(9)    yes
C310 . O311 . 1.138(6)    yes
C312 . O313 . 1.149(6)    yes
C314 . O315 . 1.138(6)    yes
C316 . O317 . 1.137(6)    yes
C318 . C319 . 1.375(12)    yes
C318 . C323 . 1.398(11)    yes
C319 . C320 . 1.386(12)    yes
C319 . H3191 . 0.950    no
C320 . C321 . 1.389(14)    yes
C320 . H3201 . 0.950    no
C321 . C322 . 1.322(14)    yes
C321 . H3211 . 0.950    no
C322 . C323 . 1.391(12)    yes
C322 . H3221 . 0.950    no
C323 . H3231 . 0.949    no
C324 . C325 . 1.386(12)    yes
C324 . C329 . 1.360(12)    yes
C325 . C326 . 1.389(12)    yes
C325 . H3251 . 0.949    no
C326 . C327 . 1.361(13)    yes
C326 . H3261 . 0.950    no
C327 . C328 . 1.363(14)    yes
C327 . H3271 . 0.950    no
C328 . C329 . 1.395(14)    yes
C328 . H3281 . 0.951    no
C329 . H3291 . 0.950    no
C330 . C331 . 1.411(11)    yes
C330 . C335 . 1.369(11)    yes
C331 . C332 . 1.354(11)    yes
C331 . H3311 . 0.950    no
C332 . C333 . 1.386(12)    yes
C332 . H3321 . 0.951    no
C333 . C334 . 1.385(12)    yes
C333 . H3331 . 0.951    no
C334 . C335 . 1.373(11)    yes
C334 . H3341 . 0.950    no
C335 . H3351 . 0.951    no
C336 . C337 . 1.382(11)    yes
C336 . C341 . 1.384(11)    yes
C337 . C338 . 1.359(13)    yes
C337 . H3371 . 0.950    no
C338 . C339 . 1.386(13)    yes
C338 . H3381 . 0.950    no
C339 . C340 . 1.393(12)    yes
C339 . H3391 . 0.950    no
C340 . C341 . 1.385(12)    yes
C340 . H3401 . 0.950    no
C341 . H3411 . 0.950    no
C342 . C343 . 1.190(6)    yes
C343 . Si344 . 1.833(6)    yes
Si344 . C345 . 1.889(5)    yes
Si344 . C348 . 1.883(6)    yes
Si344 . C351 . 1.867(5)    yes
C345 . C346 . 1.491(7)    yes
C345 . C347 . 1.485(7)    yes
C345 . H3451 . 0.950    no
C346 . H3461 . 0.951    no
C346 . H3462 . 0.952    no
C346 . H3463 . 0.946    no
C347 . H3471 . 0.951    no
C347 . H3472 . 0.950    no
C347 . H3473 . 0.950    no
C348 . C349 . 1.500(6)    yes
C348 . C350 . 1.494(6)    yes
C348 . H3481 . 0.949    no
C349 . H3491 . 0.951    no
C349 . H3492 . 0.948    no
C349 . H3493 . 0.951    no
C350 . H3501 . 0.949    no
C350 . H3502 . 0.951    no
C350 . H3503 . 0.950    no
C351 . C352 . 1.484(6)    yes
C351 . C353 . 1.490(7)    yes
C351 . H3511 . 0.950    no
C352 . H3521 . 0.950    no
C352 . H3522 . 0.951    no
C352 . H3523 . 0.949    no
C353 . H3531 . 0.952    no
C353 . H3532 . 0.946    no
C353 . H3533 . 0.951    no
C401 . C402 . 1.376(5)    yes
C401 . C406 . 1.371(5)    yes
C401 . H4011 . 0.945    no
C402 . C403 . 1.365(5)    yes
C402 . O448 . 1.368(6)    yes
C403 . C404 . 1.386(5)    yes
C403 . H4031 . 0.971    no
C404 . C405 . 1.384(5)    yes
C404 . H4041 . 0.954    no
C405 . C406 . 1.368(5)    yes
C405 . H4051 . 0.951    no
C406 . O407 . 1.379(6)    yes
O407 . C408 . 1.412(8)    yes
C408 . C409 . 1.506(8)    yes
C408 . H4081 . 0.920    no
C408 . H4082 . 0.957    no
C409 . C410 . 1.486(7)    yes
C409 . H4091 . 0.965    no
C409 . H4092 . 0.954    no
C410 . C411 . 1.482(8)    yes
C410 . H4101 . 0.928    no
C410 . H4102 . 0.940    no
C411 . C412 . 1.513(8)    yes
C411 . H4111 . 0.996    no
C411 . H4112 . 0.959    no
C412 . C413 . 1.510(7)    yes
C412 . H4121 . 0.889    no
C412 . H4122 . 0.977    no
C413 . O414 . 1.394(7)    yes
C413 . H4131 . 0.948    no
C413 . H4132 . 0.969    no
O414 . C415 . 1.362(5)    yes
C415 . C416 . 1.377(5)    yes
C415 . C420 . 1.379(5)    yes
C416 . C417 . 1.366(5)    yes
C416 . H4161 . 0.961    no
C417 . C418 . 1.384(5)    yes
C417 . H4171 . 0.954    no
C418 . C419 . 1.380(5)    yes
C418 . C421 . 1.447(4)    yes
C419 . C420 . 1.368(5)    yes
C419 . H4191 . 0.943    no
C420 . H4201 . 0.950    no
C421 . N422 . 1.331(5)    yes
C421 . C434 . 1.418(5)    yes
N422 . C423 . 1.339(5)    yes
C423 . C424 . 1.422(4)    yes
C423 . C432 . 1.427(4)    yes
C424 . N425 . 1.349(5)    yes
C424 . C429 . 1.424(4)    yes
N425 . C426 . 1.323(5)    yes
C426 . C427 . 1.423(5)    yes
C426 . C435 . 1.451(4)    yes
C427 . C428 . 1.351(5)    yes
C427 . H4271 . 0.951    no
C428 . C429 . 1.383(5)    yes
C428 . H4281 . 0.951    no
C429 . C430 . 1.409(5)    yes
C430 . C431 . 1.341(5)    yes
C430 . H4301 . 0.947    no
C431 . C432 . 1.406(5)    yes
C431 . H4311 . 0.949    no
C432 . C433 . 1.381(5)    yes
C433 . C434 . 1.349(5)    yes
C433 . H4331 . 0.948    no
C434 . H4341 . 0.954    no
C435 . C436 . 1.391(5)    yes
C435 . C440 . 1.377(5)    yes
C436 . C437 . 1.364(5)    yes
C436 . H4361 . 0.949    no
C437 . C438 . 1.376(5)    yes
C437 . H4371 . 0.948    no
C438 . C439 . 1.382(5)    yes
C438 . O441 . 1.353(5)    yes
C439 . C440 . 1.369(5)    yes
C439 . H4391 . 0.954    no
C440 . H4401 . 0.955    no
O441 . C442 . 1.377(8)    yes
C442 . C443 . 1.534(8)    yes
C442 . H4421 . 0.948    no
C442 . H4422 . 0.950    no
C443 . C444 . 1.518(7)    yes
C443 . H4431 . 0.953    no
C443 . H4432 . 0.949    no
C444 . C445 . 1.510(8)    yes
C444 . H4441 . 0.950    no
C444 . H4442 . 0.948    no
C445 . C446 . 1.493(8)    yes
C445 . H4451 . 0.953    no
C445 . H4452 . 0.952    no
C446 . C447 . 1.514(8)    yes
C446 . H4461 . 0.950    no
C446 . H4462 . 0.955    no
C447 . O448 . 1.405(8)    yes
C447 . H4471 . 0.935    no
C447 . H4472 . 0.953    no
C450 . C451 . 1.549(10)    yes
C450 . C465 . 1.527(11)    yes
C450 . C479 . 1.552(10)    yes
C450 . C493 . 1.476(10)    yes
C451 . C452 . 1.371(10)    yes
C451 . C456 . 1.399(10)    yes
C452 . C453 . 1.394(9)    yes
C452 . H4521 . 0.950    no
C453 . C454 . 1.381(9)    yes
C453 . C457 . 1.531(4)    yes
C454 . C455 . 1.418(9)    yes
C454 . H4541 . 0.950    no
C455 . C456 . 1.388(9)    yes
C455 . C461 . 1.528(4)    yes
C456 . H4561 . 0.950    no
C457 . C458 . 1.523(4)    yes
C457 . C459 . 1.519(4)    yes
C457 . C460 . 1.520(5)    yes
C458 . H4581 . 0.950    no
C458 . H4582 . 0.950    no
C458 . H4583 . 0.950    no
C459 . H4591 . 0.949    no
C459 . H4592 . 0.950    no
C459 . H4593 . 0.951    no
C460 . H4601 . 0.950    no
C460 . H4602 . 0.950    no
C460 . H4603 . 0.950    no
C461 . C462 . 1.519(4)    yes
C461 . C463 . 1.526(4)    yes
C461 . C464 . 1.522(4)    yes
C462 . H4621 . 0.950    no
C462 . H4622 . 0.950    no
C462 . H4623 . 0.950    no
C463 . H4631 . 0.950    no
C463 . H4632 . 0.950    no
C463 . H4633 . 0.950    no
C464 . H4641 . 0.949    no
C464 . H4642 . 0.950    no
C464 . H4643 . 0.951    no
C465 . C466 . 1.391(10)    yes
C465 . C470 . 1.409(10)    yes
C466 . C467 . 1.364(9)    yes
C466 . H4661 . 0.950    no
C467 . C468 . 1.393(10)    yes
C467 . C471 . 1.532(4)    yes
C468 . C469 . 1.379(10)    yes
C468 . H4681 . 0.949    no
C469 . C470 . 1.412(10)    yes
C469 . C475 . 1.532(3)    yes
C470 . H4701 . 0.950    no
C471 . C472 . 1.521(5)    yes
C471 . C473 . 1.525(4)    yes
C471 . C474 . 1.524(4)    yes
C472 . H4721 . 0.950    no
C472 . H4722 . 0.950    no
C472 . H4723 . 0.950    no
C473 . H4731 . 0.949    no
C473 . H4732 . 0.950    no
C473 . H4733 . 0.950    no
C474 . H4741 . 0.950    no
C474 . H4742 . 0.949    no
C474 . H4743 . 0.950    no
C475 . C476 . 1.521(5)    yes
C475 . C477 . 1.522(5)    yes
C475 . C478 . 1.525(5)    yes
C475 . C1476 . 1.526(5)    yes
C475 . C1477 . 1.524(5)    yes
C475 . C1478 . 1.522(5)    yes
C476 . H4761 . 0.950    no
C476 . H4762 . 0.949    no
C476 . H4763 . 0.949    no
C477 . H4771 . 0.949    no
C477 . H4772 . 0.951    no
C477 . H4773 . 0.950    no
C478 . H4781 . 0.950    no
C478 . H4782 . 0.949    no
C478 . H4783 . 0.952    no
C479 . C480 . 1.386(10)    yes
C479 . C484 . 1.385(10)    yes
C480 . C481 . 1.380(10)    yes
C480 . H4801 . 0.949    no
C481 . C482 . 1.406(10)    yes
C481 . C485 . 1.533(3)    yes
C482 . C483 . 1.393(10)    yes
C482 . H4821 . 0.950    no
C483 . C484 . 1.357(9)    yes
C483 . C489 . 1.534(4)    yes
C484 . H4841 . 0.950    no
C485 . C486 . 1.530(5)    yes
C485 . C487 . 1.527(5)    yes
C485 . C488 . 1.522(5)    yes
C485 . C1486 . 1.524(5)    yes
C485 . C1487 . 1.525(5)    yes
C485 . C1488 . 1.524(5)    yes
C486 . H4861 . 0.951    no
C486 . H4862 . 0.949    no
C486 . H4863 . 0.950    no
C487 . H4871 . 0.950    no
C487 . H4872 . 0.948    no
C487 . H4873 . 0.952    no
C488 . H4881 . 0.950    no
C488 . H4882 . 0.952    no
C488 . H4883 . 0.949    no
C489 . C490 . 1.521(5)    yes
C489 . C491 . 1.526(4)    yes
C489 . C492 . 1.525(5)    yes
C490 . H4901 . 0.950    no
C490 . H4902 . 0.950    no
C490 . H4903 . 0.950    no
C491 . H4911 . 0.950    no
C491 . H4912 . 0.949    no
C491 . H4913 . 0.950    no
C492 . H4921 . 0.950    no
C492 . H4922 . 0.950    no
C492 . H4923 . 0.950    no
C493 . C494 . 1.198(9)    yes
C494 . C495 . 1.362(11)    yes
C495 . C496 . 1.196(10)    yes
C496 . C497 . 1.373(11)    yes
C497 . C498 . 1.192(10)    yes
C498 . C499 . 1.366(11)    yes
C499 . C500 . 1.207(10)    yes
C500 . C501 . 1.353(11)    yes
C501 . C502 . 1.213(10)    yes
C502 . C503 . 1.380(10)    yes
C503 . C504 . 1.383(10)    yes
C503 . Co505 . 1.942(8)    yes
C503 . Co506 . 1.961(8)    yes
C504 . Co505 . 1.948(7)    yes
C504 . Co506 . 1.951(7)    yes
C504 . C542 . 1.410(5)    yes
C504 . Co505 . 1.948(7)    yes
C504 . Co506 . 1.951(7)    yes
C504 . C1542 . 1.410(5)    yes
Co505 . Co506 . 2.475(2)    yes
Co505 . P509 . 2.201(3)    yes
Co505 . C510 . 1.810(6)    yes
Co505 . C512 . 1.795(5)    yes
Co506 . P507 . 2.221(2)    yes
Co506 . C514 . 1.791(5)    yes
Co506 . C516 . 1.775(6)    yes
P507 . C508 . 1.832(8)    yes
P507 . C518 . 1.832(8)    yes
P507 . C524 . 1.831(8)    yes
C508 . P509 . 1.835(8)    yes
C508 . H5081 . 0.950    no
C508 . H5082 . 0.950    no
P509 . C530 . 1.814(8)    yes
P509 . C536 . 1.851(8)    yes
C510 . O511 . 1.120(6)    yes
C512 . O513 . 1.137(6)    yes
C514 . O515 . 1.140(5)    yes
C516 . O517 . 1.145(6)    yes
C518 . C519 . 1.355(10)    yes
C518 . C523 . 1.391(11)    yes
C519 . C520 . 1.394(11)    yes
C519 . H5191 . 0.951    no
C520 . C521 . 1.341(11)    yes
C520 . H5201 . 0.950    no
C521 . C522 . 1.369(11)    yes
C521 . H5211 . 0.949    no
C522 . C523 . 1.368(11)    yes
C522 . H5221 . 0.950    no
C523 . H5231 . 0.950    no
C524 . C525 . 1.400(10)    yes
C524 . C529 . 1.375(11)    yes
C525 . C526 . 1.392(11)    yes
C525 . H5251 . 0.950    no
C526 . C527 . 1.345(11)    yes
C526 . H5261 . 0.950    no
C527 . C528 . 1.405(12)    yes
C527 . H5271 . 0.950    no
C528 . C529 . 1.380(11)    yes
C528 . H5281 . 0.951    no
C529 . H5291 . 0.950    no
C530 . C531 . 1.368(10)    yes
C530 . C535 . 1.392(11)    yes
C531 . C532 . 1.394(11)    yes
C531 . H5311 . 0.950    no
C532 . C533 . 1.364(12)    yes
C532 . H5321 . 0.950    no
C533 . C534 . 1.375(11)    yes
C533 . H5331 . 0.950    no
C534 . C535 . 1.401(11)    yes
C534 . H5341 . 0.951    no
C535 . H5351 . 0.950    no
C536 . C537 . 1.355(11)    yes
C536 . C541 . 1.382(11)    yes
C537 . C538 . 1.386(12)    yes
C537 . H5371 . 0.950    no
C538 . C539 . 1.336(13)    yes
C538 . H5381 . 0.950    no
C539 . C540 . 1.405(14)    yes
C539 . H5391 . 0.949    no
C540 . C541 . 1.402(12)    yes
C540 . H5401 . 0.952    no
C541 . H5411 . 0.950    no
C542 . C543 . 1.195(7)    yes
C543 . Si544 . 1.829(7)    yes
Si544 . C545 . 1.902(6)    yes
Si544 . C548 . 1.874(6)    yes
Si544 . C551 . 1.871(6)    yes
C545 . C546 . 1.490(7)    yes
C545 . C547 . 1.496(7)    yes
C545 . H5451 . 0.950    no
C546 . H5461 . 0.949    no
C546 . H5462 . 0.951    no
C546 . H5463 . 0.948    no
C547 . H5471 . 0.950    no
C547 . H5472 . 0.951    no
C547 . H5473 . 0.949    no
C548 . C549 . 1.481(7)    yes
C548 . C550 . 1.491(7)    yes
C548 . H5481 . 0.950    no
C549 . H5491 . 0.951    no
C549 . H5492 . 0.947    no
C549 . H5493 . 0.953    no
C550 . H5501 . 0.951    no
C550 . H5502 . 0.946    no
C550 . H5503 . 0.952    no
C551 . C552 . 1.489(7)    yes
C551 . C553 . 1.489(7)    yes
C551 . H5511 . 0.948    no
C552 . H5521 . 0.950    no
C552 . H5522 . 0.950    no
C552 . H5523 . 0.952    no
C553 . H5531 . 0.950    no
C553 . H5532 . 0.952    no
C553 . H5533 . 0.947    no
C601 . C602 . 1.375(4)    yes
C601 . C606 . 1.372(4)    yes
C601 . H6011 . 0.954    no
C602 . C603 . 1.367(4)    yes
C602 . O648 . 1.367(5)    yes
C603 . C604 . 1.386(5)    yes
C603 . H6031 . 0.956    no
C604 . C605 . 1.387(5)    yes
C604 . H6041 . 0.945    no
C605 . C606 . 1.369(4)    yes
C605 . H6051 . 0.957    no
C606 . O607 . 1.377(5)    yes
O607 . C608 . 1.421(7)    yes
C608 . C609 . 1.492(7)    yes
C608 . H6081 . 0.950    no
C608 . H6082 . 0.951    no
C609 . C610 . 1.505(7)    yes
C609 . H6091 . 0.951    no
C609 . H6092 . 0.951    no
C610 . C611 . 1.498(7)    yes
C610 . H6101 . 0.951    no
C610 . H6102 . 0.950    no
C611 . C612 . 1.499(7)    yes
C611 . H6111 . 0.950    no
C611 . H6112 . 0.950    no
C612 . C613 . 1.503(7)    yes
C612 . H6121 . 0.951    no
C612 . H6122 . 0.950    no
C613 . O614 . 1.404(6)    yes
C613 . H6131 . 0.951    no
C613 . H6132 . 0.951    no
O614 . C615 . 1.369(5)    yes
C615 . C616 . 1.400(4)    yes
C615 . C620 . 1.367(4)    yes
C616 . C617 . 1.373(4)    yes
C616 . H6161 . 0.951    no
C617 . C618 . 1.386(4)    yes
C617 . H6171 . 0.952    no
C618 . C619 . 1.392(4)    yes
C618 . C621 . 1.460(4)    yes
C619 . C620 . 1.376(4)    yes
C619 . H6191 . 0.952    no
C620 . H6201 . 0.951    no
C621 . N622 . 1.338(4)    yes
C621 . C634 . 1.417(4)    yes
N622 . C623 . 1.354(4)    yes
C623 . C624 . 1.434(4)    yes
C623 . C632 . 1.420(4)    yes
C624 . N625 . 1.343(4)    yes
C624 . C629 . 1.428(4)    yes
N625 . C626 . 1.334(4)    yes
C626 . C627 . 1.421(4)    yes
C626 . C635 . 1.453(4)    yes
C627 . C628 . 1.353(4)    yes
C627 . H6271 . 0.952    no
C628 . C629 . 1.388(4)    yes
C628 . H6281 . 0.953    no
C629 . C630 . 1.410(4)    yes
C630 . C631 . 1.345(5)    yes
C630 . H6301 . 0.953    no
C631 . C632 . 1.418(4)    yes
C631 . H6311 . 0.952    no
C632 . C633 . 1.395(4)    yes
C633 . C634 . 1.362(4)    yes
C633 . H6331 . 0.953    no
C634 . H6341 . 0.952    no
C635 . C636 . 1.385(4)    yes
C635 . C640 . 1.377(4)    yes
C636 . C637 . 1.372(5)    yes
C636 . H6361 . 0.952    no
C637 . C638 . 1.373(4)    yes
C637 . H6371 . 0.951    no
C638 . C639 . 1.379(4)    yes
C638 . O641 . 1.369(5)    yes
C639 . C640 . 1.376(5)    yes
C639 . H6391 . 0.950    no
C640 . H6401 . 0.952    no
O641 . C642 . 1.410(8)    yes
O641 . C1642 . 1.409(8)    yes
C642 . C643 . 1.513(8)    yes
C642 . H6421 . 0.958    no
C642 . H6422 . 0.945    no
C643 . C644 . 1.503(8)    yes
C643 . H6431 . 0.960    no
C643 . H6432 . 0.922    no
C644 . C645 . 1.502(8)    yes
C644 . H6441 . 0.936    no
C644 . H6442 . 0.948    no
C645 . C646 . 1.506(8)    yes
C645 . H6451 . 0.913    no
C645 . H6452 . 0.999    no
C646 . C647 . 1.505(8)    yes
C646 . H6461 . 0.976    no
C646 . H6462 . 0.938    no
C647 . O648 . 1.409(8)    yes
C647 . H6471 . 0.990    no
C647 . H6472 . 0.936    no
O648 . C1647 . 1.409(8)    yes
C650 . C651 . 1.537(11)    yes
C650 . C665 . 1.542(10)    yes
C650 . C679 . 1.570(10)    yes
C650 . C693 . 1.461(10)    yes
C651 . C652 . 1.395(10)    yes
C651 . C656 . 1.395(10)    yes
C652 . C653 . 1.397(10)    yes
C652 . H6521 . 0.950    no
C653 . C654 . 1.390(10)    yes
C653 . C657 . 1.532(4)    yes
C654 . C655 . 1.380(10)    yes
C654 . H6541 . 0.949    no
C655 . C656 . 1.383(10)    yes
C655 . C661 . 1.532(4)    yes
C656 . H6561 . 0.951    no
C657 . C658 . 1.519(5)    yes
C657 . C659 . 1.524(5)    yes
C657 . C660 . 1.523(5)    yes
C658 . H6581 . 0.950    no
C658 . H6582 . 0.950    no
C658 . H6583 . 0.950    no
C659 . H6591 . 0.950    no
C659 . H6592 . 0.950    no
C659 . H6593 . 0.950    no
C660 . H6601 . 0.950    no
C660 . H6602 . 0.950    no
C660 . H6603 . 0.950    no
C661 . C662 . 1.526(4)    yes
C661 . C663 . 1.522(4)    yes
C661 . C664 . 1.526(4)    yes
C662 . H6621 . 0.950    no
C662 . H6622 . 0.950    no
C662 . H6623 . 0.950    no
C663 . H6631 . 0.950    no
C663 . H6632 . 0.950    no
C663 . H6633 . 0.950    no
C664 . H6641 . 0.950    no
C664 . H6642 . 0.950    no
C664 . H6643 . 0.950    no
C665 . C666 . 1.392(11)    yes
C665 . C670 . 1.388(10)    yes
C666 . C667 . 1.384(10)    yes
C666 . H6661 . 0.950    no
C667 . C668 . 1.347(10)    yes
C667 . C671 . 1.530(3)    yes
C668 . C669 . 1.365(11)    yes
C668 . H6681 . 0.950    no
C669 . C670 . 1.404(10)    yes
C669 . C675 . 1.531(4)    yes
C670 . H6701 . 0.950    no
C671 . C672 . 1.522(5)    yes
C671 . C673 . 1.526(5)    yes
C671 . C674 . 1.525(5)    yes
C671 . C1672 . 1.525(5)    yes
C671 . C1673 . 1.525(5)    yes
C671 . C1674 . 1.523(5)    yes
C672 . H6721 . 0.950    no
C672 . H6722 . 0.952    no
C672 . H6723 . 0.948    no
C673 . H6731 . 0.949    no
C673 . H6732 . 0.950    no
C673 . H6733 . 0.950    no
C674 . H6741 . 0.949    no
C674 . H6742 . 0.952    no
C674 . H6743 . 0.950    no
C675 . C676 . 1.524(5)    yes
C675 . C677 . 1.525(5)    yes
C675 . C678 . 1.528(5)    yes
C676 . H6761 . 0.950    no
C676 . H6762 . 0.950    no
C676 . H6763 . 0.950    no
C677 . H6771 . 0.950    no
C677 . H6772 . 0.950    no
C677 . H6773 . 0.951    no
C678 . H6781 . 0.950    no
C678 . H6782 . 0.949    no
C678 . H6783 . 0.951    no
C679 . C680 . 1.378(11)    yes
C679 . C684 . 1.364(11)    yes
C680 . C681 . 1.381(10)    yes
C680 . H6801 . 0.950    no
C681 . C682 . 1.398(11)    yes
C681 . C685 . 1.531(3)    yes
C682 . C683 . 1.337(11)    yes
C682 . H6821 . 0.950    no
C683 . C684 . 1.424(11)    yes
C683 . C689 . 1.530(5)    yes
C683 . C684 . 1.424(11)    yes
C683 . C1689 . 1.532(5)    yes
C684 . H6841 . 0.950    no
C685 . C686 . 1.524(5)    yes
C685 . C687 . 1.524(5)    yes
C685 . C688 . 1.526(5)    yes
C685 . C1686 . 1.525(5)    yes
C685 . C1687 . 1.520(5)    yes
C685 . C1688 . 1.530(5)    yes
C686 . H6861 . 0.950    no
C686 . H6862 . 0.953    no
C686 . H6863 . 0.948    no
C687 . H6871 . 0.951    no
C687 . H6872 . 0.948    no
C687 . H6873 . 0.951    no
C688 . H6881 . 0.950    no
C688 . H6882 . 0.951    no
C688 . H6883 . 0.950    no
C689 . C690 . 1.527(5)    yes
C689 . C691 . 1.525(5)    yes
C689 . C692 . 1.521(5)    yes
C690 . H6901 . 0.951    no
C690 . H6902 . 0.949    no
C690 . H6903 . 0.949    no
C691 . H6911 . 0.951    no
C691 . H6912 . 0.951    no
C691 . H6913 . 0.950    no
C692 . H6921 . 0.950    no
C692 . H6922 . 0.949    no
C692 . H6923 . 0.951    no
C693 . C694 . 1.196(10)    yes
C694 . C695 . 1.364(10)    yes
C695 . C696 . 1.205(10)    yes
C696 . C697 . 1.361(11)    yes
C697 . C698 . 1.212(10)    yes
C698 . C699 . 1.334(10)    yes
C699 . C700 . 1.214(10)    yes
C700 . C701 . 1.359(10)    yes
C701 . C702 . 1.183(10)    yes
C702 . C703 . 1.386(11)    yes
C703 . C704 . 1.363(10)    yes
C703 . Co705 . 1.949(8)    yes
C703 . Co706 . 1.977(8)    yes
C704 . Co705 . 1.943(7)    yes
C704 . Co706 . 1.928(7)    yes
C704 . C742 . 1.415(5)    yes
C704 . Co705 . 1.943(7)    yes
C704 . Co706 . 1.928(7)    yes
C704 . C1742 . 1.415(5)    yes
Co705 . Co706 . 2.474(2)    yes
Co705 . P709 . 2.190(3)    yes
Co705 . C710 . 1.795(6)    yes
Co705 . C712 . 1.803(6)    yes
Co706 . P707 . 2.213(3)    yes
Co706 . C714 . 1.797(6)    yes
Co706 . C716 . 1.786(6)    yes
P707 . C708 . 1.808(9)    yes
P707 . C718 . 1.811(9)    yes
P707 . C724 . 1.780(10)    yes
C708 . P709 . 1.849(9)    yes
C708 . H7081 . 0.950    no
C708 . H7082 . 0.950    no
P709 . C730 . 1.815(9)    yes
P709 . C736 . 1.828(9)    yes
C710 . O711 . 1.144(6)    yes
C712 . O713 . 1.135(6)    yes
C714 . O715 . 1.138(6)    yes
C716 . O717 . 1.135(6)    yes
C718 . C719 . 1.395(14)    yes
C718 . C723 . 1.404(12)    yes
C719 . C720 . 1.404(13)    yes
C719 . H7192 . 0.951    no
C720 . C721 . 1.353(14)    yes
C720 . H7201 . 0.950    no
C721 . C722 . 1.416(15)    yes
C721 . H7211 . 0.950    no
C722 . C723 . 1.418(14)    yes
C722 . H7221 . 0.951    no
C723 . H7231 . 0.950    no
C724 . C725 . 1.386(14)    yes
C724 . C729 . 1.350(13)    yes
C725 . C726 . 1.404(15)    yes
C725 . H7251 . 0.949    no
C726 . C727 . 1.370(14)    yes
C726 . H7261 . 0.949    no
C727 . C728 . 1.339(15)    yes
C727 . H7271 . 0.950    no
C728 . C729 . 1.357(15)    yes
C728 . H7281 . 0.951    no
C729 . H7291 . 0.949    no
C730 . C731 . 1.400(13)    yes
C730 . C735 . 1.384(12)    yes
C731 . C732 . 1.387(13)    yes
C731 . H7311 . 0.950    no
C732 . C733 . 1.370(15)    yes
C732 . H7321 . 0.950    no
C733 . C734 . 1.379(15)    yes
C733 . H7331 . 0.950    no
C734 . C735 . 1.408(13)    yes
C734 . H7341 . 0.951    no
C735 . H7351 . 0.950    no
C736 . C737 . 1.410(12)    yes
C736 . C741 . 1.359(11)    yes
C737 . C738 . 1.398(12)    yes
C737 . H7371 . 0.951    no
C738 . C739 . 1.380(12)    yes
C738 . H7381 . 0.950    no
C739 . C740 . 1.381(13)    yes
C739 . H7391 . 0.950    no
C740 . C741 . 1.345(12)    yes
C740 . H7402 . 0.951    no
C741 . H7411 . 0.950    no
C742 . C743 . 1.196(7)    yes
C743 . Si744 . 1.840(7)    yes
Si744 . C745 . 1.899(6)    yes
Si744 . C748 . 1.895(6)    yes
Si744 . C751 . 1.873(6)    yes
C745 . C746 . 1.487(7)    yes
C745 . C747 . 1.491(6)    yes
C745 . H7451 . 0.952    no
C746 . H7461 . 0.950    no
C746 . H7462 . 0.944    no
C746 . H7463 . 0.955    no
C747 . H7471 . 0.949    no
C747 . H7472 . 0.952    no
C747 . H7473 . 0.948    no
C748 . C749 . 1.485(7)    yes
C748 . C750 . 1.495(7)    yes
C748 . H7481 . 0.951    no
C749 . H7491 . 0.952    no
C749 . H7492 . 0.954    no
C749 . H7493 . 0.944    no
C750 . H7501 . 0.950    no
C750 . H7502 . 0.951    no
C750 . H7503 . 0.948    no
C751 . C752 . 1.480(7)    yes
C751 . C753 . 1.494(7)    yes
C751 . H7511 . 0.951    no
C752 . H7521 . 0.952    no
C752 . H7523 . 0.945    no
C752 . H7524 . 0.953    no
C753 . H7531 . 0.952    no
C753 . H7532 . 0.944    no
C753 . H7533 . 0.952    no
O801 . C802 . 1.489(4)    yes
O801 . H8011 . 0.937    no
C802 . H8021 . 0.950    no
C802 . H8022 . 0.954    no
C802 . H8023 . 0.954    no
O803 . C804 . 1.495(4)    yes
O803 . H8031 . 0.925    no
C804 . H8041 . 0.953    no
C804 . H8042 . 0.949    no
C804 . H8043 . 0.964    no
C1124 . C1125 . 1.370(5)    yes
C1124 . C1129 . 1.370(5)    yes
C1125 . C1126 . 1.376(5)    yes
C1125 . H11251 . 0.953    no
C1126 . C1127 . 1.365(5)    yes
C1126 . H11261 . 0.949    no
C1127 . C1128 . 1.366(5)    yes
C1127 . H11271 . 0.950    no
C1128 . C1129 . 1.376(5)    yes
C1128 . H11281 . 0.949    no
C1129 . H11291 . 0.952    no
C1142 . C1143 . 1.203(7)    yes
C1143 . Si1144 . 1.844(7)    yes
Si1144 . C1145 . 1.871(7)    yes
Si1144 . C1148 . 1.852(6)    yes
Si1144 . C1151 . 1.893(6)    yes
C1145 . C1146 . 1.491(7)    yes
C1145 . C1147 . 1.482(7)    yes
C1145 . H11451 . 0.948    no
C1146 . H11461 . 0.947    no
C1146 . H11462 . 0.953    no
C1146 . H11463 . 0.949    no
C1147 . H11471 . 0.948    no
C1147 . H11472 . 0.949    no
C1147 . H11473 . 0.952    no
C1148 . C1149 . 1.492(7)    yes
C1148 . C1150 . 1.483(7)    yes
C1148 . H11481 . 0.950    no
C1149 . H11492 . 0.953    no
C1149 . H11493 . 0.950    no
C1149 . H11494 . 0.948    no
C1150 . H11501 . 0.952    no
C1150 . H11502 . 0.949    no
C1150 . H11503 . 0.949    no
C1151 . C1152 . 1.488(7)    yes
C1151 . C1153 . 1.490(7)    yes
C1151 . H11511 . 0.951    no
C1152 . H11521 . 0.953    no
C1152 . H11522 . 0.950    no
C1152 . H11523 . 0.944    no
C1153 . H11531 . 0.949    no
C1153 . H11532 . 0.952    no
C1153 . H11533 . 0.951    no
C1257 . C1258 . 1.527(5)    yes
C1257 . C1259 . 1.522(5)    yes
C1257 . C1260 . 1.526(5)    yes
C1258 . H12581 . 0.962    no
C1258 . H12582 . 0.929    no
C1258 . H12583 . 0.948    no
C1259 . H12591 . 0.919    no
C1259 . H12592 . 0.990    no
C1259 . H12594 . 0.964    no
C1260 . H12601 . 0.962    no
C1260 . H12602 . 0.902    no
C1260 . H12603 . 0.977    no
C1265 . C1266 . 1.383(5)    yes
C1265 . C1270 . 1.384(5)    yes
C1266 . C1267 . 1.389(5)    yes
C1266 . H12661 . 0.952    no
C1267 . C1268 . 1.397(5)    yes
C1267 . C1271 . 1.532(4)    yes
C1268 . C1269 . 1.393(5)    yes
C1268 . H12681 . 0.950    no
C1269 . C1270 . 1.391(5)    yes
C1269 . C1275 . 1.532(4)    yes
C1270 . H12701 . 0.952    no
C1271 . C1272 . 1.530(5)    yes
C1271 . C1273 . 1.522(5)    yes
C1271 . C1274 . 1.525(5)    yes
C1272 . H12721 . 0.950    no
C1272 . H12722 . 0.952    no
C1272 . H12723 . 0.949    no
C1273 . H12731 . 0.950    no
C1273 . H12732 . 0.948    no
C1273 . H12733 . 0.951    no
C1274 . H12741 . 0.950    no
C1274 . H12742 . 0.950    no
C1274 . H12743 . 0.950    no
C1275 . C1276 . 1.525(5)    yes
C1275 . C1277 . 1.525(5)    yes
C1275 . C1278 . 1.525(5)    yes
C1276 . H12761 . 0.950    no
C1276 . H12762 . 0.951    no
C1276 . H12764 . 0.947    no
C1277 . H12771 . 0.950    no
C1277 . H12772 . 0.950    no
C1277 . H12773 . 0.950    no
C1278 . H12781 . 0.949    no
C1278 . H12782 . 0.949    no
C1278 . H12783 . 0.953    no
C1342 . C1343 . 1.211(7)    yes
C1343 . Si1344 . 1.853(7)    yes
Si1344 . C1345 . 1.881(6)    yes
Si1344 . C1348 . 1.869(7)    yes
Si1344 . C1351 . 1.892(6)    yes
C1345 . C1346 . 1.483(7)    yes
C1345 . C1347 . 1.492(7)    yes
C1345 . H13451 . 0.949    no
C1346 . H13461 . 0.949    no
C1346 . H13462 . 0.953    no
C1346 . H13463 . 0.949    no
C1347 . H13471 . 0.950    no
C1347 . H13472 . 0.948    no
C1347 . H13473 . 0.951    no
C1348 . C1349 . 1.489(7)    yes
C1348 . C1350 . 1.483(7)    yes
C1348 . H13481 . 0.951    no
C1349 . H13491 . 0.952    no
C1349 . H13492 . 0.956    no
C1349 . H13493 . 0.942    no
C1350 . H13502 . 0.952    no
C1350 . H13503 . 0.935    no
C1350 . H13504 . 0.962    no
C1351 . C1352 . 1.487(7)    yes
C1351 . C1353 . 1.493(7)    yes
C1351 . H13511 . 0.950    no
C1352 . H13521 . 0.951    no
C1352 . H13522 . 0.953    no
C1352 . H13523 . 0.946    no
C1353 . H13531 . 0.951    no
C1353 . H13532 . 0.953    no
C1353 . H13533 . 0.946    no
C1401 . C1402 . 1.379(5)    yes
C1401 . C1406 . 1.376(5)    yes
C1401 . H14011 . 0.976    no
C1402 . C1403 . 1.362(5)    yes
C1402 . O1448 . 1.380(6)    yes
C1403 . C1404 . 1.389(5)    yes
C1403 . H14031 . 0.928    no
C1404 . C1405 . 1.388(5)    yes
C1404 . H14041 . 0.926    no
C1405 . C1406 . 1.364(5)    yes
C1405 . H14051 . 0.966    no
C1406 . O1407 . 1.382(6)    yes
O1407 . C1408 . 1.412(8)    yes
C1408 . C1409 . 1.508(8)    yes
C1408 . H14081 . 1.022    no
C1408 . H14082 . 0.950    no
C1409 . C1410 . 1.495(8)    yes
C1409 . H14091 . 0.819    no
C1409 . H14092 . 0.967    no
C1410 . C1411 . 1.484(8)    yes
C1410 . H14102 . 0.819    no
C1410 . H14103 . 1.091    no
C1411 . C1412 . 1.510(8)    yes
C1411 . H14111 . 1.219    no
C1411 . H14112 . 0.855    no
C1412 . C1413 . 1.502(8)    yes
C1412 . H14121 . 1.164    no
C1412 . H14122 . 0.944    no
C1413 . O1414 . 1.400(8)    yes
C1413 . H14131 . 0.876    no
C1413 . H14132 . 0.927    no
O1414 . C1415 . 1.377(6)    yes
C1415 . C1416 . 1.386(5)    yes
C1415 . C1420 . 1.382(5)    yes
C1416 . C1417 . 1.379(5)    yes
C1416 . H14161 . 0.922    no
C1417 . C1418 . 1.386(5)    yes
C1417 . H14171 . 0.956    no
C1418 . C1419 . 1.392(5)    yes
C1418 . C1421 . 1.461(4)    yes
C1419 . C1420 . 1.378(5)    yes
C1419 . H14191 . 0.980    no
C1420 . H14201 . 0.947    no
C1421 . N1422 . 1.344(5)    yes
C1421 . C1434 . 1.416(5)    yes
N1422 . C1423 . 1.355(5)    yes
C1423 . C1424 . 1.439(5)    yes
C1423 . C1432 . 1.426(4)    yes
C1424 . N1425 . 1.353(5)    yes
C1424 . C1429 . 1.425(4)    yes
N1425 . C1426 . 1.340(5)    yes
C1426 . C1427 . 1.419(5)    yes
C1426 . C1435 . 1.454(4)    yes
C1427 . C1428 . 1.356(5)    yes
C1427 . H14271 . 0.970    no
C1428 . C1429 . 1.390(5)    yes
C1428 . H14281 . 0.965    no
C1429 . C1430 . 1.416(5)    yes
C1430 . C1431 . 1.345(5)    yes
C1430 . H14301 . 0.976    no
C1431 . C1432 . 1.415(5)    yes
C1431 . H14311 . 0.952    no
C1432 . C1433 . 1.393(5)    yes
C1433 . C1434 . 1.361(5)    yes
C1433 . H14331 . 0.965    no
C1434 . H14341 . 0.933    no
C1435 . C1436 . 1.382(5)    yes
C1435 . C1440 . 1.387(5)    yes
C1436 . C1437 . 1.372(5)    yes
C1436 . H14362 . 0.955    no
C1437 . C1438 . 1.386(5)    yes
C1437 . H14371 . 0.958    no
C1438 . C1439 . 1.375(5)    yes
C1438 . O1441 . 1.369(6)    yes
C1439 . C1440 . 1.373(5)    yes
C1439 . H14391 . 0.948    no
C1440 . H14401 . 0.945    no
O1441 . C1442 . 1.394(8)    yes
C1442 . C1443 . 1.507(7)    yes
C1442 . H14421 . 0.956    no
C1442 . H14422 . 0.936    no
C1443 . C1444 . 1.507(8)    yes
C1443 . H14431 . 0.959    no
C1443 . H14432 . 0.950    no
C1444 . C1445 . 1.508(8)    yes
C1444 . H14441 . 0.939    no
C1444 . H14442 . 0.957    no
C1445 . C1446 . 1.515(8)    yes
C1445 . H14451 . 0.940    no
C1445 . H14452 . 0.956    no
C1446 . C1447 . 1.505(8)    yes
C1446 . H14461 . 0.963    no
C1446 . H14462 . 0.951    no
C1447 . O1448 . 1.403(8)    yes
C1447 . H14471 . 0.984    no
C1447 . H14472 . 0.929    no
C1476 . H14761 . 0.950    no
C1476 . H14762 . 0.949    no
C1476 . H14764 . 0.950    no
C1477 . H14771 . 0.950    no
C1477 . H14772 . 0.948    no
C1477 . H14773 . 0.952    no
C1478 . H14781 . 0.949    no
C1478 . H14782 . 0.951    no
C1478 . H14783 . 0.950    no
C1486 . H14861 . 0.951    no
C1486 . H14862 . 0.948    no
C1486 . H14863 . 0.951    no
C1487 . H14871 . 0.950    no
C1487 . H14872 . 0.947    no
C1487 . H14873 . 0.953    no
C1488 . H14881 . 0.950    no
C1488 . H14882 . 0.952    no
C1488 . H14883 . 0.949    no
C1542 . C1543 . 1.202(7)    yes
C1543 . Si1544 . 1.835(6)    yes
Si1544 . C1545 . 1.899(6)    yes
Si1544 . C1548 . 1.866(6)    yes
Si1544 . C1551 . 1.875(6)    yes
C1545 . C1546 . 1.483(6)    yes
C1545 . C1547 . 1.501(7)    yes
C1545 . H15451 . 0.950    no
C1546 . H15461 . 0.949    no
C1546 . H15463 . 0.949    no
C1546 . H15464 . 0.951    no
C1547 . H15471 . 0.949    no
C1547 . H15472 . 0.952    no
C1547 . H15473 . 0.948    no
C1548 . C1549 . 1.488(7)    yes
C1548 . C1550 . 1.494(7)    yes
C1548 . H15481 . 0.950    no
C1549 . H15491 . 0.950    no
C1549 . H15492 . 0.951    no
C1549 . H15493 . 0.949    no
C1550 . H15501 . 0.948    no
C1550 . H15502 . 0.949    no
C1550 . H15503 . 0.952    no
C1551 . C1552 . 1.490(6)    yes
C1551 . C1553 . 1.488(7)    yes
C1551 . H15511 . 0.949    no
C1552 . H15521 . 0.951    no
C1552 . H15522 . 0.950    no
C1552 . H15523 . 0.949    no
C1553 . H15531 . 0.948    no
C1553 . H15532 . 0.951    no
C1553 . H15534 . 0.951    no
C1642 . C1643 . 1.508(8)    yes
C1642 . H16421 . 0.954    no
C1642 . H16422 . 0.956    no
C1643 . C1644 . 1.500(8)    yes
C1643 . H16431 . 0.917    no
C1643 . H16432 . 0.980    no
C1644 . C1645 . 1.507(8)    yes
C1644 . H16441 . 0.947    no
C1644 . H16442 . 0.951    no
C1645 . C1646 . 1.514(8)    yes
C1645 . H16451 . 0.991    no
C1645 . H16452 . 0.931    no
C1646 . C1647 . 1.507(8)    yes
C1646 . H16461 . 0.935    no
C1646 . H16462 . 0.966    no
C1647 . H16471 . 0.914    no
C1647 . H16472 . 0.969    no
C1672 . H16721 . 0.950    no
C1672 . H16722 . 0.949    no
C1672 . H16723 . 0.950    no
C1673 . H16731 . 0.949    no
C1673 . H16732 . 0.951    no
C1673 . H16734 . 0.950    no
C1674 . H16741 . 0.950    no
C1674 . H16742 . 0.951    no
C1674 . H16743 . 0.950    no
C1686 . H16861 . 0.949    no
C1686 . H16862 . 0.953    no
C1686 . H16863 . 0.949    no
C1687 . H16871 . 0.950    no
C1687 . H16872 . 0.954    no
C1687 . H16873 . 0.946    no
C1688 . H16881 . 0.950    no
C1688 . H16882 . 0.947    no
C1688 . H16883 . 0.951    no
C1689 . C1690 . 1.527(5)    yes
C1689 . C1691 . 1.524(5)    yes
C1689 . C1692 . 1.522(5)    yes
C1690 . H16901 . 0.950    no
C1690 . H16902 . 0.950    no
C1690 . H16903 . 0.951    no
C1691 . H16911 . 0.951    no
C1691 . H16912 . 0.949    no
C1691 . H16914 . 0.949    no
C1692 . H16921 . 0.951    no
C1692 . H16922 . 0.951    no
C1692 . H16923 . 0.949    no
C1742 . C1743 . 1.210(7)    yes
C1743 . Si1744 . 1.854(7)    yes
Si1744 . C1745 . 1.878(6)    yes
Si1744 . C1748 . 1.890(7)    yes
Si1744 . C1751 . 1.867(6)    yes
C1745 . C1746 . 1.486(7)    yes
C1745 . C1747 . 1.478(7)    yes
C1745 . H17451 . 0.948    no
C1746 . H17461 . 0.954    no
C1746 . H17462 . 0.943    no
C1746 . H17463 . 0.951    no
C1747 . H17471 . 0.950    no
C1747 . H17472 . 0.956    no
C1747 . H17473 . 0.947    no
C1748 . C1749 . 1.488(7)    yes
C1748 . C1750 . 1.491(7)    yes
C1748 . H17481 . 0.948    no
C1749 . H17491 . 0.948    no
C1749 . H17492 . 0.951    no
C1749 . H17493 . 0.951    no
C1750 . H17501 . 0.950    no
C1750 . H17502 . 0.949    no
C1750 . H17503 . 0.951    no
C1751 . C1752 . 1.477(7)    yes
C1751 . C1753 . 1.488(7)    yes
C1751 . H17512 . 0.954    no
C1752 . H17521 . 0.953    no
C1752 . H17522 . 0.948    no
C1752 . H17523 . 0.947    no
C1753 . H17531 . 0.955    no
C1753 . H17532 . 0.926    no
C1753 . H17533 . 0.967    no
loop_
 _geom_angle_atom_site_label_1
 _geom_angle_site_symmetry_1
 _geom_angle_atom_site_label_2
 _geom_angle_site_symmetry_2
 _geom_angle_atom_site_label_3
 _geom_angle_site_symmetry_3
 _geom_angle
 _geom_angle_publ_flag
C2 . C1 . C6 . 118.58(5)    yes
C2 . C1 . H11 . 120.7    no
C6 . C1 . H11 . 120.7    no
C1 . C2 . C3 . 121.80(5)    yes
C1 . C2 . O48 . 122.06(5)    yes
C3 . C2 . O48 . 116.14(5)    yes
C2 . C3 . C4 . 118.19(5)    yes
C2 . C3 . H31 . 120.9    no
C4 . C3 . H31 . 120.9    no
C3 . C4 . C5 . 121.44(5)    yes
C3 . C4 . H41 . 119.2    no
C5 . C4 . H41 . 119.3    no
C4 . C5 . C6 . 118.18(5)    yes
C4 . C5 . H51 . 120.8    no
C6 . C5 . H51 . 121.0    no
C1 . C6 . C5 . 121.79(5)    yes
C1 . C6 . O7 . 122.06(5)    yes
C5 . C6 . O7 . 116.14(5)    yes
C6 . O7 . C8 . 119.6(4)    yes
O7 . C8 . C9 . 108.1(5)    yes
O7 . C8 . H81 . 109.8    no
C9 . C8 . H81 . 109.8    no
O7 . C8 . H82 . 109.8    no
C9 . C8 . H82 . 109.8    no
H81 . C8 . H82 . 109.4    no
C8 . C9 . C10 . 113.5(5)    yes
C8 . C9 . H91 . 108.4    no
C10 . C9 . H91 . 108.5    no
C8 . C9 . H92 . 108.5    no
C10 . C9 . H92 . 108.4    no
H91 . C9 . H92 . 109.4    no
C9 . C10 . C11 . 114.1(6)    yes
C9 . C10 . H101 . 108.4    no
C11 . C10 . H101 . 108.4    no
C9 . C10 . H102 . 108.3    no
C11 . C10 . H102 . 108.3    no
H101 . C10 . H102 . 109.3    no
C10 . C11 . C12 . 114.0(5)    yes
C10 . C11 . H111 . 108.2    no
C12 . C11 . H111 . 108.3    no
C10 . C11 . H112 . 108.4    no
C12 . C11 . H112 . 108.4    no
H111 . C11 . H112 . 109.5    no
C11 . C12 . C13 . 112.8(5)    yes
C11 . C12 . H121 . 108.7    no
C13 . C12 . H121 . 108.6    no
C11 . C12 . H122 . 108.6    no
C13 . C12 . H122 . 108.6    no
H121 . C12 . H122 . 109.4    no
C12 . C13 . O14 . 107.9(5)    yes
C12 . C13 . H131 . 109.9    no
O14 . C13 . H131 . 109.8    no
C12 . C13 . H132 . 109.9    no
O14 . C13 . H132 . 109.9    no
H131 . C13 . H132 . 109.4    no
C13 . O14 . C15 . 122.5(4)    yes
O14 . C15 . C16 . 120.65(5)    yes
O14 . C15 . C20 . 120.55(5)    yes
C16 . C15 . C20 . 118.79(5)    yes
C15 . C16 . C17 . 120.01(5)    yes
C15 . C16 . H161 . 119.8    no
C17 . C16 . H161 . 120.2    no
C16 . C17 . C18 . 122.39(5)    yes
C16 . C17 . H171 . 119.0    no
C18 . C17 . H171 . 118.7    no
C17 . C18 . C19 . 116.15(5)    yes
C17 . C18 . C21 . 121.94(5)    yes
C19 . C18 . C21 . 121.90(5)    yes
C18 . C19 . C20 . 122.51(5)    yes
C18 . C19 . H191 . 118.6    no
C20 . C19 . H191 . 118.9    no
C19 . C20 . C15 . 120.15(5)    yes
C19 . C20 . H201 . 120.1    no
C15 . C20 . H201 . 119.8    no
C18 . C21 . N22 . 115.90(5)    yes
C18 . C21 . C34 . 124.07(5)    yes
N22 . C21 . C34 . 119.97(5)    yes
C21 . N22 . C23 . 120.61(5)    yes
N22 . C23 . C24 . 118.81(5)    yes
N22 . C23 . C32 . 122.07(5)    yes
C24 . C23 . C32 . 119.10(4)    yes
C23 . C24 . N25 . 118.81(5)    yes
C23 . C24 . C29 . 119.09(4)    yes
N25 . C24 . C29 . 122.09(5)    yes
C24 . N25 . C26 . 120.62(5)    yes
N25 . C26 . C27 . 119.93(5)    yes
N25 . C26 . C35 . 115.90(5)    yes
C27 . C26 . C35 . 124.00(5)    yes
C26 . C27 . C28 . 119.26(5)    yes
C26 . C27 . H271 . 120.2    no
C28 . C27 . H271 . 120.5    no
C27 . C28 . C29 . 122.37(5)    yes
C27 . C28 . H281 . 119.2    no
C29 . C28 . H281 . 118.4    no
C24 . C29 . C28 . 115.73(5)    yes
C24 . C29 . C30 . 119.31(5)    yes
C28 . C29 . C30 . 124.95(5)    yes
C29 . C30 . C31 . 121.58(5)    yes
C29 . C30 . H301 . 118.8    no
C31 . C30 . H301 . 119.6    no
C30 . C31 . C32 . 121.58(5)    yes
C30 . C31 . H311 . 119.6    no
C32 . C31 . H311 . 118.8    no
C23 . C32 . C31 . 119.31(5)    yes
C23 . C32 . C33 . 115.71(5)    yes
C31 . C32 . C33 . 124.95(5)    yes
C32 . C33 . C34 . 122.36(5)    yes
C32 . C33 . H331 . 118.4    no
C34 . C33 . H331 . 119.2    no
C21 . C34 . C33 . 119.24(5)    yes
C21 . C34 . H341 . 120.2    no
C33 . C34 . H341 . 120.6    no
C26 . C35 . C36 . 121.94(5)    yes
C26 . C35 . C40 . 121.86(5)    yes
C36 . C35 . C40 . 116.12(5)    yes
C35 . C36 . C37 . 122.41(5)    yes
C35 . C36 . H361 . 118.7    no
C37 . C36 . H361 . 118.9    no
C36 . C37 . C38 . 120.03(5)    yes
C36 . C37 . H371 . 120.2    no
C38 . C37 . H371 . 119.8    no
C37 . C38 . C39 . 118.79(5)    yes
C37 . C38 . O41 . 120.64(5)    yes
C39 . C38 . O41 . 120.57(5)    yes
C38 . C39 . C40 . 120.12(5)    yes
C38 . C39 . H391 . 119.8    no
C40 . C39 . H391 . 120.1    no
C35 . C40 . C39 . 122.50(5)    yes
C35 . C40 . H401 . 118.6    no
C39 . C40 . H401 . 118.9    no
C38 . O41 . C42 . 119.8(4)    yes
O41 . C42 . C43 . 109.4(5)    yes
O41 . C42 . H421 . 109.5    no
C43 . C42 . H421 . 109.6    no
O41 . C42 . H422 . 109.4    no
C43 . C42 . H422 . 109.5    no
H421 . C42 . H422 . 109.4    no
C42 . C43 . C44 . 113.2(6)    yes
C42 . C43 . H431 . 108.5    no
C44 . C43 . H431 . 108.5    no
C42 . C43 . H432 . 108.5    no
C44 . C43 . H432 . 108.6    no
H431 . C43 . H432 . 109.4    no
C43 . C44 . C45 . 114.5(5)    yes
C43 . C44 . H441 . 108.2    no
C45 . C44 . H441 . 108.2    no
C43 . C44 . H442 . 108.2    no
C45 . C44 . H442 . 108.2    no
H441 . C44 . H442 . 109.4    no
C44 . C45 . C46 . 114.5(6)    yes
C44 . C45 . H451 . 108.2    no
C46 . C45 . H451 . 108.2    no
C44 . C45 . H452 . 108.2    no
C46 . C45 . H452 . 108.2    no
H451 . C45 . H452 . 109.4    no
C45 . C46 . C47 . 113.8(6)    yes
C45 . C46 . H461 . 108.4    no
C47 . C46 . H461 . 108.4    no
C45 . C46 . H462 . 108.4    no
C47 . C46 . H462 . 108.4    no
H461 . C46 . H462 . 109.4    no
C46 . C47 . O48 . 108.3(5)    yes
C46 . C47 . H471 . 109.8    no
O48 . C47 . H471 . 109.7    no
C46 . C47 . H472 . 109.8    no
O48 . C47 . H472 . 109.7    no
H471 . C47 . H472 . 109.4    no
C47 . O48 . C2 . 121.6(3)    yes
C51 . C50 . C65 . 111.1(6)    yes
C51 . C50 . C79 . 113.0(6)    yes
C65 . C50 . C79 . 107.4(6)    yes
C51 . C50 . C93 . 108.7(6)    yes
C65 . C50 . C93 . 108.3(6)    yes
C79 . C50 . C93 . 108.2(6)    yes
C50 . C51 . C52 . 122.6(6)    yes
C50 . C51 . C56 . 120.3(6)    yes
C52 . C51 . C56 . 116.9(7)    yes
C51 . C52 . C53 . 122.9(6)    yes
C51 . C52 . H521 . 118.7    no
C53 . C52 . H521 . 118.5    no
C52 . C53 . C54 . 117.4(6)    yes
C52 . C53 . C57 . 117.0(5)    yes
C54 . C53 . C57 . 125.6(5)    yes
C53 . C54 . C55 . 122.7(7)    yes
C53 . C54 . H541 . 118.6    no
C55 . C54 . H541 . 118.7    no
C54 . C55 . C56 . 118.1(6)    yes
C54 . C55 . C61 . 123.7(5)    yes
C56 . C55 . C61 . 118.1(5)    yes
C51 . C56 . C55 . 122.0(6)    yes
C51 . C56 . H561 . 119.0    no
C55 . C56 . H561 . 119.0    no
C53 . C57 . C58 . 110.47(5)    yes
C53 . C57 . C59 . 110.48(5)    yes
C58 . C57 . C59 . 108.45(5)    yes
C53 . C57 . C60 . 110.48(5)    yes
C58 . C57 . C60 . 108.46(5)    yes
C59 . C57 . C60 . 108.44(5)    yes
C57 . C58 . H581 . 109.5    no
C57 . C58 . H582 . 109.4    no
H581 . C58 . H582 . 109.5    no
C57 . C58 . H583 . 109.4    no
H581 . C58 . H583 . 109.5    no
H582 . C58 . H583 . 109.5    no
C57 . C59 . H591 . 109.5    no
C57 . C59 . H592 . 109.4    no
H591 . C59 . H592 . 109.5    no
C57 . C59 . H593 . 109.5    no
H591 . C59 . H593 . 109.5    no
H592 . C59 . H593 . 109.4    no
C57 . C60 . H601 . 109.5    no
C57 . C60 . H602 . 109.4    no
H601 . C60 . H602 . 109.5    no
C57 . C60 . H603 . 109.4    no
H601 . C60 . H603 . 109.5    no
H602 . C60 . H603 . 109.4    no
C55 . C61 . C62 . 110.47(5)    yes
C55 . C61 . C63 . 110.46(5)    yes
C62 . C61 . C63 . 108.46(5)    yes
C55 . C61 . C64 . 110.49(5)    yes
C62 . C61 . C64 . 108.45(5)    yes
C63 . C61 . C64 . 108.45(5)    yes
C61 . C62 . H621 . 109.6    no
C61 . C62 . H622 . 109.4    no
H621 . C62 . H622 . 109.5    no
C61 . C62 . H623 . 109.5    no
H621 . C62 . H623 . 109.6    no
H622 . C62 . H623 . 109.4    no
C61 . C63 . H631 . 109.4    no
C61 . C63 . H632 . 109.4    no
H631 . C63 . H632 . 109.6    no
C61 . C63 . H633 . 109.4    no
H631 . C63 . H633 . 109.5    no
H632 . C63 . H633 . 109.5    no
C61 . C64 . H641 . 109.5    no
C61 . C64 . H642 . 109.5    no
H641 . C64 . H642 . 109.5    no
C61 . C64 . H643 . 109.4    no
H641 . C64 . H643 . 109.5    no
H642 . C64 . H643 . 109.4    no
C50 . C65 . C66 . 120.2(6)    yes
C50 . C65 . C70 . 120.5(6)    yes
C66 . C65 . C70 . 118.6(7)    yes
C65 . C66 . C67 . 121.0(6)    yes
C65 . C66 . H661 . 119.4    no
C67 . C66 . H661 . 119.6    no
C66 . C67 . C68 . 117.9(6)    yes
C66 . C67 . C71 . 123.7(4)    yes
C68 . C67 . C71 . 118.4(5)    yes
C67 . C68 . C69 . 122.8(6)    yes
C67 . C68 . H681 . 118.6    no
C69 . C68 . H681 . 118.6    no
C68 . C69 . C70 . 116.7(5)    yes
C68 . C69 . C75 . 124.2(4)    yes
C70 . C69 . C75 . 118.2(4)    yes
C69 . C70 . C65 . 122.8(7)    yes
C69 . C70 . H701 . 118.6    no
C65 . C70 . H701 . 118.6    no
C67 . C71 . C72 . 110.49(5)    yes
C67 . C71 . C73 . 110.47(5)    yes
C72 . C71 . C73 . 108.45(5)    yes
C67 . C71 . C74 . 110.45(5)    yes
C72 . C71 . C74 . 108.45(5)    yes
C73 . C71 . C74 . 108.47(5)    yes
C71 . C72 . H721 . 109.5    no
C71 . C72 . H722 . 109.4    no
H721 . C72 . H722 . 109.5    no
C71 . C72 . H723 . 109.4    no
H721 . C72 . H723 . 109.5    no
H722 . C72 . H723 . 109.4    no
C71 . C73 . H731 . 109.5    no
C71 . C73 . H732 . 109.4    no
H731 . C73 . H732 . 109.5    no
C71 . C73 . H733 . 109.4    no
H731 . C73 . H733 . 109.5    no
H732 . C73 . H733 . 109.5    no
C71 . C74 . H741 . 109.5    no
C71 . C74 . H742 . 109.4    no
H741 . C74 . H742 . 109.5    no
C71 . C74 . H743 . 109.5    no
H741 . C74 . H743 . 109.5    no
H742 . C74 . H743 . 109.4    no
C69 . C75 . C76 . 110.45(5)    yes
C69 . C75 . C77 . 110.48(5)    yes
C76 . C75 . C77 . 108.46(5)    yes
C69 . C75 . C78 . 110.48(5)    yes
C76 . C75 . C78 . 108.45(5)    yes
C77 . C75 . C78 . 108.45(5)    yes
C75 . C76 . H761 . 109.5    no
C75 . C76 . H762 . 109.4    no
H761 . C76 . H762 . 109.5    no
C75 . C76 . H763 . 109.4    no
H761 . C76 . H763 . 109.5    no
H762 . C76 . H763 . 109.5    no
C75 . C77 . H771 . 109.5    no
C75 . C77 . H772 . 109.5    no
H771 . C77 . H772 . 109.5    no
C75 . C77 . H773 . 109.4    no
H771 . C77 . H773 . 109.4    no
H772 . C77 . H773 . 109.5    no
C75 . C78 . H781 . 109.5    no
C75 . C78 . H782 . 109.4    no
H781 . C78 . H782 . 109.5    no
C75 . C78 . H783 . 109.5    no
H781 . C78 . H783 . 109.5    no
H782 . C78 . H783 . 109.4    no
C50 . C79 . C80 . 118.6(7)    yes
C50 . C79 . C84 . 122.2(7)    yes
C80 . C79 . C84 . 119.1(7)    yes
C79 . C80 . C81 . 121.2(7)    yes
C79 . C80 . H801 . 119.4    no
C81 . C80 . H801 . 119.4    no
C80 . C81 . C82 . 117.7(6)    yes
C80 . C81 . C85 . 122.3(5)    yes
C82 . C81 . C85 . 120.0(5)    yes
C81 . C82 . C83 . 123.6(7)    yes
C81 . C82 . H821 . 118.2    no
C83 . C82 . H821 . 118.1    no
C82 . C83 . C84 . 118.0(6)    yes
C82 . C83 . C89 . 124.7(5)    yes
C84 . C83 . C89 . 117.2(5)    yes
C83 . C84 . C79 . 120.4(7)    yes
C83 . C84 . H841 . 119.8    no
C79 . C84 . H841 . 119.8    no
C81 . C85 . C86 . 110.47(5)    yes
C81 . C85 . C87 . 110.47(5)    yes
C86 . C85 . C87 . 108.45(5)    yes
C81 . C85 . C88 . 110.48(5)    yes
C86 . C85 . C88 . 108.45(5)    yes
C87 . C85 . C88 . 108.45(5)    yes
C85 . C86 . H861 . 109.6    no
C85 . C86 . H862 . 109.4    no
H861 . C86 . H862 . 109.4    no
C85 . C86 . H863 . 109.5    no
H861 . C86 . H863 . 109.5    no
H862 . C86 . H863 . 109.4    no
C85 . C87 . H871 . 109.5    no
C85 . C87 . H872 . 109.4    no
H871 . C87 . H872 . 109.5    no
C85 . C87 . H873 . 109.5    no
H871 . C87 . H873 . 109.5    no
H872 . C87 . H873 . 109.5    no
C85 . C88 . H881 . 109.5    no
C85 . C88 . H882 . 109.5    no
H881 . C88 . H882 . 109.6    no
C85 . C88 . H883 . 109.4    no
H881 . C88 . H883 . 109.4    no
H882 . C88 . H883 . 109.5    no
C83 . C89 . C90 . 110.48(5)    yes
C83 . C89 . C91 . 110.46(5)    yes
C90 . C89 . C91 . 108.45(5)    yes
C83 . C89 . C92 . 110.47(5)    yes
C90 . C89 . C92 . 108.45(5)    yes
C91 . C89 . C92 . 108.46(5)    yes
C89 . C90 . H901 . 109.4    no
C89 . C90 . H902 . 109.4    no
H901 . C90 . H902 . 109.5    no
C89 . C90 . H903 . 109.4    no
H901 . C90 . H903 . 109.5    no
H902 . C90 . H903 . 109.6    no
C89 . C91 . H911 . 109.5    no
C89 . C91 . H912 . 109.5    no
H911 . C91 . H912 . 109.4    no
C89 . C91 . H913 . 109.5    no
H911 . C91 . H913 . 109.5    no
H912 . C91 . H913 . 109.5    no
C89 . C92 . H921 . 109.6    no
C89 . C92 . H922 . 109.5    no
H921 . C92 . H922 . 109.4    no
C89 . C92 . H923 . 109.5    no
H921 . C92 . H923 . 109.5    no
H922 . C92 . H923 . 109.4    no
C50 . C93 . C94 . 175.7(8)    yes
C93 . C94 . C95 . 177.9(8)    yes
C94 . C95 . C96 . 178.4(9)    yes
C95 . C96 . C97 . 177.4(9)    yes
C96 . C97 . C98 . 177.8(9)    yes
C97 . C98 . C99 . 177.4(9)    yes
C98 . C99 . C100 . 173.7(9)    yes
C99 . C100 . C101 . 175.7(9)    yes
C100 . C101 . C102 . 173.3(9)    yes
C101 . C102 . C103 . 174.4(9)    yes
C102 . C103 . C104 . 143.3(8)    yes
C102 . C103 . Co105 . 127.5(6)    yes
C104 . C103 . Co105 . 68.7(5)    yes
C102 . C103 . Co106 . 139.4(7)    yes
C104 . C103 . Co106 . 69.8(4)    yes
Co105 . C103 . Co106 . 79.0(3)    yes
C103 . C104 . Co105 . 70.3(4)    yes
C103 . C104 . Co106 . 69.3(4)    yes
Co105 . C104 . Co106 . 79.3(2)    yes
C103 . C104 . C142 . 137.6(7)    yes
Co105 . C104 . C142 . 133.7(6)    yes
Co106 . C104 . C142 . 138.3(6)    yes
C103 . C104 . Co105 . 70.3(4)    yes
C103 . C104 . Co106 . 69.3(4)    yes
Co105 . C104 . Co106 . 79.3(2)    yes
C103 . C104 . C1142 . 137.6(7)    yes
Co105 . C104 . C1142 . 133.7(6)    yes
Co106 . C104 . C1142 . 138.3(6)    yes
C103 . Co105 . C104 . 41.0(3)    yes
C103 . Co105 . Co106 . 50.3(2)    yes
C104 . Co105 . Co106 . 50.6(2)    yes
C103 . Co105 . P109 . 138.2(2)    yes
C104 . Co105 . P109 . 101.8(2)    yes
Co106 . Co105 . P109 . 93.90(8)    yes
C103 . Co105 . C110 . 102.2(4)    yes
C104 . Co105 . C110 . 96.4(4)    yes
Co106 . Co105 . C110 . 146.4(3)    yes
P109 . Co105 . C110 . 100.1(3)    yes
C103 . Co105 . C112 . 102.1(4)    yes
C104 . Co105 . C112 . 142.1(4)    yes
Co106 . Co105 . C112 . 103.2(3)    yes
P109 . Co105 . C112 . 107.5(3)    yes
C110 . Co105 . C112 . 101.4(4)    yes
C104 . Co106 . C103 . 40.9(3)    yes
C104 . Co106 . Co105 . 50.0(2)    yes
C103 . Co106 . Co105 . 50.7(2)    yes
C104 . Co106 . P107 . 96.2(2)    yes
C103 . Co106 . P107 . 136.2(3)    yes
Co105 . Co106 . P107 . 98.96(9)    yes
C104 . Co106 . C114 . 143.4(3)    yes
C103 . Co106 . C114 . 107.7(3)    yes
Co105 . Co106 . C114 . 97.7(3)    yes
P107 . Co106 . C114 . 107.0(3)    yes
C104 . Co106 . C116 . 104.0(4)    yes
C103 . Co106 . C116 . 98.8(4)    yes
Co105 . Co106 . C116 . 148.7(3)    yes
P107 . Co106 . C116 . 101.5(3)    yes
C114 . Co106 . C116 . 98.7(4)    yes
Co106 . P107 . C108 . 107.9(2)    yes
Co106 . P107 . C118 . 119.2(3)    yes
C108 . P107 . C118 . 107.5(4)    yes
Co106 . P107 . C124 . 118.38(17)    yes
C108 . P107 . C124 . 102.9(3)    yes
C118 . P107 . C124 . 99.4(3)    yes
Co106 . P107 . C108 . 107.9(2)    yes
Co106 . P107 . C118 . 119.2(3)    yes
C108 . P107 . C118 . 107.5(4)    yes
Co106 . P107 . C1124 . 114.92(14)    yes
C108 . P107 . C1124 . 99.5(3)    yes
C118 . P107 . C1124 . 105.9(3)    yes
P107 . C108 . P109 . 110.4(4)    yes
P107 . C108 . H1081 . 109.2    no
P109 . C108 . H1081 . 109.3    no
P107 . C108 . H1082 . 109.2    no
P109 . C108 . H1082 . 109.3    no
H1081 . C108 . H1082 . 109.4    no
C108 . P109 . Co105 . 108.6(3)    yes
C108 . P109 . C130 . 103.8(4)    yes
Co105 . P109 . C130 . 118.0(3)    yes
C108 . P109 . C136 . 103.5(4)    yes
Co105 . P109 . C136 . 116.4(3)    yes
C130 . P109 . C136 . 104.9(4)    yes
Co105 . C110 . O111 . 176.9(8)    yes
Co105 . C112 . O113 . 176.3(8)    yes
Co106 . C114 . O115 . 178.5(8)    yes
Co106 . C116 . O117 . 174.3(8)    yes
P107 . C118 . C119 . 119.7(6)    yes
P107 . C118 . C123 . 121.3(6)    yes
C119 . C118 . C123 . 118.9(8)    yes
C118 . C119 . C120 . 121.6(8)    yes
C118 . C119 . H1191 . 119.2    no
C120 . C119 . H1191 . 119.2    no
C119 . C120 . C121 . 120.2(9)    yes
C119 . C120 . H1201 . 120.0    no
C121 . C120 . H1201 . 119.8    no
C120 . C121 . C122 . 119.4(8)    yes
C120 . C121 . H1211 . 120.3    no
C122 . C121 . H1211 . 120.3    no
C121 . C122 . C123 . 121.9(8)    yes
C121 . C122 . H1221 . 119.1    no
C123 . C122 . H1221 . 119.0    no
C118 . C123 . C122 . 117.7(8)    yes
C118 . C123 . H1231 . 121.1    no
C122 . C123 . H1231 . 121.2    no
P107 . C124 . C125 . 121.10(5)    yes
P107 . C124 . C129 . 121.10(5)    yes
C125 . C124 . C129 . 117.78(5)    yes
C124 . C125 . C126 . 121.32(5)    yes
C124 . C125 . H1251 . 119.3    no
C126 . C125 . H1251 . 119.4    no
C125 . C126 . C127 . 120.16(5)    yes
C125 . C126 . H1261 . 120.1    no
C127 . C126 . H1261 . 119.7    no
C126 . C127 . C128 . 119.25(5)    yes
C126 . C127 . H1271 . 120.4    no
C128 . C127 . H1271 . 120.3    no
C127 . C128 . C129 . 120.16(5)    yes
C127 . C128 . H1281 . 119.8    no
C129 . C128 . H1281 . 120.0    no
C128 . C129 . C124 . 121.32(5)    yes
C128 . C129 . H1291 . 119.4    no
C124 . C129 . H1291 . 119.3    no
P109 . C130 . C131 . 118.8(6)    yes
P109 . C130 . C135 . 122.7(7)    yes
C131 . C130 . C135 . 118.4(8)    yes
C130 . C131 . C132 . 120.9(8)    yes
C130 . C131 . H1311 . 119.5    no
C132 . C131 . H1311 . 119.5    no
C131 . C132 . C133 . 120.0(9)    yes
C131 . C132 . H1321 . 119.9    no
C133 . C132 . H1321 . 120.0    no
C132 . C133 . C134 . 120.3(9)    yes
C132 . C133 . H1331 . 119.9    no
C134 . C133 . H1331 . 119.8    no
C133 . C134 . C135 . 120.0(8)    yes
C133 . C134 . H1341 . 120.1    no
C135 . C134 . H1341 . 120.0    no
C134 . C135 . C130 . 120.2(9)    yes
C134 . C135 . H1351 . 119.9    no
C130 . C135 . H1351 . 119.9    no
P109 . C136 . C137 . 117.6(7)    yes
P109 . C136 . C141 . 125.3(7)    yes
C137 . C136 . C141 . 116.9(8)    yes
C136 . C137 . C138 . 121.6(9)    yes
C136 . C137 . H1371 . 119.1    no
C138 . C137 . H1371 . 119.2    no
C137 . C138 . C139 . 119.3(9)    yes
C137 . C138 . H1381 . 120.3    no
C139 . C138 . H1381 . 120.4    no
C138 . C139 . C140 . 119.6(9)    yes
C138 . C139 . H1391 . 120.1    no
C140 . C139 . H1391 . 120.3    no
C139 . C140 . C141 . 121.5(10)    yes
C139 . C140 . H1401 . 119.2    no
C141 . C140 . H1401 . 119.3    no
C136 . C141 . C140 . 121.1(9)    yes
C136 . C141 . H1411 . 119.4    no
C140 . C141 . H1411 . 119.6    no
C104 . C142 . C143 . 176.2(9)    yes
C142 . C143 . Si144 . 172.1(10)    yes
C143 . Si144 . C145 . 104.0(5)    yes
C143 . Si144 . C148 . 106.4(5)    yes
C145 . Si144 . C148 . 112.4(4)    yes
C143 . Si144 . C151 . 107.5(5)    yes
C145 . Si144 . C151 . 111.6(4)    yes
C148 . Si144 . C151 . 114.2(3)    yes
Si144 . C145 . C146 . 114.1(5)    yes
Si144 . C145 . C147 . 113.1(5)    yes
C146 . C145 . C147 . 113.162(9)    yes
Si144 . C145 . H1451 . 105.1    no
C146 . C145 . H1451 . 105.1    no
C147 . C145 . H1451 . 105.2    no
C145 . C146 . H1461 . 109.4    no
C145 . C146 . H1462 . 109.4    no
H1461 . C146 . H1462 . 109.4    no
C145 . C146 . H1463 . 109.5    no
H1461 . C146 . H1463 . 109.6    no
H1462 . C146 . H1463 . 109.5    no
C145 . C147 . H1471 . 109.5    no
C145 . C147 . H1472 . 109.3    no
H1471 . C147 . H1472 . 109.3    no
C145 . C147 . H1473 . 109.6    no
H1471 . C147 . H1473 . 109.7    no
H1472 . C147 . H1473 . 109.4    no
Si144 . C148 . C149 . 116.3(5)    yes
Si144 . C148 . C150 . 117.5(5)    yes
C149 . C148 . C150 . 113.162(9)    yes
Si144 . C148 . H1481 . 102.2    no
C149 . C148 . H1481 . 102.2    no
C150 . C148 . H1481 . 102.2    no
C148 . C149 . H1491 . 109.4    no
C148 . C149 . H1492 . 109.4    no
H1491 . C149 . H1492 . 109.4    no
C148 . C149 . H1493 . 109.5    no
H1491 . C149 . H1493 . 109.5    no
H1492 . C149 . H1493 . 109.6    no
C148 . C150 . H1501 . 109.5    no
C148 . C150 . H1502 . 109.4    no
H1501 . C150 . H1502 . 109.3    no
C148 . C150 . H1503 . 109.6    no
H1501 . C150 . H1503 . 109.6    no
H1502 . C150 . H1503 . 109.5    no
Si144 . C151 . C152 . 115.7(5)    yes
Si144 . C151 . C153 . 116.9(5)    yes
C152 . C151 . C153 . 113.162(9)    yes
Si144 . C151 . H1511 . 102.7    no
C152 . C151 . H1511 . 102.8    no
C153 . C151 . H1511 . 102.8    no
C151 . C152 . H1521 . 109.5    no
C151 . C152 . H1522 . 109.7    no
H1521 . C152 . H1522 . 109.7    no
C151 . C152 . H1523 . 109.3    no
H1521 . C152 . H1523 . 109.2    no
H1522 . C152 . H1523 . 109.4    no
C151 . C153 . H1531 . 109.3    no
C151 . C153 . H1532 . 109.5    no
H1531 . C153 . H1532 . 109.4    no
C151 . C153 . H1533 . 109.4    no
H1531 . C153 . H1533 . 109.5    no
H1532 . C153 . H1533 . 109.7    no
C202 . C201 . C206 . 118.57(5)    yes
C202 . C201 . H2011 . 120.7    no
C206 . C201 . H2011 . 120.7    no
C201 . C202 . C203 . 121.80(5)    yes
C201 . C202 . O248 . 122.06(5)    yes
C203 . C202 . O248 . 116.14(5)    yes
C202 . C203 . C204 . 118.18(5)    yes
C202 . C203 . H2031 . 120.9    no
C204 . C203 . H2031 . 120.9    no
C203 . C204 . C205 . 121.44(5)    yes
C203 . C204 . H2041 . 119.3    no
C205 . C204 . H2041 . 119.3    no
C204 . C205 . C206 . 118.20(5)    yes
C204 . C205 . H2051 . 120.9    no
C206 . C205 . H2051 . 120.9    no
C201 . C206 . C205 . 121.80(5)    yes
C201 . C206 . O207 . 122.06(5)    yes
C205 . C206 . O207 . 116.15(5)    yes
C206 . O207 . C208 . 119.6(4)    yes
O207 . C208 . C209 . 108.0(5)    yes
O207 . C208 . H2081 . 109.8    no
C209 . C208 . H2081 . 109.9    no
O207 . C208 . H2082 . 109.9    no
C209 . C208 . H2082 . 109.9    no
H2081 . C208 . H2082 . 109.4    no
C208 . C209 . C210 . 113.6(6)    yes
C208 . C209 . H2091 . 108.4    no
C210 . C209 . H2091 . 108.5    no
C208 . C209 . H2092 . 108.5    no
C210 . C209 . H2092 . 108.5    no
H2091 . C209 . H2092 . 109.4    no
C209 . C210 . C211 . 115.4(6)    yes
C209 . C210 . H2101 . 108.0    no
C211 . C210 . H2101 . 108.0    no
C209 . C210 . H2102 . 108.0    no
C211 . C210 . H2102 . 108.0    no
H2101 . C210 . H2102 . 109.3    no
C210 . C211 . C212 . 113.0(6)    yes
C210 . C211 . H2111 . 108.6    no
C212 . C211 . H2111 . 108.6    no
C210 . C211 . H2112 . 108.6    no
C212 . C211 . H2112 . 108.6    no
H2111 . C211 . H2112 . 109.4    no
C211 . C212 . C213 . 112.0(6)    yes
C211 . C212 . H2121 . 108.9    no
C213 . C212 . H2121 . 108.8    no
C211 . C212 . H2122 . 108.9    no
C213 . C212 . H2122 . 108.9    no
H2121 . C212 . H2122 . 109.3    no
C212 . C213 . O214 . 111.1(6)    yes
C212 . C213 . H2131 . 109.2    no
O214 . C213 . H2131 . 109.1    no
C212 . C213 . H2132 . 109.0    no
O214 . C213 . H2132 . 109.0    no
H2131 . C213 . H2132 . 109.4    no
C213 . O214 . C215 . 127.8(5)    yes
O214 . C215 . C216 . 120.65(5)    yes
O214 . C215 . C220 . 120.56(5)    yes
C216 . C215 . C220 . 118.79(5)    yes
C215 . C216 . C217 . 120.02(5)    yes
C215 . C216 . H2161 . 119.8    no
C217 . C216 . H2161 . 120.2    no
C216 . C217 . C218 . 122.38(5)    yes
C216 . C217 . H2171 . 118.9    no
C218 . C217 . H2171 . 118.7    no
C217 . C218 . C219 . 116.11(5)    yes
C217 . C218 . C221 . 121.98(5)    yes
C219 . C218 . C221 . 121.81(5)    yes
C218 . C219 . C220 . 122.53(5)    yes
C218 . C219 . H2191 . 118.6    no
C220 . C219 . H2191 . 118.9    no
C219 . C220 . C215 . 120.14(5)    yes
C219 . C220 . H2201 . 120.1    no
C215 . C220 . H2201 . 119.8    no
C218 . C221 . N222 . 115.88(5)    yes
C218 . C221 . C234 . 123.85(5)    yes
N222 . C221 . C234 . 119.81(5)    yes
C221 . N222 . C223 . 120.50(5)    yes
N222 . C223 . C224 . 118.90(5)    yes
N222 . C223 . C232 . 122.03(5)    yes
C224 . C223 . C232 . 119.04(4)    yes
C223 . C224 . N225 . 118.90(5)    yes
C223 . C224 . C229 . 119.04(4)    yes
N225 . C224 . C229 . 122.05(5)    yes
C224 . N225 . C226 . 120.49(5)    yes
N225 . C226 . C227 . 119.83(5)    yes
N225 . C226 . C235 . 115.90(5)    yes
C227 . C226 . C235 . 123.81(5)    yes
C226 . C227 . C228 . 119.34(5)    yes
C226 . C227 . H2271 . 120.1    no
C228 . C227 . H2271 . 120.5    no
C227 . C228 . C229 . 122.46(5)    yes
C227 . C228 . H2281 . 119.2    no
C229 . C228 . H2281 . 118.4    no
C224 . C229 . C228 . 115.77(5)    yes
C224 . C229 . C230 . 119.31(5)    yes
C228 . C229 . C230 . 124.90(5)    yes
C229 . C230 . C231 . 121.62(5)    yes
C229 . C230 . H2301 . 118.8    no
C231 . C230 . H2301 . 119.6    no
C230 . C231 . C232 . 121.63(5)    yes
C230 . C231 . H2311 . 119.6    no
C232 . C231 . H2311 . 118.8    no
C223 . C232 . C231 . 119.33(5)    yes
C223 . C232 . C233 . 115.75(5)    yes
C231 . C232 . C233 . 124.92(5)    yes
C232 . C233 . C234 . 122.43(5)    yes
C232 . C233 . H2331 . 118.4    no
C234 . C233 . H2331 . 119.2    no
C221 . C234 . C233 . 119.29(5)    yes
C221 . C234 . H2341 . 120.1    no
C233 . C234 . H2341 . 120.6    no
C226 . C235 . C236 . 122.03(5)    yes
C226 . C235 . C240 . 121.81(5)    yes
C236 . C235 . C240 . 116.15(5)    yes
C235 . C236 . C237 . 122.35(5)    yes
C235 . C236 . H2361 . 118.7    no
C237 . C236 . H2361 . 119.0    no
C236 . C237 . C238 . 120.01(5)    yes
C236 . C237 . H2371 . 120.2    no
C238 . C237 . H2371 . 119.8    no
C237 . C238 . C239 . 118.80(5)    yes
C237 . C238 . O241 . 120.65(5)    yes
C239 . C238 . O241 . 120.55(5)    yes
C238 . C239 . C240 . 120.14(5)    yes
C238 . C239 . H2391 . 119.8    no
C240 . C239 . H2391 . 120.1    no
C235 . C240 . C239 . 122.54(5)    yes
C235 . C240 . H2401 . 118.6    no
C239 . C240 . H2401 . 118.9    no
C238 . O241 . C242 . 121.9(5)    yes
O241 . C242 . C243 . 107.2(5)    yes
O241 . C242 . H2421 . 110.0    no
C243 . C242 . H2421 . 110.1    no
O241 . C242 . H2422 . 110.0    no
C243 . C242 . H2422 . 110.1    no
H2421 . C242 . H2422 . 109.3    no
C242 . C243 . C244 . 111.4(5)    yes
C242 . C243 . H2431 . 109.0    no
C244 . C243 . H2431 . 109.0    no
C242 . C243 . H2432 . 108.9    no
C244 . C243 . H2432 . 109.1    no
H2431 . C243 . H2432 . 109.5    no
C243 . C244 . C245 . 115.1(6)    yes
C243 . C244 . H2441 . 108.1    no
C245 . C244 . H2441 . 108.1    no
C243 . C244 . H2442 . 108.0    no
C245 . C244 . H2442 . 108.0    no
H2441 . C244 . H2442 . 109.4    no
C244 . C245 . C246 . 112.4(5)    yes
C244 . C245 . H2451 . 108.7    no
C246 . C245 . H2451 . 108.7    no
C244 . C245 . H2452 . 108.8    no
C246 . C245 . H2452 . 108.8    no
H2451 . C245 . H2452 . 109.4    no
C245 . C246 . C247 . 112.2(5)    yes
C245 . C246 . H2461 . 108.8    no
C247 . C246 . H2461 . 108.8    no
C245 . C246 . H2462 . 108.8    no
C247 . C246 . H2462 . 108.8    no
H2461 . C246 . H2462 . 109.4    no
C246 . C247 . O248 . 108.6(5)    yes
C246 . C247 . H2471 . 109.8    no
O248 . C247 . H2471 . 109.7    no
C246 . C247 . H2472 . 109.8    no
O248 . C247 . H2472 . 109.7    no
H2471 . C247 . H2472 . 109.4    no
C247 . O248 . C202 . 122.1(4)    yes
C251 . C250 . C265 . 108.6(5)    yes
C251 . C250 . C279 . 111.7(5)    yes
C265 . C250 . C279 . 108.9(4)    yes
C251 . C250 . C293 . 110.1(5)    yes
C265 . C250 . C293 . 110.5(4)    yes
C279 . C250 . C293 . 107.0(6)    yes
C251 . C250 . C279 . 111.7(5)    yes
C251 . C250 . C293 . 110.1(5)    yes
C279 . C250 . C293 . 107.0(6)    yes
C251 . C250 . C1265 . 111.4(5)    yes
C279 . C250 . C1265 . 109.7(4)    yes
C293 . C250 . C1265 . 106.7(4)    yes
C250 . C251 . C252 . 122.5(7)    yes
C250 . C251 . C256 . 121.0(7)    yes
C252 . C251 . C256 . 116.6(8)    yes
C251 . C252 . C253 . 123.5(8)    yes
C251 . C252 . H2521 . 118.3    no
C253 . C252 . H2521 . 118.2    no
C252 . C253 . C254 . 116.8(7)    yes
C252 . C253 . C257 . 116.3(6)    yes
C254 . C253 . C257 . 126.9(6)    yes
C252 . C253 . C254 . 116.8(7)    yes
C252 . C253 . C1257 . 130.0(6)    yes
C254 . C253 . C1257 . 113.2(6)    yes
C253 . C254 . C255 . 123.6(8)    yes
C253 . C254 . H2541 . 119.0    no
C255 . C254 . H2541 . 117.4    no
C254 . C255 . C256 . 117.3(7)    yes
C254 . C255 . C261 . 126.0(6)    yes
C256 . C255 . C261 . 116.6(6)    yes
C251 . C256 . C255 . 122.2(8)    yes
C251 . C256 . H2561 . 118.8    no
C255 . C256 . H2561 . 118.9    no
C253 . C257 . C258 . 110.48(5)    yes
C253 . C257 . C259 . 110.48(5)    yes
C258 . C257 . C259 . 108.45(5)    yes
C253 . C257 . C260 . 110.47(5)    yes
C258 . C257 . C260 . 108.45(5)    yes
C259 . C257 . C260 . 108.45(5)    yes
C257 . C258 . H2581 . 109.5    no
C257 . C258 . H2582 . 110.1    no
H2581 . C258 . H2582 . 109.9    no
C257 . C258 . H2583 . 108.6    no
H2581 . C258 . H2583 . 109.7    no
H2582 . C258 . H2583 . 108.9    no
C257 . C259 . H2591 . 107.6    no
C257 . C259 . H2592 . 110.3    no
H2591 . C259 . H2592 . 113.1    no
C257 . C259 . H2593 . 106.9    no
H2591 . C259 . H2593 . 107.3    no
H2592 . C259 . H2593 . 111.4    no
C257 . C260 . H2601 . 111.4    no
C257 . C260 . H2602 . 108.0    no
H2601 . C260 . H2602 . 106.8    no
C257 . C260 . H2603 . 111.4    no
H2601 . C260 . H2603 . 112.6    no
H2602 . C260 . H2603 . 106.3    no
C255 . C261 . C262 . 110.47(5)    yes
C255 . C261 . C263 . 110.48(5)    yes
C262 . C261 . C263 . 108.45(5)    yes
C255 . C261 . C264 . 110.47(5)    yes
C262 . C261 . C264 . 108.45(5)    yes
C263 . C261 . C264 . 108.46(5)    yes
C261 . C262 . H2621 . 109.5    no
C261 . C262 . H2622 . 109.4    no
H2621 . C262 . H2622 . 109.4    no
C261 . C262 . H2623 . 109.5    no
H2621 . C262 . H2623 . 109.6    no
H2622 . C262 . H2623 . 109.4    no
C261 . C263 . H2631 . 109.5    no
C261 . C263 . H2632 . 109.4    no
H2631 . C263 . H2632 . 109.6    no
C261 . C263 . H2633 . 109.4    no
H2631 . C263 . H2633 . 109.5    no
H2632 . C263 . H2633 . 109.4    no
C261 . C264 . H2641 . 109.5    no
C261 . C264 . H2642 . 109.5    no
H2641 . C264 . H2642 . 109.6    no
C261 . C264 . H2643 . 109.4    no
H2641 . C264 . H2643 . 109.4    no
H2642 . C264 . H2643 . 109.5    no
C250 . C265 . C266 . 119.75(6)    yes
C250 . C265 . C270 . 119.75(6)    yes
C266 . C265 . C270 . 119.28(5)    yes
C265 . C266 . C267 . 121.36(6)    yes
C265 . C266 . H2661 . 119.3    no
C267 . C266 . H2661 . 119.4    no
C266 . C267 . C268 . 118.08(5)    yes
C266 . C267 . C271 . 120.8(4)    yes
C268 . C267 . C271 . 121.1(4)    yes
C267 . C268 . C269 . 121.80(6)    yes
C267 . C268 . H2681 . 119.1    no
C269 . C268 . H2681 . 119.1    no
C268 . C269 . C270 . 118.07(5)    yes
C268 . C269 . C275 . 123.7(4)    yes
C270 . C269 . C275 . 118.2(4)    yes
C269 . C270 . C265 . 121.36(6)    yes
C269 . C270 . H2701 . 119.3    no
C265 . C270 . H2701 . 119.3    no
C267 . C271 . C272 . 110.48(5)    yes
C267 . C271 . C273 . 110.48(5)    yes
C272 . C271 . C273 . 108.44(5)    yes
C267 . C271 . C274 . 110.46(5)    yes
C272 . C271 . C274 . 108.45(5)    yes
C273 . C271 . C274 . 108.46(5)    yes
C271 . C272 . H2721 . 109.5    no
C271 . C272 . H2722 . 109.4    no
H2721 . C272 . H2722 . 109.4    no
C271 . C272 . H2723 . 109.5    no
H2721 . C272 . H2723 . 109.5    no
H2722 . C272 . H2723 . 109.5    no
C271 . C273 . H2731 . 109.4    no
C271 . C273 . H2732 . 109.4    no
H2731 . C273 . H2732 . 109.5    no
C271 . C273 . H2733 . 109.4    no
H2731 . C273 . H2733 . 109.5    no
H2732 . C273 . H2733 . 109.6    no
C271 . C274 . H2741 . 109.5    no
C271 . C274 . H2742 . 109.5    no
H2741 . C274 . H2742 . 109.4    no
C271 . C274 . H2743 . 109.5    no
H2741 . C274 . H2743 . 109.5    no
H2742 . C274 . H2743 . 109.4    no
C269 . C275 . C276 . 110.47(5)    yes
C269 . C275 . C277 . 110.48(5)    yes
C276 . C275 . C277 . 108.45(5)    yes
C269 . C275 . C278 . 110.48(5)    yes
C276 . C275 . C278 . 108.45(5)    yes
C277 . C275 . C278 . 108.45(5)    yes
C275 . C276 . H2761 . 109.6    no
C275 . C276 . H2762 . 109.5    no
H2761 . C276 . H2762 . 109.5    no
C275 . C276 . H2763 . 109.5    no
H2761 . C276 . H2763 . 109.5    no
H2762 . C276 . H2763 . 109.4    no
C275 . C277 . H2771 . 109.4    no
C275 . C277 . H2772 . 109.4    no
H2771 . C277 . H2772 . 109.5    no
C275 . C277 . H2773 . 109.4    no
H2771 . C277 . H2773 . 109.5    no
H2772 . C277 . H2773 . 109.6    no
C275 . C278 . H2781 . 109.5    no
C275 . C278 . H2782 . 109.4    no
H2781 . C278 . H2782 . 109.4    no
C275 . C278 . H2783 . 109.5    no
H2781 . C278 . H2783 . 109.6    no
H2782 . C278 . H2783 . 109.5    no
C250 . C279 . C280 . 118.9(7)    yes
C250 . C279 . C284 . 122.7(7)    yes
C280 . C279 . C284 . 118.2(7)    yes
C279 . C280 . C281 . 123.0(7)    yes
C279 . C280 . H2801 . 118.5    no
C281 . C280 . H2801 . 118.5    no
C280 . C281 . C282 . 116.7(6)    yes
C280 . C281 . C285 . 124.4(5)    yes
C282 . C281 . C285 . 118.9(5)    yes
C281 . C282 . C283 . 121.7(6)    yes
C281 . C282 . H2821 . 119.1    no
C283 . C282 . H2821 . 119.1    no
C282 . C283 . C284 . 117.8(6)    yes
C282 . C283 . C289 . 118.2(5)    yes
C284 . C283 . C289 . 123.9(5)    yes
C279 . C284 . C283 . 122.5(7)    yes
C279 . C284 . H2841 . 118.7    no
C283 . C284 . H2841 . 118.8    no
C281 . C285 . C286 . 110.47(5)    yes
C281 . C285 . C287 . 110.47(5)    yes
C286 . C285 . C287 . 108.45(5)    yes
C281 . C285 . C288 . 110.49(5)    yes
C286 . C285 . C288 . 108.46(5)    yes
C287 . C285 . C288 . 108.44(5)    yes
C285 . C286 . H2861 . 109.5    no
C285 . C286 . H2862 . 109.4    no
H2861 . C286 . H2862 . 109.4    no
C285 . C286 . H2863 . 109.5    no
H2861 . C286 . H2863 . 109.5    no
H2862 . C286 . H2863 . 109.5    no
C285 . C287 . H2871 . 109.6    no
C285 . C287 . H2872 . 109.5    no
H2871 . C287 . H2872 . 109.5    no
C285 . C287 . H2873 . 109.5    no
H2871 . C287 . H2873 . 109.5    no
H2872 . C287 . H2873 . 109.4    no
C285 . C288 . H2881 . 109.5    no
C285 . C288 . H2882 . 109.4    no
H2881 . C288 . H2882 . 109.4    no
C285 . C288 . H2883 . 109.5    no
H2881 . C288 . H2883 . 109.5    no
H2882 . C288 . H2883 . 109.5    no
C283 . C289 . C290 . 110.48(5)    yes
C283 . C289 . C291 . 110.47(5)    yes
C290 . C289 . C291 . 108.45(5)    yes
C283 . C289 . C292 . 110.47(5)    yes
C290 . C289 . C292 . 108.45(5)    yes
C291 . C289 . C292 . 108.46(5)    yes
C289 . C290 . H2901 . 109.5    no
C289 . C290 . H2902 . 109.4    no
H2901 . C290 . H2902 . 109.5    no
C289 . C290 . H2903 . 109.4    no
H2901 . C290 . H2903 . 109.5    no
H2902 . C290 . H2903 . 109.4    no
C289 . C291 . H2911 . 109.5    no
C289 . C291 . H2912 . 109.4    no
H2911 . C291 . H2912 . 109.5    no
C289 . C291 . H2913 . 109.4    no
H2911 . C291 . H2913 . 109.5    no
H2912 . C291 . H2913 . 109.4    no
C289 . C292 . H2921 . 109.5    no
C289 . C292 . H2922 . 109.5    no
H2921 . C292 . H2922 . 109.5    no
C289 . C292 . H2923 . 109.5    no
H2921 . C292 . H2923 . 109.5    no
H2922 . C292 . H2923 . 109.5    no
C250 . C293 . C294 . 176.2(8)    yes
C293 . C294 . C295 . 174.5(8)    yes
C294 . C295 . C296 . 176.8(9)    yes
C295 . C296 . C297 . 177.5(9)    yes
C296 . C297 . C298 . 176.7(9)    yes
C297 . C298 . C299 . 178.3(9)    yes
C298 . C299 . C300 . 178.4(9)    yes
C299 . C300 . C301 . 179.6(9)    yes
C300 . C301 . C302 . 176.9(9)    yes
C301 . C302 . C303 . 176.0(8)    yes
C302 . C303 . C304 . 138.0(7)    yes
C302 . C303 . Co305 . 137.9(6)    yes
C304 . C303 . Co305 . 68.7(4)    yes
C302 . C303 . Co306 . 133.9(6)    yes
C304 . C303 . Co306 . 69.5(4)    yes
Co305 . C303 . Co306 . 80.1(3)    yes
C303 . C304 . Co305 . 69.4(4)    yes
C303 . C304 . Co306 . 68.7(4)    yes
Co305 . C304 . Co306 . 80.1(2)    yes
C303 . C304 . C342 . 135.0(7)    yes
Co305 . C304 . C342 . 141.4(6)    yes
Co306 . C304 . C342 . 132.4(6)    yes
C303 . C304 . Co305 . 69.4(4)    yes
C303 . C304 . Co306 . 68.7(4)    yes
Co305 . C304 . Co306 . 80.1(2)    yes
C303 . C304 . C1342 . 135.0(7)    yes
Co305 . C304 . C1342 . 141.4(6)    yes
Co306 . C304 . C1342 . 132.4(6)    yes
C303 . Co305 . C304 . 41.9(3)    yes
C303 . Co305 . Co306 . 49.8(2)    yes
C304 . Co305 . Co306 . 50.2(2)    yes
C303 . Co305 . P309 . 138.4(3)    yes
C304 . Co305 . P309 . 98.5(2)    yes
Co306 . Co305 . P309 . 98.65(8)    yes
C303 . Co305 . C310 . 101.6(3)    yes
C304 . Co305 . C310 . 103.1(3)    yes
Co306 . Co305 . C310 . 149.6(2)    yes
P309 . Co305 . C310 . 99.7(3)    yes
C303 . Co305 . C312 . 107.8(4)    yes
C304 . Co305 . C312 . 144.1(4)    yes
Co306 . Co305 . C312 . 97.4(3)    yes
P309 . Co305 . C312 . 102.0(3)    yes
C310 . Co305 . C312 . 102.2(4)    yes
C304 . Co306 . C303 . 41.8(3)    yes
C304 . Co306 . Co305 . 49.7(2)    yes
C303 . Co306 . Co305 . 50.0(2)    yes
C304 . Co306 . P307 . 101.6(2)    yes
C303 . Co306 . P307 . 138.8(3)    yes
Co305 . Co306 . P307 . 94.30(8)    yes
C304 . Co306 . C314 . 97.6(3)    yes
C303 . Co306 . C314 . 105.2(3)    yes
Co305 . Co306 . C314 . 147.1(3)    yes
P307 . Co306 . C314 . 96.6(3)    yes
C304 . Co306 . C316 . 143.6(4)    yes
C303 . Co306 . C316 . 102.9(4)    yes
Co305 . Co306 . C316 . 104.9(3)    yes
P307 . Co306 . C316 . 106.4(3)    yes
C314 . Co306 . C316 . 101.7(4)    yes
Co306 . P307 . C308 . 109.4(3)    yes
Co306 . P307 . C318 . 117.0(3)    yes
C308 . P307 . C318 . 104.6(4)    yes
Co306 . P307 . C324 . 116.6(3)    yes
C308 . P307 . C324 . 104.0(4)    yes
C318 . P307 . C324 . 103.8(4)    yes
P307 . C308 . P309 . 110.9(4)    yes
P307 . C308 . H3081 . 109.1    no
P309 . C308 . H3081 . 109.1    no
P307 . C308 . H3082 . 109.1    no
P309 . C308 . H3082 . 109.0    no
H3081 . C308 . H3082 . 109.6    no
C308 . P309 . Co305 . 108.2(3)    yes
C308 . P309 . C330 . 107.4(4)    yes
Co305 . P309 . C330 . 117.6(3)    yes
C308 . P309 . C336 . 102.8(4)    yes
Co305 . P309 . C336 . 118.5(3)    yes
C330 . P309 . C336 . 100.9(4)    yes
Co305 . C310 . O311 . 179.3(8)    yes
Co305 . C312 . O313 . 178.5(8)    yes
Co306 . C314 . O315 . 176.7(8)    yes
Co306 . C316 . O317 . 176.8(8)    yes
P307 . C318 . C319 . 120.0(6)    yes
P307 . C318 . C323 . 121.8(7)    yes
C319 . C318 . C323 . 117.9(8)    yes
C318 . C319 . C320 . 121.9(9)    yes
C318 . C319 . H3191 . 119.0    no
C320 . C319 . H3191 . 119.0    no
C319 . C320 . C321 . 118.4(10)    yes
C319 . C320 . H3201 . 120.8    no
C321 . C320 . H3201 . 120.8    no
C320 . C321 . C322 . 120.6(9)    yes
C320 . C321 . H3211 . 119.6    no
C322 . C321 . H3211 . 119.8    no
C321 . C322 . C323 . 121.8(9)    yes
C321 . C322 . H3221 . 119.0    no
C323 . C322 . H3221 . 119.1    no
C318 . C323 . C322 . 119.3(9)    yes
C318 . C323 . H3231 . 120.3    no
C322 . C323 . H3231 . 120.4    no
P307 . C324 . C325 . 122.0(7)    yes
P307 . C324 . C329 . 120.3(8)    yes
C325 . C324 . C329 . 117.7(9)    yes
C324 . C325 . C326 . 121.2(9)    yes
C324 . C325 . H3251 . 119.4    no
C326 . C325 . H3251 . 119.4    no
C325 . C326 . C327 . 120.5(9)    yes
C325 . C326 . H3261 . 119.8    no
C327 . C326 . H3261 . 119.7    no
C326 . C327 . C328 . 118.5(9)    yes
C326 . C327 . H3271 . 120.7    no
C328 . C327 . H3271 . 120.7    no
C327 . C328 . C329 . 121.3(10)    yes
C327 . C328 . H3281 . 119.3    no
C329 . C328 . H3281 . 119.4    no
C328 . C329 . C324 . 120.8(10)    yes
C328 . C329 . H3291 . 119.6    no
C324 . C329 . H3291 . 119.7    no
P309 . C330 . C331 . 123.1(6)    yes
P309 . C330 . C335 . 118.0(6)    yes
C331 . C330 . C335 . 118.5(7)    yes
C330 . C331 . C332 . 119.7(8)    yes
C330 . C331 . H3311 . 120.2    no
C332 . C331 . H3311 . 120.1    no
C331 . C332 . C333 . 121.4(8)    yes
C331 . C332 . H3321 . 119.3    no
C333 . C332 . H3321 . 119.3    no
C332 . C333 . C334 . 119.0(7)    yes
C332 . C333 . H3331 . 120.5    no
C334 . C333 . H3331 . 120.5    no
C333 . C334 . C335 . 119.6(8)    yes
C333 . C334 . H3341 . 120.2    no
C335 . C334 . H3341 . 120.2    no
C334 . C335 . C330 . 121.6(8)    yes
C334 . C335 . H3351 . 119.2    no
C330 . C335 . H3351 . 119.2    no
P309 . C336 . C337 . 123.0(7)    yes
P309 . C336 . C341 . 120.4(6)    yes
C337 . C336 . C341 . 116.6(8)    yes
C336 . C337 . C338 . 121.1(9)    yes
C336 . C337 . H3371 . 119.5    no
C338 . C337 . H3371 . 119.4    no
C337 . C338 . C339 . 122.7(9)    yes
C337 . C338 . H3381 . 118.7    no
C339 . C338 . H3381 . 118.5    no
C338 . C339 . C340 . 116.9(9)    yes
C338 . C339 . H3391 . 121.5    no
C340 . C339 . H3391 . 121.6    no
C339 . C340 . C341 . 119.6(8)    yes
C339 . C340 . H3401 . 120.2    no
C341 . C340 . H3401 . 120.1    no
C340 . C341 . C336 . 122.8(8)    yes
C340 . C341 . H3411 . 118.6    no
C336 . C341 . H3411 . 118.5    no
C304 . C342 . C343 . 175.5(10)    yes
C342 . C343 . Si344 . 168.9(9)    yes
C343 . Si344 . C345 . 108.5(5)    yes
C343 . Si344 . C348 . 105.1(5)    yes
C345 . Si344 . C348 . 111.4(4)    yes
C343 . Si344 . C351 . 106.3(5)    yes
C345 . Si344 . C351 . 111.9(3)    yes
C348 . Si344 . C351 . 113.2(4)    yes
Si344 . C345 . C346 . 114.3(5)    yes
Si344 . C345 . C347 . 114.8(5)    yes
C346 . C345 . C347 . 113.162(9)    yes
Si344 . C345 . H3451 . 104.2    no
C346 . C345 . H3451 . 104.5    no
C347 . C345 . H3451 . 104.3    no
C345 . C346 . H3461 . 109.3    no
C345 . C346 . H3462 . 109.2    no
H3461 . C346 . H3462 . 109.2    no
C345 . C346 . H3463 . 109.6    no
H3461 . C346 . H3463 . 109.7    no
H3462 . C346 . H3463 . 109.6    no
C345 . C347 . H3471 . 109.4    no
C345 . C347 . H3472 . 109.5    no
H3471 . C347 . H3472 . 109.4    no
C345 . C347 . H3473 . 109.5    no
H3471 . C347 . H3473 . 109.4    no
H3472 . C347 . H3473 . 109.5    no
Si344 . C348 . C349 . 113.5(6)    yes
Si344 . C348 . C350 . 113.4(6)    yes
C349 . C348 . C350 . 113.162(9)    yes
Si344 . C348 . H3481 . 105.2    no
C349 . C348 . H3481 . 105.3    no
C350 . C348 . H3481 . 105.2    no
C348 . C349 . H3491 . 109.4    no
C348 . C349 . H3492 . 109.5    no
H3491 . C349 . H3492 . 109.6    no
C348 . C349 . H3493 . 109.4    no
H3491 . C349 . H3493 . 109.4    no
H3492 . C349 . H3493 . 109.6    no
C348 . C350 . H3501 . 109.5    no
C348 . C350 . H3502 . 109.5    no
H3501 . C350 . H3502 . 109.5    no
C348 . C350 . H3503 . 109.5    no
H3501 . C350 . H3503 . 109.5    no
H3502 . C350 . H3503 . 109.4    no
Si344 . C351 . C352 . 116.7(5)    yes
Si344 . C351 . C353 . 116.2(5)    yes
C352 . C351 . C353 . 113.162(9)    yes
Si344 . C351 . H3511 . 102.6    no
C352 . C351 . H3511 . 102.5    no
C353 . C351 . H3511 . 102.7    no
C351 . C352 . H3521 . 109.5    no
C351 . C352 . H3522 . 109.5    no
H3521 . C352 . H3522 . 109.4    no
C351 . C352 . H3523 . 109.5    no
H3521 . C352 . H3523 . 109.5    no
H3522 . C352 . H3523 . 109.5    no
C351 . C353 . H3531 . 109.3    no
C351 . C353 . H3532 . 109.6    no
H3531 . C353 . H3532 . 109.7    no
C351 . C353 . H3533 . 109.3    no
H3531 . C353 . H3533 . 109.2    no
H3532 . C353 . H3533 . 109.7    no
C402 . C401 . C406 . 118.62(5)    yes
C402 . C401 . H4011 . 121.6    no
C406 . C401 . H4011 . 119.8    no
C401 . C402 . C403 . 121.82(5)    yes
C401 . C402 . O448 . 122.02(5)    yes
C403 . C402 . O448 . 116.16(5)    yes
C402 . C403 . C404 . 118.16(5)    yes
C402 . C403 . H4031 . 119.5    no
C404 . C403 . H4031 . 122.3    no
C403 . C404 . C405 . 121.41(5)    yes
C403 . C404 . H4041 . 117.0    no
C405 . C404 . H4041 . 121.6    no
C404 . C405 . C406 . 118.17(5)    yes
C404 . C405 . H4051 . 118.5    no
C406 . C405 . H4051 . 123.3    no
C401 . C406 . C405 . 121.81(5)    yes
C401 . C406 . O407 . 122.03(5)    yes
C405 . C406 . O407 . 116.15(5)    yes
C406 . O407 . C408 . 131.2(6)    yes
O407 . C408 . C409 . 106.4(7)    yes
O407 . C408 . H4081 . 107.9    no
C409 . C408 . H4081 . 113.2    no
O407 . C408 . H4082 . 107.3    no
C409 . C408 . H4082 . 110.2    no
H4081 . C408 . H4082 . 111.5    no
C408 . C409 . C410 . 114.3(6)    yes
C408 . C409 . H4091 . 106.4    no
C410 . C409 . H4091 . 109.5    no
C408 . C409 . H4092 . 108.7    no
C410 . C409 . H4092 . 109.9    no
H4091 . C409 . H4092 . 107.8    no
C409 . C410 . C411 . 114.4(7)    yes
C409 . C410 . H4101 . 107.4    no
C411 . C410 . H4101 . 109.2    no
C409 . C410 . H4102 . 106.4    no
C411 . C410 . H4102 . 107.1    no
H4101 . C410 . H4102 . 112.3    no
C410 . C411 . C412 . 113.0(7)    yes
C410 . C411 . H4111 . 107.3    no
C412 . C411 . H4111 . 107.7    no
C410 . C411 . H4112 . 109.9    no
C412 . C411 . H4112 . 113.4    no
H4111 . C411 . H4112 . 105.0    no
C411 . C412 . C413 . 110.4(7)    yes
C411 . C412 . H4121 . 110.4    no
C413 . C412 . H4121 . 112.2    no
C411 . C412 . H4122 . 103.7    no
C413 . C412 . H4122 . 107.3    no
H4121 . C412 . H4122 . 112.4    no
C412 . C413 . O414 . 108.4(7)    yes
C412 . C413 . H4131 . 108.6    no
O414 . C413 . H4131 . 111.0    no
C412 . C413 . H4132 . 111.2    no
O414 . C413 . H4132 . 109.7    no
H4131 . C413 . H4132 . 108.0    no
C413 . O414 . C415 . 114.3(5)    yes
O414 . C415 . C416 . 120.60(5)    yes
O414 . C415 . C420 . 120.60(5)    yes
C416 . C415 . C420 . 118.79(5)    yes
C415 . C416 . C417 . 120.07(5)    yes
C415 . C416 . H4161 . 119.7    no
C417 . C416 . H4161 . 120.3    no
C416 . C417 . C418 . 122.47(5)    yes
C416 . C417 . H4171 . 118.4    no
C418 . C417 . H4171 . 119.1    no
C417 . C418 . C419 . 116.15(5)    yes
C417 . C418 . C421 . 121.89(5)    yes
C419 . C418 . C421 . 121.95(5)    yes
C418 . C419 . C420 . 122.44(5)    yes
C418 . C419 . H4191 . 119.0    no
C420 . C419 . H4191 . 118.6    no
C415 . C420 . C419 . 120.07(5)    yes
C415 . C420 . H4201 . 119.1    no
C419 . C420 . H4201 . 120.8    no
C418 . C421 . N422 . 115.75(5)    yes
C418 . C421 . C434 . 124.05(5)    yes
N422 . C421 . C434 . 119.93(5)    yes
C421 . N422 . C423 . 120.76(5)    yes
N422 . C423 . C424 . 118.69(5)    yes
N422 . C423 . C432 . 122.13(5)    yes
C424 . C423 . C432 . 119.18(4)    yes
C423 . C424 . N425 . 118.69(5)    yes
C423 . C424 . C429 . 119.18(4)    yes
N425 . C424 . C429 . 122.13(5)    yes
C424 . N425 . C426 . 120.76(5)    yes
N425 . C426 . C427 . 119.97(5)    yes
N425 . C426 . C435 . 115.79(5)    yes
C427 . C426 . C435 . 124.12(5)    yes
C426 . C427 . C428 . 119.16(5)    yes
C426 . C427 . H4271 . 120.2    no
C428 . C427 . H4271 . 120.6    no
C427 . C428 . C429 . 122.27(5)    yes
C427 . C428 . H4281 . 119.4    no
C429 . C428 . H4281 . 118.3    no
C424 . C429 . C428 . 115.68(5)    yes
C424 . C429 . C430 . 119.31(4)    yes
C428 . C429 . C430 . 125.01(5)    yes
C429 . C430 . C431 . 121.51(5)    yes
C429 . C430 . H4301 . 118.9    no
C431 . C430 . H4301 . 119.5    no
C430 . C431 . C432 . 121.51(5)    yes
C430 . C431 . H4311 . 120.1    no
C432 . C431 . H4311 . 118.4    no
C423 . C432 . C431 . 119.30(4)    yes
C423 . C432 . C433 . 115.69(5)    yes
C431 . C432 . C433 . 125.01(5)    yes
C432 . C433 . C434 . 122.29(5)    yes
C432 . C433 . H4331 . 118.9    no
C434 . C433 . H4331 . 118.8    no
C421 . C434 . C433 . 119.18(5)    yes
C421 . C434 . H4341 . 119.6    no
C433 . C434 . H4341 . 121.2    no
C426 . C435 . C436 . 121.84(5)    yes
C426 . C435 . C440 . 121.93(5)    yes
C436 . C435 . C440 . 116.11(5)    yes
C435 . C436 . C437 . 122.47(5)    yes
C435 . C436 . H4361 . 118.8    no
C437 . C436 . H4361 . 118.7    no
C436 . C437 . C438 . 120.08(5)    yes
C436 . C437 . H4371 . 120.5    no
C438 . C437 . H4371 . 119.5    no
C437 . C438 . C439 . 118.80(5)    yes
C437 . C438 . O441 . 120.60(5)    yes
C439 . C438 . O441 . 120.61(5)    yes
C438 . C439 . C440 . 120.07(5)    yes
C438 . C439 . H4391 . 120.1    no
C440 . C439 . H4391 . 119.9    no
C435 . C440 . C439 . 122.43(5)    yes
C435 . C440 . H4401 . 118.6    no
C439 . C440 . H4401 . 119.0    no
C438 . O441 . C442 . 135.8(6)    yes
O441 . C442 . C443 . 106.7(7)    yes
O441 . C442 . H4421 . 109.9    no
C443 . C442 . H4421 . 110.6    no
O441 . C442 . H4422 . 109.7    no
C443 . C442 . H4422 . 110.3    no
H4421 . C442 . H4422 . 109.6    no
C442 . C443 . C444 . 108.8(6)    yes
C442 . C443 . H4431 . 109.4    no
C444 . C443 . H4431 . 109.7    no
C442 . C443 . H4432 . 109.8    no
C444 . C443 . H4432 . 109.8    no
H4431 . C443 . H4432 . 109.3    no
C443 . C444 . C445 . 109.4(6)    yes
C443 . C444 . H4441 . 109.5    no
C445 . C444 . H4441 . 109.4    no
C443 . C444 . H4442 . 109.5    no
C445 . C444 . H4442 . 109.5    no
H4441 . C444 . H4442 . 109.6    no
C444 . C445 . C446 . 113.3(8)    yes
C444 . C445 . H4451 . 108.6    no
C446 . C445 . H4451 . 108.4    no
C444 . C445 . H4452 . 108.5    no
C446 . C445 . H4452 . 108.9    no
H4451 . C445 . H4452 . 109.1    no
C445 . C446 . C447 . 111.8(7)    yes
C445 . C446 . H4461 . 108.7    no
C447 . C446 . H4461 . 109.2    no
C445 . C446 . H4462 . 108.6    no
C447 . C446 . H4462 . 109.6    no
H4461 . C446 . H4462 . 109.0    no
C446 . C447 . O448 . 106.6(7)    yes
C446 . C447 . H4471 . 110.6    no
O448 . C447 . H4471 . 110.5    no
C446 . C447 . H4472 . 109.6    no
O448 . C447 . H4472 . 109.1    no
H4471 . C447 . H4472 . 110.4    no
C447 . O448 . C402 . 133.8(7)    yes
C451 . C450 . C465 . 110.6(6)    yes
C451 . C450 . C479 . 109.4(6)    yes
C465 . C450 . C479 . 111.3(6)    yes
C451 . C450 . C493 . 107.9(6)    yes
C465 . C450 . C493 . 109.4(6)    yes
C479 . C450 . C493 . 108.2(6)    yes
C450 . C451 . C452 . 120.4(6)    yes
C450 . C451 . C456 . 118.5(6)    yes
C452 . C451 . C456 . 120.3(6)    yes
C451 . C452 . C453 . 121.8(6)    yes
C451 . C452 . H4521 . 119.1    no
C453 . C452 . H4521 . 119.1    no
C452 . C453 . C454 . 117.3(5)    yes
C452 . C453 . C457 . 121.3(4)    yes
C454 . C453 . C457 . 120.8(5)    yes
C453 . C454 . C455 . 122.6(6)    yes
C453 . C454 . H4541 . 118.8    no
C455 . C454 . H4541 . 118.7    no
C454 . C455 . C456 . 117.9(5)    yes
C454 . C455 . C461 . 118.9(4)    yes
C456 . C455 . C461 . 123.1(4)    yes
C451 . C456 . C455 . 120.0(6)    yes
C451 . C456 . H4561 . 120.0    no
C455 . C456 . H4561 . 120.0    no
C453 . C457 . C458 . 110.48(5)    yes
C453 . C457 . C459 . 110.48(5)    yes
C458 . C457 . C459 . 108.45(5)    yes
C453 . C457 . C460 . 110.46(5)    yes
C458 . C457 . C460 . 108.45(5)    yes
C459 . C457 . C460 . 108.45(5)    yes
C457 . C458 . H4581 . 109.5    no
C457 . C458 . H4582 . 109.4    no
H4581 . C458 . H4582 . 109.5    no
C457 . C458 . H4583 . 109.5    no
H4581 . C458 . H4583 . 109.5    no
H4582 . C458 . H4583 . 109.4    no
C457 . C459 . H4591 . 109.5    no
C457 . C459 . H4592 . 109.5    no
H4591 . C459 . H4592 . 109.6    no
C457 . C459 . H4593 . 109.4    no
H4591 . C459 . H4593 . 109.4    no
H4592 . C459 . H4593 . 109.4    no
C457 . C460 . H4601 . 109.5    no
C457 . C460 . H4602 . 109.4    no
H4601 . C460 . H4602 . 109.5    no
C457 . C460 . H4603 . 109.4    no
H4601 . C460 . H4603 . 109.6    no
H4602 . C460 . H4603 . 109.5    no
C455 . C461 . C462 . 110.47(5)    yes
C455 . C461 . C463 . 110.48(5)    yes
C462 . C461 . C463 . 108.45(5)    yes
C455 . C461 . C464 . 110.47(5)    yes
C462 . C461 . C464 . 108.46(5)    yes
C463 . C461 . C464 . 108.45(5)    yes
C461 . C462 . H4621 . 109.5    no
C461 . C462 . H4622 . 109.4    no
H4621 . C462 . H4622 . 109.5    no
C461 . C462 . H4623 . 109.4    no
H4621 . C462 . H4623 . 109.5    no
H4622 . C462 . H4623 . 109.5    no
C461 . C463 . H4631 . 109.5    no
C461 . C463 . H4632 . 109.4    no
H4631 . C463 . H4632 . 109.5    no
C461 . C463 . H4633 . 109.4    no
H4631 . C463 . H4633 . 109.5    no
H4632 . C463 . H4633 . 109.5    no
C461 . C464 . H4641 . 109.5    no
C461 . C464 . H4642 . 109.5    no
H4641 . C464 . H4642 . 109.5    no
C461 . C464 . H4643 . 109.5    no
H4641 . C464 . H4643 . 109.5    no
H4642 . C464 . H4643 . 109.4    no
C450 . C465 . C466 . 122.3(7)    yes
C450 . C465 . C470 . 119.8(6)    yes
C466 . C465 . C470 . 117.4(7)    yes
C465 . C466 . C467 . 122.9(7)    yes
C465 . C466 . H4661 . 118.5    no
C467 . C466 . H4661 . 118.5    no
C466 . C467 . C468 . 117.8(6)    yes
C466 . C467 . C471 . 124.0(5)    yes
C468 . C467 . C471 . 117.8(5)    yes
C467 . C468 . C469 . 123.3(7)    yes
C467 . C468 . H4681 . 118.3    no
C469 . C468 . H4681 . 118.3    no
C468 . C469 . C470 . 116.7(6)    yes
C468 . C469 . C475 . 124.4(5)    yes
C470 . C469 . C475 . 118.8(5)    yes
C469 . C470 . C465 . 121.5(6)    yes
C469 . C470 . H4701 . 119.2    no
C465 . C470 . H4701 . 119.2    no
C467 . C471 . C472 . 110.46(5)    yes
C467 . C471 . C473 . 110.48(5)    yes
C472 . C471 . C473 . 108.45(5)    yes
C467 . C471 . C474 . 110.48(5)    yes
C472 . C471 . C474 . 108.46(5)    yes
C473 . C471 . C474 . 108.44(5)    yes
C471 . C472 . H4721 . 109.5    no
C471 . C472 . H4722 . 109.5    no
H4721 . C472 . H4722 . 109.5    no
C471 . C472 . H4723 . 109.5    no
H4721 . C472 . H4723 . 109.5    no
H4722 . C472 . H4723 . 109.4    no
C471 . C473 . H4731 . 109.5    no
C471 . C473 . H4732 . 109.4    no
H4731 . C473 . H4732 . 109.5    no
C471 . C473 . H4733 . 109.4    no
H4731 . C473 . H4733 . 109.5    no
H4732 . C473 . H4733 . 109.5    no
C471 . C474 . H4741 . 109.5    no
C471 . C474 . H4742 . 109.5    no
H4741 . C474 . H4742 . 109.5    no
C471 . C474 . H4743 . 109.4    no
H4741 . C474 . H4743 . 109.4    no
H4742 . C474 . H4743 . 109.5    no
C469 . C475 . C476 . 110.47(5)    yes
C469 . C475 . C477 . 110.46(5)    yes
C476 . C475 . C477 . 108.45(5)    yes
C469 . C475 . C478 . 110.49(5)    yes
C476 . C475 . C478 . 108.46(5)    yes
C477 . C475 . C478 . 108.45(5)    yes
C469 . C475 . C1476 . 110.46(5)    yes
C469 . C475 . C1477 . 110.49(5)    yes
C1476 . C475 . C1477 . 108.45(5)    yes
C469 . C475 . C1478 . 110.47(5)    yes
C1476 . C475 . C1478 . 108.45(5)    yes
C1477 . C475 . C1478 . 108.46(5)    yes
C475 . C476 . H4761 . 109.4    no
C475 . C476 . H4762 . 109.4    no
H4761 . C476 . H4762 . 109.5    no
C475 . C476 . H4763 . 109.4    no
H4761 . C476 . H4763 . 109.5    no
H4762 . C476 . H4763 . 109.6    no
C475 . C477 . H4771 . 109.6    no
C475 . C477 . H4772 . 109.5    no
H4771 . C477 . H4772 . 109.4    no
C475 . C477 . H4773 . 109.5    no
H4771 . C477 . H4773 . 109.5    no
H4772 . C477 . H4773 . 109.3    no
C475 . C478 . H4781 . 109.5    no
C475 . C478 . H4782 . 109.5    no
H4781 . C478 . H4782 . 109.6    no
C475 . C478 . H4783 . 109.4    no
H4781 . C478 . H4783 . 109.4    no
H4782 . C478 . H4783 . 109.4    no
C450 . C479 . C480 . 118.8(7)    yes
C450 . C479 . C484 . 122.9(7)    yes
C480 . C479 . C484 . 118.0(7)    yes
C479 . C480 . C481 . 122.4(7)    yes
C479 . C480 . H4801 . 118.8    no
C481 . C480 . H4801 . 118.8    no
C480 . C481 . C482 . 116.9(6)    yes
C480 . C481 . C485 . 123.3(5)    yes
C482 . C481 . C485 . 119.5(5)    yes
C481 . C482 . C483 . 121.8(6)    yes
C481 . C482 . H4821 . 119.0    no
C483 . C482 . H4821 . 119.2    no
C482 . C483 . C484 . 118.2(6)    yes
C482 . C483 . C489 . 119.4(5)    yes
C484 . C483 . C489 . 121.9(5)    yes
C479 . C484 . C483 . 122.5(7)    yes
C479 . C484 . H4841 . 118.7    no
C483 . C484 . H4841 . 118.8    no
C481 . C485 . C486 . 110.47(5)    yes
C481 . C485 . C487 . 110.47(5)    yes
C486 . C485 . C487 . 108.45(5)    yes
C481 . C485 . C488 . 110.48(5)    yes
C486 . C485 . C488 . 108.45(5)    yes
C487 . C485 . C488 . 108.45(5)    yes
C481 . C485 . C1486 . 110.48(5)    yes
C481 . C485 . C1487 . 110.47(5)    yes
C1486 . C485 . C1487 . 108.46(5)    yes
C481 . C485 . C1488 . 110.47(5)    yes
C1486 . C485 . C1488 . 108.45(5)    yes
C1487 . C485 . C1488 . 108.45(5)    yes
C485 . C486 . H4861 . 109.4    no
C485 . C486 . H4862 . 109.5    no
H4861 . C486 . H4862 . 109.5    no
C485 . C486 . H4863 . 109.4    no
H4861 . C486 . H4863 . 109.4    no
H4862 . C486 . H4863 . 109.5    no
C485 . C487 . H4871 . 109.5    no
C485 . C487 . H4872 . 109.5    no
H4871 . C487 . H4872 . 109.7    no
C485 . C487 . H4873 . 109.3    no
H4871 . C487 . H4873 . 109.3    no
H4872 . C487 . H4873 . 109.5    no
C485 . C488 . H4881 . 109.6    no
C485 . C488 . H4882 . 109.4    no
H4881 . C488 . H4882 . 109.4    no
C485 . C488 . H4883 . 109.6    no
H4881 . C488 . H4883 . 109.5    no
H4882 . C488 . H4883 . 109.4    no
C483 . C489 . C490 . 110.46(5)    yes
C483 . C489 . C491 . 110.48(5)    yes
C490 . C489 . C491 . 108.45(5)    yes
C483 . C489 . C492 . 110.48(5)    yes
C490 . C489 . C492 . 108.45(5)    yes
C491 . C489 . C492 . 108.45(5)    yes
C489 . C490 . H4901 . 109.5    no
C489 . C490 . H4902 . 109.4    no
H4901 . C490 . H4902 . 109.5    no
C489 . C490 . H4903 . 109.5    no
H4901 . C490 . H4903 . 109.5    no
H4902 . C490 . H4903 . 109.4    no
C489 . C491 . H4911 . 109.5    no
C489 . C491 . H4912 . 109.5    no
H4911 . C491 . H4912 . 109.5    no
C489 . C491 . H4913 . 109.4    no
H4911 . C491 . H4913 . 109.4    no
H4912 . C491 . H4913 . 109.5    no
C489 . C492 . H4921 . 109.5    no
C489 . C492 . H4922 . 109.4    no
H4921 . C492 . H4922 . 109.5    no
C489 . C492 . H4923 . 109.4    no
H4921 . C492 . H4923 . 109.5    no
H4922 . C492 . H4923 . 109.5    no
C450 . C493 . C494 . 176.6(8)    yes
C493 . C494 . C495 . 177.3(8)    yes
C494 . C495 . C496 . 178.7(9)    yes
C495 . C496 . C497 . 175.5(9)    yes
C496 . C497 . C498 . 177.5(10)    yes
C497 . C498 . C499 . 175.9(10)    yes
C498 . C499 . C500 . 177.8(9)    yes
C499 . C500 . C501 . 176.3(9)    yes
C500 . C501 . C502 . 174.4(9)    yes
C501 . C502 . C503 . 174.0(8)    yes
C502 . C503 . C504 . 141.0(7)    yes
C502 . C503 . Co505 . 137.3(6)    yes
C504 . C503 . Co505 . 69.4(5)    yes
C502 . C503 . Co506 . 132.8(6)    yes
C504 . C503 . Co506 . 68.9(4)    yes
Co505 . C503 . Co506 . 78.7(3)    yes
C503 . C504 . Co505 . 68.9(4)    yes
C503 . C504 . Co506 . 69.7(4)    yes
Co505 . C504 . Co506 . 78.8(2)    yes
C503 . C504 . C542 . 137.9(7)    yes
Co505 . C504 . C542 . 136.1(6)    yes
Co506 . C504 . C542 . 136.5(6)    yes
C503 . C504 . Co505 . 68.9(4)    yes
C503 . C504 . Co506 . 69.7(4)    yes
Co505 . C504 . Co506 . 78.8(2)    yes
C503 . C504 . C1542 . 137.9(7)    yes
Co505 . C504 . C1542 . 136.1(6)    yes
Co506 . C504 . C1542 . 136.5(6)    yes
C504 . Co505 . C503 . 41.7(3)    yes
C504 . Co505 . Co506 . 50.6(2)    yes
C503 . Co505 . Co506 . 51.0(2)    yes
C504 . Co505 . P509 . 101.7(2)    yes
C503 . Co505 . P509 . 137.4(2)    yes
Co506 . Co505 . P509 . 91.05(8)    yes
C504 . Co505 . C510 . 97.7(4)    yes
C503 . Co505 . C510 . 107.6(4)    yes
Co506 . Co505 . C510 . 148.3(3)    yes
P509 . Co505 . C510 . 96.4(3)    yes
C504 . Co505 . C512 . 142.7(4)    yes
C503 . Co505 . C512 . 101.4(4)    yes
Co506 . Co505 . C512 . 106.7(3)    yes
P509 . Co505 . C512 . 108.6(3)    yes
C510 . Co505 . C512 . 100.0(4)    yes
C503 . Co506 . C504 . 41.4(3)    yes
C503 . Co506 . Co505 . 50.3(2)    yes
C504 . Co506 . Co505 . 50.5(2)    yes
C503 . Co506 . P507 . 134.9(2)    yes
C504 . Co506 . P507 . 94.3(2)    yes
Co505 . Co506 . P507 . 99.47(8)    yes
C503 . Co506 . C514 . 108.5(3)    yes
C504 . Co506 . C514 . 143.6(3)    yes
Co505 . Co506 . C514 . 96.2(3)    yes
P507 . Co506 . C514 . 107.2(3)    yes
C503 . Co506 . C516 . 99.8(4)    yes
C504 . Co506 . C516 . 103.5(3)    yes
Co505 . Co506 . C516 . 149.1(3)    yes
P507 . Co506 . C516 . 98.8(3)    yes
C514 . Co506 . C516 . 101.9(4)    yes
Co506 . P507 . C508 . 107.7(2)    yes
Co506 . P507 . C518 . 124.0(2)    yes
C508 . P507 . C518 . 103.7(4)    yes
Co506 . P507 . C524 . 114.5(3)    yes
C508 . P507 . C524 . 106.8(3)    yes
C518 . P507 . C524 . 98.6(3)    yes
P507 . C508 . P509 . 107.1(3)    yes
P507 . C508 . H5081 . 110.0    no
P509 . C508 . H5081 . 110.1    no
P507 . C508 . H5082 . 110.1    no
P509 . C508 . H5082 . 110.1    no
H5081 . C508 . H5082 . 109.4    no
C508 . P509 . Co505 . 108.4(3)    yes
C508 . P509 . C530 . 103.8(4)    yes
Co505 . P509 . C530 . 120.4(3)    yes
C508 . P509 . C536 . 104.2(3)    yes
Co505 . P509 . C536 . 115.6(3)    yes
C530 . P509 . C536 . 102.9(4)    yes
Co505 . C510 . O511 . 176.4(9)    yes
Co505 . C512 . O513 . 174.8(8)    yes
Co506 . C514 . O515 . 174.7(8)    yes
Co506 . C516 . O517 . 175.5(8)    yes
P507 . C518 . C519 . 123.4(6)    yes
P507 . C518 . C523 . 118.7(5)    yes
C519 . C518 . C523 . 117.9(7)    yes
C518 . C519 . C520 . 120.1(7)    yes
C518 . C519 . H5191 . 119.9    no
C520 . C519 . H5191 . 120.0    no
C519 . C520 . C521 . 121.4(7)    yes
C519 . C520 . H5201 . 119.4    no
C521 . C520 . H5201 . 119.3    no
C520 . C521 . C522 . 119.5(8)    yes
C520 . C521 . H5211 . 120.2    no
C522 . C521 . H5211 . 120.2    no
C521 . C522 . C523 . 119.5(8)    yes
C521 . C522 . H5221 . 120.2    no
C523 . C522 . H5221 . 120.3    no
C518 . C523 . C522 . 121.6(7)    yes
C518 . C523 . H5231 . 119.2    no
C522 . C523 . H5231 . 119.3    no
P507 . C524 . C525 . 124.0(6)    yes
P507 . C524 . C529 . 117.2(6)    yes
C525 . C524 . C529 . 118.8(7)    yes
C524 . C525 . C526 . 118.2(8)    yes
C524 . C525 . H5251 . 120.9    no
C526 . C525 . H5251 . 120.9    no
C525 . C526 . C527 . 122.3(7)    yes
C525 . C526 . H5261 . 118.8    no
C527 . C526 . H5261 . 118.9    no
C526 . C527 . C528 . 120.3(7)    yes
C526 . C527 . H5271 . 119.8    no
C528 . C527 . H5271 . 119.9    no
C527 . C528 . C529 . 117.5(8)    yes
C527 . C528 . H5281 . 121.3    no
C529 . C528 . H5281 . 121.2    no
C528 . C529 . C524 . 122.8(7)    yes
C528 . C529 . H5291 . 118.6    no
C524 . C529 . H5291 . 118.5    no
P509 . C530 . C531 . 121.5(6)    yes
P509 . C530 . C535 . 120.9(6)    yes
C531 . C530 . C535 . 117.5(7)    yes
C530 . C531 . C532 . 121.9(8)    yes
C530 . C531 . H5311 . 119.1    no
C532 . C531 . H5311 . 119.0    no
C531 . C532 . C533 . 119.7(7)    yes
C531 . C532 . H5321 . 120.1    no
C533 . C532 . H5321 . 120.2    no
C532 . C533 . C534 . 120.6(8)    yes
C532 . C533 . H5331 . 119.7    no
C534 . C533 . H5331 . 119.7    no
C533 . C534 . C535 . 118.9(8)    yes
C533 . C534 . H5341 . 120.6    no
C535 . C534 . H5341 . 120.5    no
C534 . C535 . C530 . 121.4(7)    yes
C534 . C535 . H5351 . 119.3    no
C530 . C535 . H5351 . 119.3    no
P509 . C536 . C537 . 119.6(7)    yes
P509 . C536 . C541 . 119.6(6)    yes
C537 . C536 . C541 . 120.2(8)    yes
C536 . C537 . C538 . 119.9(9)    yes
C536 . C537 . H5371 . 120.0    no
C538 . C537 . H5371 . 120.2    no
C537 . C538 . C539 . 120.8(9)    yes
C537 . C538 . H5381 . 119.5    no
C539 . C538 . H5381 . 119.7    no
C538 . C539 . C540 . 121.4(8)    yes
C538 . C539 . H5391 . 119.3    no
C540 . C539 . H5391 . 119.2    no
C539 . C540 . C541 . 116.9(9)    yes
C539 . C540 . H5401 . 121.6    no
C541 . C540 . H5401 . 121.4    no
C540 . C541 . C536 . 120.7(9)    yes
C540 . C541 . H5411 . 119.7    no
C536 . C541 . H5411 . 119.5    no
C504 . C542 . C543 . 175.2(11)    yes
C542 . C543 . Si544 . 171.7(15)    yes
C543 . Si544 . C545 . 108.2(7)    yes
C543 . Si544 . C548 . 107.2(7)    yes
C545 . Si544 . C548 . 110.4(4)    yes
C543 . Si544 . C551 . 105.8(8)    yes
C545 . Si544 . C551 . 111.3(4)    yes
C548 . Si544 . C551 . 113.6(4)    yes
Si544 . C545 . C546 . 113.3(6)    yes
Si544 . C545 . C547 . 114.4(6)    yes
C546 . C545 . C547 . 113.162(9)    yes
Si544 . C545 . H5451 . 104.8    no
C546 . C545 . H5451 . 105.0    no
C547 . C545 . H5451 . 104.9    no
C545 . C546 . H5461 . 109.4    no
C545 . C546 . H5462 . 109.3    no
H5461 . C546 . H5462 . 109.4    no
C545 . C546 . H5463 . 109.5    no
H5461 . C546 . H5463 . 109.7    no
H5462 . C546 . H5463 . 109.5    no
C545 . C547 . H5471 . 109.4    no
C545 . C547 . H5472 . 109.4    no
H5471 . C547 . H5472 . 109.4    no
C545 . C547 . H5473 . 109.5    no
H5471 . C547 . H5473 . 109.6    no
H5472 . C547 . H5473 . 109.5    no
Si544 . C548 . C549 . 117.3(6)    yes
Si544 . C548 . C550 . 113.7(5)    yes
C549 . C548 . C550 . 113.163(9)    yes
Si544 . C548 . H5481 . 103.6    no
C549 . C548 . H5481 . 103.5    no
C550 . C548 . H5481 . 103.4    no
C548 . C549 . H5491 . 109.5    no
C548 . C549 . H5492 . 109.7    no
H5491 . C549 . H5492 . 109.7    no
C548 . C549 . H5493 . 109.3    no
H5491 . C549 . H5493 . 109.1    no
H5492 . C549 . H5493 . 109.4    no
C548 . C550 . H5501 . 109.4    no
C548 . C550 . H5502 . 109.6    no
H5501 . C550 . H5502 . 109.7    no
C548 . C550 . H5503 . 109.3    no
H5501 . C550 . H5503 . 109.2    no
H5502 . C550 . H5503 . 109.6    no
Si544 . C551 . C552 . 115.9(6)    yes
Si544 . C551 . C553 . 117.5(6)    yes
C552 . C551 . C553 . 113.163(9)    yes
Si544 . C551 . H5511 . 102.5    no
C552 . C551 . H5511 . 102.4    no
C553 . C551 . H5511 . 102.4    no
C551 . C552 . H5521 . 109.6    no
C551 . C552 . H5522 . 109.6    no
H5521 . C552 . H5522 . 109.5    no
C551 . C552 . H5523 . 109.4    no
H5521 . C552 . H5523 . 109.4    no
H5522 . C552 . H5523 . 109.3    no
C551 . C553 . H5531 . 109.4    no
C551 . C553 . H5532 . 109.4    no
H5531 . C553 . H5532 . 109.2    no
C551 . C553 . H5533 . 109.5    no
H5531 . C553 . H5533 . 109.7    no
H5532 . C553 . H5533 . 109.6    no
C602 . C601 . C606 . 118.66(5)    yes
C602 . C601 . H6011 . 120.7    no
C606 . C601 . H6011 . 120.7    no
C601 . C602 . C603 . 121.82(5)    yes
C601 . C602 . O648 . 121.99(5)    yes
C603 . C602 . O648 . 116.17(5)    yes
C602 . C603 . C604 . 118.16(5)    yes
C602 . C603 . H6031 . 121.1    no
C604 . C603 . H6031 . 120.8    no
C603 . C604 . C605 . 121.39(5)    yes
C603 . C604 . H6041 . 119.4    no
C605 . C604 . H6041 . 119.2    no
C604 . C605 . C606 . 118.14(5)    yes
C604 . C605 . H6051 . 120.9    no
C606 . C605 . H6051 . 120.9    no
C601 . C606 . C605 . 121.81(5)    yes
C601 . C606 . O607 . 122.02(5)    yes
C605 . C606 . O607 . 116.16(5)    yes
C606 . O607 . C608 . 117.0(4)    yes
O607 . C608 . C609 . 108.3(6)    yes
O607 . C608 . H6081 . 109.8    no
C609 . C608 . H6081 . 109.9    no
O607 . C608 . H6082 . 109.7    no
C609 . C608 . H6082 . 109.7    no
H6081 . C608 . H6082 . 109.4    no
C608 . C609 . C610 . 114.3(6)    yes
C608 . C609 . H6091 . 108.2    no
C610 . C609 . H6091 . 108.4    no
C608 . C609 . H6092 . 108.3    no
C610 . C609 . H6092 . 108.3    no
H6091 . C609 . H6092 . 109.3    no
C609 . C610 . C611 . 113.3(6)    yes
C609 . C610 . H6101 . 108.5    no
C611 . C610 . H6101 . 108.5    no
C609 . C610 . H6102 . 108.6    no
C611 . C610 . H6102 . 108.6    no
H6101 . C610 . H6102 . 109.3    no
C610 . C611 . C612 . 113.9(6)    yes
C610 . C611 . H6111 . 108.4    no
C612 . C611 . H6111 . 108.3    no
C610 . C611 . H6112 . 108.4    no
C612 . C611 . H6112 . 108.3    no
H6111 . C611 . H6112 . 109.4    no
C611 . C612 . C613 . 113.3(6)    yes
C611 . C612 . H6121 . 108.6    no
C613 . C612 . H6121 . 108.4    no
C611 . C612 . H6122 . 108.6    no
C613 . C612 . H6122 . 108.5    no
H6121 . C612 . H6122 . 109.4    no
C612 . C613 . O614 . 108.2(5)    yes
C612 . C613 . H6131 . 109.8    no
O614 . C613 . H6131 . 109.8    no
C612 . C613 . H6132 . 109.9    no
O614 . C613 . H6132 . 109.8    no
H6131 . C613 . H6132 . 109.3    no
C613 . O614 . C615 . 124.2(4)    yes
O614 . C615 . C616 . 120.67(5)    yes
O614 . C615 . C620 . 120.53(5)    yes
C616 . C615 . C620 . 118.80(5)    yes
C615 . C616 . C617 . 119.98(5)    yes
C615 . C616 . H6161 . 119.9    no
C617 . C616 . H6161 . 120.1    no
C616 . C617 . C618 . 122.33(5)    yes
C616 . C617 . H6171 . 119.0    no
C618 . C617 . H6171 . 118.6    no
C617 . C618 . C619 . 116.04(5)    yes
C617 . C618 . C621 . 121.94(5)    yes
C619 . C618 . C621 . 121.69(5)    yes
C618 . C619 . C620 . 122.60(5)    yes
C618 . C619 . H6191 . 118.6    no
C620 . C619 . H6191 . 118.8    no
C619 . C620 . C615 . 120.20(5)    yes
C619 . C620 . H6201 . 120.1    no
C615 . C620 . H6201 . 119.7    no
C618 . C621 . N622 . 115.62(5)    yes
C618 . C621 . C634 . 124.07(5)    yes
N622 . C621 . C634 . 119.88(5)    yes
C621 . N622 . C623 . 120.85(5)    yes
N622 . C623 . C624 . 118.64(5)    yes
N622 . C623 . C632 . 122.15(5)    yes
C624 . C623 . C632 . 119.20(4)    yes
C623 . C624 . N625 . 118.66(5)    yes
C623 . C624 . C629 . 119.21(4)    yes
N625 . C624 . C629 . 122.14(4)    yes
C624 . N625 . C626 . 120.81(5)    yes
N625 . C626 . C627 . 119.97(5)    yes
N625 . C626 . C635 . 115.75(5)    yes
C627 . C626 . C635 . 124.14(5)    yes
C626 . C627 . C628 . 119.13(5)    yes
C626 . C627 . H6271 . 120.2    no
C628 . C627 . H6271 . 120.7    no
C627 . C628 . C629 . 122.25(5)    yes
C627 . C628 . H6281 . 119.3    no
C629 . C628 . H6281 . 118.5    no
C624 . C629 . C628 . 115.67(4)    yes
C624 . C629 . C630 . 119.30(4)    yes
C628 . C629 . C630 . 125.03(5)    yes
C629 . C630 . C631 . 121.50(5)    yes
C629 . C630 . H6301 . 118.8    no
C631 . C630 . H6301 . 119.7    no
C630 . C631 . C632 . 121.50(5)    yes
C630 . C631 . H6311 . 119.7    no
C632 . C631 . H6311 . 118.8    no
C623 . C632 . C631 . 119.29(5)    yes
C623 . C632 . C633 . 115.67(5)    yes
C631 . C632 . C633 . 125.02(5)    yes
C632 . C633 . C634 . 122.26(5)    yes
C632 . C633 . H6331 . 118.4    no
C634 . C633 . H6331 . 119.3    no
C621 . C634 . C633 . 119.13(5)    yes
C621 . C634 . H6341 . 120.2    no
C633 . C634 . H6341 . 120.6    no
C626 . C635 . C636 . 121.83(5)    yes
C626 . C635 . C640 . 121.98(5)    yes
C636 . C635 . C640 . 116.12(5)    yes
C635 . C636 . C637 . 122.50(5)    yes
C635 . C636 . H6361 . 118.6    no
C637 . C636 . H6361 . 118.9    no
C636 . C637 . C638 . 120.10(5)    yes
C636 . C637 . H6371 . 120.1    no
C638 . C637 . H6371 . 119.8    no
C637 . C638 . C639 . 118.79(5)    yes
C637 . C638 . O641 . 120.59(5)    yes
C639 . C638 . O641 . 120.62(5)    yes
C638 . C639 . C640 . 120.07(5)    yes
C638 . C639 . H6391 . 119.8    no
C640 . C639 . H6391 . 120.1    no
C635 . C640 . C639 . 122.42(5)    yes
C635 . C640 . H6401 . 118.6    no
C639 . C640 . H6401 . 119.0    no
C638 . O641 . C642 . 116.1(6)    yes
C638 . O641 . C1642 . 121.5(6)    yes
O641 . C642 . C643 . 106.7(7)    yes
O641 . C642 . H6421 . 109.8    no
C643 . C642 . H6421 . 110.8    no
O641 . C642 . H6422 . 110.7    no
C643 . C642 . H6422 . 109.6    no
H6421 . C642 . H6422 . 109.3    no
C642 . C643 . C644 . 111.1(7)    yes
C642 . C643 . H6431 . 108.5    no
C644 . C643 . H6431 . 105.9    no
C642 . C643 . H6432 . 110.4    no
C644 . C643 . H6432 . 109.8    no
H6431 . C643 . H6432 . 111.0    no
C643 . C644 . C645 . 111.8(7)    yes
C643 . C644 . H6441 . 111.1    no
C645 . C644 . H6441 . 107.3    no
C643 . C644 . H6442 . 111.3    no
C645 . C644 . H6442 . 104.3    no
H6441 . C644 . H6442 . 110.8    no
C644 . C645 . C646 . 111.3(8)    yes
C644 . C645 . H6451 . 114.9    no
C646 . C645 . H6451 . 109.8    no
C644 . C645 . H6452 . 108.7    no
C646 . C645 . H6452 . 103.2    no
H6451 . C645 . H6452 . 108.4    no
C645 . C646 . C647 . 111.5(8)    yes
C645 . C646 . H6461 . 107.6    no
C647 . C646 . H6461 . 106.6    no
C645 . C646 . H6462 . 113.7    no
C647 . C646 . H6462 . 108.9    no
H6461 . C646 . H6462 . 108.3    no
C646 . C647 . O648 . 106.5(7)    yes
C646 . C647 . H6471 . 110.7    no
O648 . C647 . H6471 . 107.9    no
C646 . C647 . H6472 . 112.9    no
O648 . C647 . H6472 . 111.5    no
H6471 . C647 . H6472 . 107.3    no
C647 . O648 . C602 . 114.7(5)    yes
C602 . O648 . C1647 . 136.2(7)    yes
C651 . C650 . C665 . 112.5(6)    yes
C651 . C650 . C679 . 109.2(5)    yes
C665 . C650 . C679 . 109.7(5)    yes
C651 . C650 . C693 . 109.6(5)    yes
C665 . C650 . C693 . 108.5(6)    yes
C679 . C650 . C693 . 107.2(6)    yes
C650 . C651 . C652 . 122.0(7)    yes
C650 . C651 . C656 . 119.8(6)    yes
C652 . C651 . C656 . 118.1(7)    yes
C651 . C652 . C653 . 120.8(7)    yes
C651 . C652 . H6521 . 119.6    no
C653 . C652 . H6521 . 119.6    no
C652 . C653 . C654 . 119.2(6)    yes
C652 . C653 . C657 . 117.4(5)    yes
C654 . C653 . C657 . 123.3(5)    yes
C653 . C654 . C655 . 120.9(7)    yes
C653 . C654 . H6541 . 119.6    no
C655 . C654 . H6541 . 119.6    no
C654 . C655 . C656 . 119.2(6)    yes
C654 . C655 . C661 . 122.9(5)    yes
C656 . C655 . C661 . 117.9(5)    yes
C651 . C656 . C655 . 121.7(7)    yes
C651 . C656 . H6561 . 119.1    no
C655 . C656 . H6561 . 119.2    no
C653 . C657 . C658 . 110.47(5)    yes
C653 . C657 . C659 . 110.47(5)    yes
C658 . C657 . C659 . 108.45(5)    yes
C653 . C657 . C660 . 110.48(5)    yes
C658 . C657 . C660 . 108.46(5)    yes
C659 . C657 . C660 . 108.44(5)    yes
C657 . C658 . H6581 . 109.5    no
C657 . C658 . H6582 . 109.5    no
H6581 . C658 . H6582 . 109.5    no
C657 . C658 . H6583 . 109.5    no
H6581 . C658 . H6583 . 109.4    no
H6582 . C658 . H6583 . 109.5    no
C657 . C659 . H6591 . 109.5    no
C657 . C659 . H6592 . 109.5    no
H6591 . C659 . H6592 . 109.5    no
C657 . C659 . H6593 . 109.4    no
H6591 . C659 . H6593 . 109.5    no
H6592 . C659 . H6593 . 109.5    no
C657 . C660 . H6601 . 109.5    no
C657 . C660 . H6602 . 109.4    no
H6601 . C660 . H6602 . 109.5    no
C657 . C660 . H6603 . 109.5    no
H6601 . C660 . H6603 . 109.5    no
H6602 . C660 . H6603 . 109.4    no
C655 . C661 . C662 . 110.47(5)    yes
C655 . C661 . C663 . 110.47(5)    yes
C662 . C661 . C663 . 108.46(5)    yes
C655 . C661 . C664 . 110.48(5)    yes
C662 . C661 . C664 . 108.45(5)    yes
C663 . C661 . C664 . 108.45(5)    yes
C661 . C662 . H6621 . 109.5    no
C661 . C662 . H6622 . 109.4    no
H6621 . C662 . H6622 . 109.5    no
C661 . C662 . H6623 . 109.4    no
H6621 . C662 . H6623 . 109.5    no
H6622 . C662 . H6623 . 109.5    no
C661 . C663 . H6631 . 109.5    no
C661 . C663 . H6632 . 109.5    no
H6631 . C663 . H6632 . 109.5    no
C661 . C663 . H6633 . 109.5    no
H6631 . C663 . H6633 . 109.5    no
H6632 . C663 . H6633 . 109.5    no
C661 . C664 . H6641 . 109.5    no
C661 . C664 . H6642 . 109.4    no
H6641 . C664 . H6642 . 109.5    no
C661 . C664 . H6643 . 109.4    no
H6641 . C664 . H6643 . 109.5    no
H6642 . C664 . H6643 . 109.4    no
C650 . C665 . C666 . 119.3(6)    yes
C650 . C665 . C670 . 122.4(7)    yes
C666 . C665 . C670 . 118.2(7)    yes
C665 . C666 . C667 . 121.2(7)    yes
C665 . C666 . H6661 . 119.5    no
C667 . C666 . H6661 . 119.4    no
C666 . C667 . C668 . 118.6(6)    yes
C666 . C667 . C671 . 117.6(5)    yes
C668 . C667 . C671 . 123.8(6)    yes
C667 . C668 . C669 . 123.5(7)    yes
C667 . C668 . H6681 . 118.2    no
C669 . C668 . H6681 . 118.3    no
C668 . C669 . C670 . 117.8(6)    yes
C668 . C669 . C675 . 124.3(5)    yes
C670 . C669 . C675 . 117.9(5)    yes
C669 . C670 . C665 . 120.7(7)    yes
C669 . C670 . H6701 . 119.6    no
C665 . C670 . H6701 . 119.6    no
C667 . C671 . C672 . 110.48(5)    yes
C667 . C671 . C673 . 110.47(5)    yes
C672 . C671 . C673 . 108.45(5)    yes
C667 . C671 . C674 . 110.47(5)    yes
C672 . C671 . C674 . 108.45(5)    yes
C673 . C671 . C674 . 108.45(5)    yes
C667 . C671 . C1672 . 110.47(5)    yes
C667 . C671 . C1673 . 110.49(5)    yes
C1672 . C671 . C1673 . 108.46(5)    yes
C667 . C671 . C1674 . 110.46(5)    yes
C1672 . C671 . C1674 . 108.45(5)    yes
C1673 . C671 . C1674 . 108.46(5)    yes
C671 . C672 . H6721 . 109.4    no
C671 . C672 . H6722 . 109.3    no
H6721 . C672 . H6722 . 109.3    no
C671 . C672 . H6723 . 109.5    no
H6721 . C672 . H6723 . 109.7    no
H6722 . C672 . H6723 . 109.5    no
C671 . C673 . H6731 . 109.5    no
C671 . C673 . H6732 . 109.5    no
H6731 . C673 . H6732 . 109.6    no
C671 . C673 . H6733 . 109.3    no
H6731 . C673 . H6733 . 109.5    no
H6732 . C673 . H6733 . 109.5    no
C671 . C674 . H6741 . 109.6    no
C671 . C674 . H6742 . 109.4    no
H6741 . C674 . H6742 . 109.4    no
C671 . C674 . H6743 . 109.6    no
H6741 . C674 . H6743 . 109.6    no
H6742 . C674 . H6743 . 109.3    no
C669 . C675 . C676 . 110.46(5)    yes
C669 . C675 . C677 . 110.47(5)    yes
C676 . C675 . C677 . 108.46(5)    yes
C669 . C675 . C678 . 110.48(5)    yes
C676 . C675 . C678 . 108.45(5)    yes
C677 . C675 . C678 . 108.45(5)    yes
C675 . C676 . H6761 . 109.5    no
C675 . C676 . H6762 . 109.4    no
H6761 . C676 . H6762 . 109.5    no
C675 . C676 . H6763 . 109.5    no
H6761 . C676 . H6763 . 109.5    no
H6762 . C676 . H6763 . 109.5    no
C675 . C677 . H6771 . 109.5    no
C675 . C677 . H6772 . 109.5    no
H6771 . C677 . H6772 . 109.5    no
C675 . C677 . H6773 . 109.4    no
H6771 . C677 . H6773 . 109.4    no
H6772 . C677 . H6773 . 109.4    no
C675 . C678 . H6781 . 109.5    no
C675 . C678 . H6782 . 109.5    no
H6781 . C678 . H6782 . 109.5    no
C675 . C678 . H6783 . 109.4    no
H6781 . C678 . H6783 . 109.4    no
H6782 . C678 . H6783 . 109.5    no
C650 . C679 . C680 . 119.2(7)    yes
C650 . C679 . C684 . 121.8(7)    yes
C680 . C679 . C684 . 119.0(8)    yes
C679 . C680 . C681 . 122.1(7)    yes
C679 . C680 . H6801 . 118.9    no
C681 . C680 . H6801 . 118.9    no
C680 . C681 . C682 . 117.3(6)    yes
C680 . C681 . C685 . 120.4(5)    yes
C682 . C681 . C685 . 122.2(5)    yes
C681 . C682 . C683 . 122.4(7)    yes
C681 . C682 . H6821 . 118.8    no
C683 . C682 . H6821 . 118.8    no
C682 . C683 . C684 . 118.8(6)    yes
C682 . C683 . C689 . 124.1(6)    yes
C684 . C683 . C689 . 117.0(5)    yes
C682 . C683 . C684 . 118.8(6)    yes
C682 . C683 . C1689 . 126.3(6)    yes
C684 . C683 . C1689 . 114.8(6)    yes
C683 . C684 . C679 . 120.3(7)    yes
C683 . C684 . H6841 . 119.9    no
C679 . C684 . H6841 . 119.8    no
C681 . C685 . C686 . 110.46(5)    yes
C681 . C685 . C687 . 110.48(5)    yes
C686 . C685 . C687 . 108.45(5)    yes
C681 . C685 . C688 . 110.47(5)    yes
C686 . C685 . C688 . 108.45(5)    yes
C687 . C685 . C688 . 108.46(5)    yes
C681 . C685 . C1686 . 110.48(5)    yes
C681 . C685 . C1687 . 110.47(5)    yes
C1686 . C685 . C1687 . 108.46(5)    yes
C681 . C685 . C1688 . 110.46(5)    yes
C1686 . C685 . C1688 . 108.45(5)    yes
C1687 . C685 . C1688 . 108.45(5)    yes
C685 . C686 . H6861 . 109.5    no
C685 . C686 . H6862 . 109.4    no
H6861 . C686 . H6862 . 109.3    no
C685 . C686 . H6863 . 109.6    no
H6861 . C686 . H6863 . 109.7    no
H6862 . C686 . H6863 . 109.4    no
C685 . C687 . H6871 . 109.4    no
C685 . C687 . H6872 . 109.5    no
H6871 . C687 . H6872 . 109.6    no
C685 . C687 . H6873 . 109.3    no
H6871 . C687 . H6873 . 109.4    no
H6872 . C687 . H6873 . 109.6    no
C685 . C688 . H6881 . 109.6    no
C685 . C688 . H6882 . 109.4    no
H6881 . C688 . H6882 . 109.4    no
C685 . C688 . H6883 . 109.5    no
H6881 . C688 . H6883 . 109.5    no
H6882 . C688 . H6883 . 109.4    no
C683 . C689 . C690 . 110.48(5)    yes
C683 . C689 . C691 . 110.46(5)    yes
C690 . C689 . C691 . 108.45(5)    yes
C683 . C689 . C692 . 110.47(5)    yes
C690 . C689 . C692 . 108.45(5)    yes
C691 . C689 . C692 . 108.46(5)    yes
C689 . C690 . H6901 . 109.4    no
C689 . C690 . H6902 . 109.4    no
H6901 . C690 . H6902 . 109.4    no
C689 . C690 . H6903 . 109.5    no
H6901 . C690 . H6903 . 109.4    no
H6902 . C690 . H6903 . 109.6    no
C689 . C691 . H6911 . 109.5    no
C689 . C691 . H6912 . 109.5    no
H6911 . C691 . H6912 . 109.4    no
C689 . C691 . H6913 . 109.5    no
H6911 . C691 . H6913 . 109.5    no
H6912 . C691 . H6913 . 109.5    no
C689 . C692 . H6921 . 109.6    no
C689 . C692 . H6922 . 109.5    no
H6921 . C692 . H6922 . 109.5    no
C689 . C692 . H6923 . 109.4    no
H6921 . C692 . H6923 . 109.4    no
H6922 . C692 . H6923 . 109.4    no
C650 . C693 . C694 . 179.1(8)    yes
C693 . C694 . C695 . 178.4(9)    yes
C694 . C695 . C696 . 176.9(9)    yes
C695 . C696 . C697 . 178.9(9)    yes
C696 . C697 . C698 . 175.8(9)    yes
C697 . C698 . C699 . 177.3(9)    yes
C698 . C699 . C700 . 177.8(9)    yes
C699 . C700 . C701 . 178.7(9)    yes
C700 . C701 . C702 . 179.1(9)    yes
C701 . C702 . C703 . 175.9(9)    yes
C702 . C703 . C704 . 143.2(8)    yes
C702 . C703 . Co705 . 133.0(7)    yes
C704 . C703 . Co705 . 69.3(5)    yes
C702 . C703 . Co706 . 136.5(7)    yes
C704 . C703 . Co706 . 67.6(4)    yes
Co705 . C703 . Co706 . 78.1(3)    yes
C703 . C704 . Co705 . 69.7(5)    yes
C703 . C704 . Co706 . 71.5(5)    yes
Co705 . C704 . Co706 . 79.5(3)    yes
C703 . C704 . C742 . 138.8(7)    yes
Co705 . C704 . C742 . 136.8(6)    yes
Co706 . C704 . C742 . 133.1(6)    yes
C703 . C704 . Co705 . 69.7(5)    yes
C703 . C704 . Co706 . 71.5(5)    yes
Co705 . C704 . Co706 . 79.5(3)    yes
C703 . C704 . C1742 . 138.8(7)    yes
Co705 . C704 . C1742 . 136.8(6)    yes
Co706 . C704 . C1742 . 133.1(6)    yes
C703 . Co705 . C704 . 41.0(3)    yes
C703 . Co705 . Co706 . 51.4(2)    yes
C704 . Co705 . Co706 . 50.0(2)    yes
C703 . Co705 . P709 . 135.6(3)    yes
C704 . Co705 . P709 . 95.1(2)    yes
Co706 . Co705 . P709 . 99.68(10)    yes
C703 . Co705 . C710 . 99.4(4)    yes
C704 . Co705 . C710 . 109.0(4)    yes
Co706 . Co705 . C710 . 150.8(3)    yes
P709 . Co705 . C710 . 102.6(3)    yes
C703 . Co705 . C712 . 108.1(4)    yes
C704 . Co705 . C712 . 141.3(4)    yes
Co706 . Co705 . C712 . 94.2(3)    yes
P709 . Co705 . C712 . 106.7(3)    yes
C710 . Co705 . C712 . 97.2(5)    yes
C703 . Co706 . C704 . 40.8(3)    yes
C703 . Co706 . Co705 . 50.4(2)    yes
C704 . Co706 . Co705 . 50.5(2)    yes
C703 . Co706 . P707 . 136.9(3)    yes
C704 . Co706 . P707 . 99.4(2)    yes
Co705 . Co706 . P707 . 94.75(10)    yes
C703 . Co706 . C714 . 106.4(4)    yes
C704 . Co706 . C714 . 145.0(4)    yes
Co705 . Co706 . C714 . 102.4(3)    yes
P707 . Co706 . C714 . 105.4(3)    yes
C703 . Co706 . C716 . 101.1(4)    yes
C704 . Co706 . C716 . 97.9(4)    yes
Co705 . Co706 . C716 . 147.1(3)    yes
P707 . Co706 . C716 . 100.1(3)    yes
C714 . Co706 . C716 . 101.7(5)    yes
Co706 . P707 . C708 . 109.1(3)    yes
Co706 . P707 . C718 . 120.4(3)    yes
C708 . P707 . C718 . 101.4(4)    yes
Co706 . P707 . C724 . 113.8(3)    yes
C708 . P707 . C724 . 104.5(4)    yes
C718 . P707 . C724 . 105.9(4)    yes
P707 . C708 . P709 . 112.9(5)    yes
P707 . C708 . H7081 . 108.6    no
P709 . C708 . H7081 . 108.6    no
P707 . C708 . H7082 . 108.6    no
P709 . C708 . H7082 . 108.6    no
H7081 . C708 . H7082 . 109.5    no
C708 . P709 . Co705 . 108.2(3)    yes
C708 . P709 . C730 . 106.6(4)    yes
Co705 . P709 . C730 . 116.3(3)    yes
C708 . P709 . C736 . 101.4(4)    yes
Co705 . P709 . C736 . 119.2(3)    yes
C730 . P709 . C736 . 103.5(4)    yes
Co705 . C710 . O711 . 175.2(9)    yes
Co705 . C712 . O713 . 179.2(9)    yes
Co706 . C714 . O715 . 176.4(8)    yes
Co706 . C716 . O717 . 176.8(9)    yes
P707 . C718 . C719 . 121.0(7)    yes
P707 . C718 . C723 . 118.9(8)    yes
C719 . C718 . C723 . 120.0(9)    yes
C718 . C719 . C720 . 121.8(9)    yes
C718 . C719 . H7192 . 119.1    no
C720 . C719 . H7192 . 119.1    no
C719 . C720 . C721 . 118.9(11)    yes
C719 . C720 . H7201 . 120.7    no
C721 . C720 . H7201 . 120.4    no
C720 . C721 . C722 . 120.8(10)    yes
C720 . C721 . H7211 . 119.6    no
C722 . C721 . H7211 . 119.6    no
C721 . C722 . C723 . 120.9(9)    yes
C721 . C722 . H7221 . 119.7    no
C723 . C722 . H7221 . 119.4    no
C722 . C723 . C718 . 117.5(10)    yes
C722 . C723 . H7231 . 121.3    no
C718 . C723 . H7231 . 121.2    no
P707 . C724 . C725 . 123.0(8)    yes
P707 . C724 . C729 . 119.7(8)    yes
C725 . C724 . C729 . 117.3(10)    yes
C724 . C725 . C726 . 118.7(10)    yes
C724 . C725 . H7251 . 120.5    no
C726 . C725 . H7251 . 120.8    no
C725 . C726 . C727 . 122.8(11)    yes
C725 . C726 . H7261 . 118.6    no
C727 . C726 . H7261 . 118.6    no
C726 . C727 . C728 . 115.3(11)    yes
C726 . C727 . H7271 . 122.5    no
C728 . C727 . H7271 . 122.2    no
C727 . C728 . C729 . 123.8(11)    yes
C727 . C728 . H7281 . 118.1    no
C729 . C728 . H7281 . 118.1    no
C728 . C729 . C724 . 121.9(11)    yes
C728 . C729 . H7291 . 119.0    no
C724 . C729 . H7291 . 119.1    no
P709 . C730 . C731 . 116.7(7)    yes
P709 . C730 . C735 . 124.1(8)    yes
C731 . C730 . C735 . 119.2(9)    yes
C730 . C731 . C732 . 121.2(9)    yes
C730 . C731 . H7311 . 119.4    no
C732 . C731 . H7311 . 119.4    no
C731 . C732 . C733 . 118.7(11)    yes
C731 . C732 . H7321 . 120.7    no
C733 . C732 . H7321 . 120.6    no
C732 . C733 . C734 . 121.8(10)    yes
C732 . C733 . H7331 . 119.1    no
C734 . C733 . H7331 . 119.1    no
C733 . C734 . C735 . 119.4(9)    yes
C733 . C734 . H7341 . 120.2    no
C735 . C734 . H7341 . 120.3    no
C734 . C735 . C730 . 119.6(10)    yes
C734 . C735 . H7351 . 120.1    no
C730 . C735 . H7351 . 120.3    no
P709 . C736 . C737 . 119.5(6)    yes
P709 . C736 . C741 . 123.3(7)    yes
C737 . C736 . C741 . 116.8(8)    yes
C736 . C737 . C738 . 121.8(8)    yes
C736 . C737 . H7371 . 119.1    no
C738 . C737 . H7371 . 119.1    no
C737 . C738 . C739 . 118.0(8)    yes
C737 . C738 . H7381 . 121.1    no
C739 . C738 . H7381 . 121.0    no
C738 . C739 . C740 . 119.8(9)    yes
C738 . C739 . H7391 . 120.1    no
C740 . C739 . H7391 . 120.1    no
C739 . C740 . C741 . 121.0(9)    yes
C739 . C740 . H7402 . 119.5    no
C741 . C740 . H7402 . 119.5    no
C736 . C741 . C740 . 122.6(8)    yes
C736 . C741 . H7411 . 118.7    no
C740 . C741 . H7411 . 118.7    no
C704 . C742 . C743 . 173.2(11)    yes
C742 . C743 . Si744 . 174.7(12)    yes
C743 . Si744 . C745 . 105.1(6)    yes
C743 . Si744 . C748 . 111.3(6)    yes
C745 . Si744 . C748 . 109.7(4)    yes
C743 . Si744 . C751 . 106.9(6)    yes
C745 . Si744 . C751 . 111.3(4)    yes
C748 . Si744 . C751 . 112.2(4)    yes
Si744 . C745 . C746 . 114.5(6)    yes
Si744 . C745 . C747 . 114.1(5)    yes
C746 . C745 . C747 . 113.162(9)    yes
Si744 . C745 . H7451 . 104.4    no
C746 . C745 . H7451 . 104.8    no
C747 . C745 . H7451 . 104.4    no
C745 . C746 . H7461 . 109.4    no
C745 . C746 . H7462 . 109.7    no
H7461 . C746 . H7462 . 110.0    no
C745 . C746 . H7463 . 109.1    no
H7461 . C746 . H7463 . 109.1    no
H7462 . C746 . H7463 . 109.6    no
C745 . C747 . H7471 . 109.4    no
C745 . C747 . H7472 . 109.3    no
H7471 . C747 . H7472 . 109.4    no
C745 . C747 . H7473 . 109.6    no
H7471 . C747 . H7473 . 109.7    no
H7472 . C747 . H7473 . 109.5    no
Si744 . C748 . C749 . 114.4(6)    yes
Si744 . C748 . C750 . 113.6(6)    yes
C749 . C748 . C750 . 113.162(9)    yes
Si744 . C748 . H7481 . 104.7    no
C749 . C748 . H7481 . 105.0    no
C750 . C748 . H7481 . 104.7    no
C748 . C749 . H7491 . 109.3    no
C748 . C749 . H7492 . 109.2    no
H7491 . C749 . H7492 . 109.0    no
C748 . C749 . H7493 . 109.8    no
H7491 . C749 . H7493 . 109.9    no
H7492 . C749 . H7493 . 109.7    no
C748 . C750 . H7501 . 109.4    no
C748 . C750 . H7502 . 109.3    no
H7501 . C750 . H7502 . 109.4    no
C748 . C750 . H7503 . 109.6    no
H7501 . C750 . H7503 . 109.6    no
H7502 . C750 . H7503 . 109.5    no
Si744 . C751 . C752 . 116.8(6)    yes
Si744 . C751 . C753 . 115.0(5)    yes
C752 . C751 . C753 . 113.162(9)    yes
Si744 . C751 . H7511 . 102.9    no
C752 . C751 . H7511 . 103.2    no
C753 . C751 . H7511 . 103.2    no
C751 . C752 . H7521 . 109.3    no
C751 . C752 . H7523 . 109.7    no
H7521 . C752 . H7523 . 109.7    no
C751 . C752 . H7524 . 109.3    no
H7521 . C752 . H7524 . 109.1    no
H7523 . C752 . H7524 . 109.7    no
C751 . C753 . H7531 . 109.2    no
C751 . C753 . H7532 . 109.7    no
H7531 . C753 . H7532 . 109.8    no
C751 . C753 . H7533 . 109.3    no
H7531 . C753 . H7533 . 109.1    no
H7532 . C753 . H7533 . 109.8    no
C802 . O801 . H8011 . 119.9    no
O801 . C802 . H8021 . 110.5    no
O801 . C802 . H8022 . 109.6    no
H8021 . C802 . H8022 . 109.1    no
O801 . C802 . H8023 . 109.7    no
H8021 . C802 . H8023 . 109.1    no
H8022 . C802 . H8023 . 108.8    no
C804 . O803 . H8031 . 97.9    no
O803 . C804 . H8041 . 111.4    no
O803 . C804 . H8042 . 110.5    no
H8041 . C804 . H8042 . 109.3    no
O803 . C804 . H8043 . 109.1    no
H8041 . C804 . H8043 . 108.1    no
H8042 . C804 . H8043 . 108.4    no
P107 . C1124 . C1125 . 121.10(5)    yes
P107 . C1124 . C1129 . 121.10(5)    yes
C1125 . C1124 . C1129 . 117.78(5)    yes
C1124 . C1125 . C1126 . 121.32(5)    yes
C1124 . C1125 . H11251 . 119.3    no
C1126 . C1125 . H11251 . 119.4    no
C1125 . C1126 . C1127 . 120.16(5)    yes
C1125 . C1126 . H11261 . 120.1    no
C1127 . C1126 . H11261 . 119.8    no
C1126 . C1127 . C1128 . 119.25(5)    yes
C1126 . C1127 . H11271 . 120.3    no
C1128 . C1127 . H11271 . 120.4    no
C1127 . C1128 . C1129 . 120.16(5)    yes
C1127 . C1128 . H11281 . 119.7    no
C1129 . C1128 . H11281 . 120.1    no
C1128 . C1129 . C1124 . 121.32(5)    yes
C1128 . C1129 . H11291 . 119.3    no
C1124 . C1129 . H11291 . 119.3    no
C104 . C1142 . C1143 . 174.3(12)    yes
C1142 . C1143 . Si1144 . 165.7(17)    yes
C1143 . Si1144 . C1145 . 108.4(8)    yes
C1143 . Si1144 . C1148 . 108.1(8)    yes
C1145 . Si1144 . C1148 . 114.5(4)    yes
C1143 . Si1144 . C1151 . 100.6(8)    yes
C1145 . Si1144 . C1151 . 111.5(4)    yes
C1148 . Si1144 . C1151 . 112.8(4)    yes
Si1144 . C1145 . C1146 . 115.9(7)    yes
Si1144 . C1145 . C1147 . 116.9(6)    yes
C1146 . C1145 . C1147 . 113.162(9)    yes
Si1144 . C1145 . H11451 . 102.6    no
C1146 . C1145 . H11451 . 102.7    no
C1147 . C1145 . H11451 . 102.9    no
C1145 . C1146 . H11461 . 109.5    no
C1145 . C1146 . H11462 . 109.3    no
H11461 . C1146 . H11462 . 109.5    no
C1145 . C1146 . H11463 . 109.5    no
H11461 . C1146 . H11463 . 109.8    no
H11462 . C1146 . H11463 . 109.3    no
C1145 . C1147 . H11471 . 109.4    no
C1145 . C1147 . H11472 . 109.5    no
H11471 . C1147 . H11472 . 109.7    no
C1145 . C1147 . H11473 . 109.3    no
H11471 . C1147 . H11473 . 109.5    no
H11472 . C1147 . H11473 . 109.4    no
Si1144 . C1148 . C1149 . 116.7(6)    yes
Si1144 . C1148 . C1150 . 117.8(6)    yes
C1149 . C1148 . C1150 . 113.163(9)    yes
Si1144 . C1148 . H11481 . 101.9    no
C1149 . C1148 . H11481 . 101.7    no
C1150 . C1148 . H11481 . 101.8    no
C1148 . C1149 . H11492 . 109.4    no
C1148 . C1149 . H11493 . 109.5    no
H11492 . C1149 . H11493 . 109.2    no
C1148 . C1149 . H11494 . 109.7    no
H11492 . C1149 . H11494 . 109.4    no
H11493 . C1149 . H11494 . 109.6    no
C1148 . C1150 . H11501 . 109.5    no
C1148 . C1150 . H11502 . 109.5    no
H11501 . C1150 . H11502 . 109.4    no
C1148 . C1150 . H11503 . 109.5    no
H11501 . C1150 . H11503 . 109.4    no
H11502 . C1150 . H11503 . 109.6    no
Si1144 . C1151 . C1152 . 114.7(6)    yes
Si1144 . C1151 . C1153 . 114.7(6)    yes
C1152 . C1151 . C1153 . 113.162(9)    yes
Si1144 . C1151 . H11511 . 104.2    no
C1152 . C1151 . H11511 . 104.5    no
C1153 . C1151 . H11511 . 103.9    no
C1151 . C1152 . H11521 . 109.1    no
C1151 . C1152 . H11522 . 109.1    no
H11521 . C1152 . H11522 . 109.2    no
C1151 . C1152 . H11523 . 109.6    no
H11521 . C1152 . H11523 . 109.8    no
H11522 . C1152 . H11523 . 110.0    no
C1151 . C1153 . H11531 . 109.7    no
C1151 . C1153 . H11532 . 109.6    no
H11531 . C1153 . H11532 . 109.4    no
C1151 . C1153 . H11533 . 109.5    no
H11531 . C1153 . H11533 . 109.4    no
H11532 . C1153 . H11533 . 109.2    no
C253 . C1257 . C1258 . 110.47(5)    yes
C253 . C1257 . C1259 . 110.46(5)    yes
C1258 . C1257 . C1259 . 108.45(5)    yes
C253 . C1257 . C1260 . 110.47(5)    yes
C1258 . C1257 . C1260 . 108.45(5)    yes
C1259 . C1257 . C1260 . 108.46(5)    yes
C1257 . C1258 . H12581 . 107.9    no
C1257 . C1258 . H12582 . 109.2    no
H12581 . C1258 . H12582 . 110.2    no
C1257 . C1258 . H12583 . 109.3    no
H12581 . C1258 . H12583 . 108.6    no
H12582 . C1258 . H12583 . 111.5    no
C1257 . C1259 . H12591 . 112.7    no
C1257 . C1259 . H12592 . 108.8    no
H12591 . C1259 . H12592 . 108.6    no
C1257 . C1259 . H12594 . 110.4    no
H12591 . C1259 . H12594 . 110.9    no
H12592 . C1259 . H12594 . 105.1    no
C1257 . C1260 . H12601 . 107.9    no
C1257 . C1260 . H12602 . 110.9    no
H12601 . C1260 . H12602 . 112.7    no
C1257 . C1260 . H12603 . 107.5    no
H12601 . C1260 . H12603 . 106.3    no
H12602 . C1260 . H12603 . 111.3    no
C250 . C1265 . C1266 . 119.81(6)    yes
C250 . C1265 . C1270 . 119.81(6)    yes
C1266 . C1265 . C1270 . 119.31(5)    yes
C1265 . C1266 . C1267 . 121.36(5)    yes
C1265 . C1266 . H12661 . 119.3    no
C1267 . C1266 . H12661 . 119.4    no
C1266 . C1267 . C1268 . 118.08(5)    yes
C1266 . C1267 . C1271 . 123.3(4)    yes
C1268 . C1267 . C1271 . 118.7(4)    yes
C1267 . C1268 . C1269 . 121.80(5)    yes
C1267 . C1268 . H12681 . 119.1    no
C1269 . C1268 . H12681 . 119.1    no
C1268 . C1269 . C1270 . 118.07(5)    yes
C1268 . C1269 . C1275 . 124.2(4)    yes
C1270 . C1269 . C1275 . 117.8(3)    yes
C1269 . C1270 . C1265 . 121.36(5)    yes
C1269 . C1270 . H12701 . 119.3    no
C1265 . C1270 . H12701 . 119.3    no
C1267 . C1271 . C1272 . 110.47(5)    yes
C1267 . C1271 . C1273 . 110.47(5)    yes
C1272 . C1271 . C1273 . 108.46(5)    yes
C1267 . C1271 . C1274 . 110.48(5)    yes
C1272 . C1271 . C1274 . 108.45(5)    yes
C1273 . C1271 . C1274 . 108.44(5)    yes
C1271 . C1272 . H12721 . 109.6    no
C1271 . C1272 . H12722 . 109.4    no
H12721 . C1272 . H12722 . 109.3    no
C1271 . C1272 . H12723 . 109.6    no
H12721 . C1272 . H12723 . 109.6    no
H12722 . C1272 . H12723 . 109.4    no
C1271 . C1273 . H12731 . 109.4    no
C1271 . C1273 . H12732 . 109.5    no
H12731 . C1273 . H12732 . 109.6    no
C1271 . C1273 . H12733 . 109.3    no
H12731 . C1273 . H12733 . 109.4    no
H12732 . C1273 . H12733 . 109.5    no
C1271 . C1274 . H12741 . 109.5    no
C1271 . C1274 . H12742 . 109.5    no
H12741 . C1274 . H12742 . 109.5    no
C1271 . C1274 . H12743 . 109.4    no
H12741 . C1274 . H12743 . 109.5    no
H12742 . C1274 . H12743 . 109.5    no
C1269 . C1275 . C1276 . 110.47(5)    yes
C1269 . C1275 . C1277 . 110.48(5)    yes
C1276 . C1275 . C1277 . 108.45(5)    yes
C1269 . C1275 . C1278 . 110.47(5)    yes
C1276 . C1275 . C1278 . 108.45(5)    yes
C1277 . C1275 . C1278 . 108.45(5)    yes
C1275 . C1276 . H12761 . 109.4    no
C1275 . C1276 . H12762 . 109.3    no
H12761 . C1276 . H12762 . 109.3    no
C1275 . C1276 . H12764 . 109.5    no
H12761 . C1276 . H12764 . 109.7    no
H12762 . C1276 . H12764 . 109.6    no
C1275 . C1277 . H12771 . 109.5    no
C1275 . C1277 . H12772 . 109.4    no
H12771 . C1277 . H12772 . 109.5    no
C1275 . C1277 . H12773 . 109.5    no
H12771 . C1277 . H12773 . 109.5    no
H12772 . C1277 . H12773 . 109.4    no
C1275 . C1278 . H12781 . 109.6    no
C1275 . C1278 . H12782 . 109.6    no
H12781 . C1278 . H12782 . 109.6    no
C1275 . C1278 . H12783 . 109.4    no
H12781 . C1278 . H12783 . 109.3    no
H12782 . C1278 . H12783 . 109.3    no
C304 . C1342 . C1343 . 169.6(10)    yes
C1342 . C1343 . Si1344 . 166.2(14)    yes
C1343 . Si1344 . C1345 . 105.1(7)    yes
C1343 . Si1344 . C1348 . 105.5(8)    yes
C1345 . Si1344 . C1348 . 112.7(4)    yes
C1343 . Si1344 . C1351 . 110.6(9)    yes
C1345 . Si1344 . C1351 . 111.0(4)    yes
C1348 . Si1344 . C1351 . 111.6(4)    yes
Si1344 . C1345 . C1346 . 115.9(6)    yes
Si1344 . C1345 . C1347 . 115.0(6)    yes
C1346 . C1345 . C1347 . 113.162(9)    yes
Si1344 . C1345 . H13451 . 103.5    no
C1346 . C1345 . H13451 . 103.6    no
C1347 . C1345 . H13451 . 103.5    no
C1345 . C1346 . H13461 . 109.5    no
C1345 . C1346 . H13462 . 109.3    no
H13461 . C1346 . H13462 . 109.3    no
C1345 . C1346 . H13463 . 109.6    no
H13461 . C1346 . H13463 . 109.7    no
H13462 . C1346 . H13463 . 109.4    no
C1345 . C1347 . H13471 . 109.4    no
C1345 . C1347 . H13472 . 109.5    no
H13471 . C1347 . H13472 . 109.7    no
C1345 . C1347 . H13473 . 109.4    no
H13471 . C1347 . H13473 . 109.3    no
H13472 . C1347 . H13473 . 109.6    no
Si1344 . C1348 . C1349 . 116.0(7)    yes
Si1344 . C1348 . C1350 . 116.8(6)    yes
C1349 . C1348 . C1350 . 113.162(9)    yes
Si1344 . C1348 . H13481 . 102.5    no
C1349 . C1348 . H13481 . 102.2    no
C1350 . C1348 . H13481 . 103.2    no
C1348 . C1349 . H13491 . 109.3    no
C1348 . C1349 . H13492 . 109.0    no
H13491 . C1349 . H13492 . 108.8    no
C1348 . C1349 . H13493 . 110.0    no
H13491 . C1349 . H13493 . 110.0    no
H13492 . C1349 . H13493 . 109.6    no
C1348 . C1350 . H13502 . 109.3    no
C1348 . C1350 . H13503 . 110.2    no
H13502 . C1350 . H13503 . 110.6    no
C1348 . C1350 . H13504 . 108.6    no
H13502 . C1350 . H13504 . 108.3    no
H13503 . C1350 . H13504 . 109.7    no
Si1344 . C1351 . C1352 . 114.8(6)    yes
Si1344 . C1351 . C1353 . 114.5(6)    yes
C1352 . C1351 . C1353 . 113.162(9)    yes
Si1344 . C1351 . H13511 . 104.3    no
C1352 . C1351 . H13511 . 104.4    no
C1353 . C1351 . H13511 . 104.1    no
C1351 . C1352 . H13521 . 109.5    no
C1351 . C1352 . H13522 . 109.3    no
H13521 . C1352 . H13522 . 109.1    no
C1351 . C1352 . H13523 . 109.7    no
H13521 . C1352 . H13523 . 109.7    no
H13522 . C1352 . H13523 . 109.6    no
C1351 . C1353 . H13531 . 109.5    no
C1351 . C1353 . H13532 . 109.3    no
H13531 . C1353 . H13532 . 109.1    no
C1351 . C1353 . H13533 . 109.7    no
H13531 . C1353 . H13533 . 109.7    no
H13532 . C1353 . H13533 . 109.5    no
C1402 . C1401 . C1406 . 118.61(5)    yes
C1402 . C1401 . H14011 . 119.8    no
C1406 . C1401 . H14011 . 121.6    no
C1401 . C1402 . C1403 . 121.81(5)    yes
C1401 . C1402 . O1448 . 122.03(5)    yes
C1403 . C1402 . O1448 . 116.15(5)    yes
C1402 . C1403 . C1404 . 118.17(5)    yes
C1402 . C1403 . H14031 . 122.7    no
C1404 . C1403 . H14031 . 119.1    no
C1403 . C1404 . C1405 . 121.42(5)    yes
C1403 . C1404 . H14041 . 122.8    no
C1405 . C1404 . H14041 . 115.8    no
C1404 . C1405 . C1406 . 118.17(5)    yes
C1404 . C1405 . H14051 . 124.7    no
C1406 . C1405 . H14051 . 117.1    no
C1401 . C1406 . C1405 . 121.81(5)    yes
C1401 . C1406 . O1407 . 122.04(5)    yes
C1405 . C1406 . O1407 . 116.15(5)    yes
C1406 . O1407 . C1408 . 107.5(6)    yes
O1407 . C1408 . C1409 . 106.9(7)    yes
O1407 . C1408 . H14081 . 110.4    no
C1409 . C1408 . H14081 . 112.1    no
O1407 . C1408 . H14082 . 111.7    no
C1409 . C1408 . H14082 . 112.1    no
H14081 . C1408 . H14082 . 103.7    no
C1408 . C1409 . C1410 . 113.0(8)    yes
C1408 . C1409 . H14091 . 112.6    no
C1410 . C1409 . H14091 . 101.0    no
C1408 . C1409 . H14092 . 106.9    no
C1410 . C1409 . H14092 . 102.4    no
H14091 . C1409 . H14092 . 120.3    no
C1409 . C1410 . C1411 . 114.5(8)    yes
C1409 . C1410 . H14102 . 123.0    no
C1411 . C1410 . H14102 . 111.5    no
C1409 . C1410 . H14103 . 109.3    no
C1411 . C1410 . H14103 . 83.3    no
H14102 . C1410 . H14103 . 107.8    no
C1410 . C1411 . C1412 . 114.0(8)    yes
C1410 . C1411 . H14111 . 98.7    no
C1412 . C1411 . H14111 . 96.2    no
C1410 . C1411 . H14112 . 136.5    no
C1412 . C1411 . H14112 . 105.0    no
H14111 . C1411 . H14112 . 95.2    no
C1411 . C1412 . C1413 . 111.7(8)    yes
C1411 . C1412 . H14121 . 114.0    no
C1413 . C1412 . H14121 . 103.8    no
C1411 . C1412 . H14122 . 115.0    no
C1413 . C1412 . H14122 . 116.4    no
H14121 . C1412 . H14122 . 94.2    no
C1412 . C1413 . O1414 . 109.6(8)    yes
C1412 . C1413 . H14131 . 106.1    no
O1414 . C1413 . H14131 . 111.8    no
C1412 . C1413 . H14132 . 100.7    no
O1414 . C1413 . H14132 . 109.1    no
H14131 . C1413 . H14132 . 118.7    no
C1413 . O1414 . C1415 . 117.6(6)    yes
O1414 . C1415 . C1416 . 120.61(5)    yes
O1414 . C1415 . C1420 . 120.60(5)    yes
C1416 . C1415 . C1420 . 118.78(5)    yes
C1415 . C1416 . C1417 . 120.08(5)    yes
C1415 . C1416 . H14161 . 120.5    no
C1417 . C1416 . H14161 . 119.4    no
C1416 . C1417 . C1418 . 122.45(5)    yes
C1416 . C1417 . H14171 . 120.4    no
C1418 . C1417 . H14171 . 117.1    no
C1417 . C1418 . C1419 . 116.13(5)    yes
C1417 . C1418 . C1421 . 121.93(5)    yes
C1419 . C1418 . C1421 . 121.92(5)    yes
C1418 . C1419 . C1420 . 122.46(5)    yes
C1418 . C1419 . H14191 . 116.8    no
C1420 . C1419 . H14191 . 120.8    no
C1415 . C1420 . C1419 . 120.08(5)    yes
C1415 . C1420 . H14201 . 122.5    no
C1419 . C1420 . H14201 . 117.4    no
C1418 . C1421 . N1422 . 115.90(5)    yes
C1418 . C1421 . C1434 . 124.08(5)    yes
N1422 . C1421 . C1434 . 119.96(5)    yes
C1421 . N1422 . C1423 . 120.65(5)    yes
N1422 . C1423 . C1424 . 118.78(5)    yes
N1422 . C1423 . C1432 . 122.09(5)    yes
C1424 . C1423 . C1432 . 119.12(4)    yes
C1423 . C1424 . N1425 . 118.78(5)    yes
C1423 . C1424 . C1429 . 119.12(4)    yes
N1425 . C1424 . C1429 . 122.10(5)    yes
C1424 . N1425 . C1426 . 120.66(5)    yes
N1425 . C1426 . C1427 . 119.89(5)    yes
N1425 . C1426 . C1435 . 115.80(6)    yes
C1427 . C1426 . C1435 . 123.96(5)    yes
C1426 . C1427 . C1428 . 119.25(5)    yes
C1426 . C1427 . H14271 . 119.6    no
C1428 . C1427 . H14271 . 121.1    no
C1427 . C1428 . C1429 . 122.37(5)    yes
C1427 . C1428 . H14281 . 117.7    no
C1429 . C1428 . H14281 . 119.9    no
C1424 . C1429 . C1428 . 115.73(5)    yes
C1424 . C1429 . C1430 . 119.31(5)    yes
C1428 . C1429 . C1430 . 124.97(5)    yes
C1429 . C1430 . C1431 . 121.57(5)    yes
C1429 . C1430 . H14301 . 117.2    no
C1431 . C1430 . H14301 . 121.2    no
C1430 . C1431 . C1432 . 121.57(5)    yes
C1430 . C1431 . H14311 . 117.2    no
C1432 . C1431 . H14311 . 121.2    no
C1423 . C1432 . C1431 . 119.31(5)    yes
C1423 . C1432 . C1433 . 115.71(5)    yes
C1431 . C1432 . C1433 . 124.97(5)    yes
C1432 . C1433 . C1434 . 122.35(5)    yes
C1432 . C1433 . H14331 . 116.0    no
C1434 . C1433 . H14331 . 121.7    no
C1421 . C1434 . C1433 . 119.22(5)    yes
C1421 . C1434 . H14341 . 122.4    no
C1433 . C1434 . H14341 . 118.4    no
C1426 . C1435 . C1436 . 121.94(5)    yes
C1426 . C1435 . C1440 . 121.90(5)    yes
C1436 . C1435 . C1440 . 116.14(5)    yes
C1435 . C1436 . C1437 . 122.43(5)    yes
C1435 . C1436 . H14362 . 118.4    no
C1437 . C1436 . H14362 . 119.2    no
C1436 . C1437 . C1438 . 120.06(5)    yes
C1436 . C1437 . H14371 . 119.5    no
C1438 . C1437 . H14371 . 120.4    no
C1437 . C1438 . C1439 . 118.79(5)    yes
C1437 . C1438 . O1441 . 120.61(5)    yes
C1439 . C1438 . O1441 . 120.59(5)    yes
C1438 . C1439 . C1440 . 120.10(5)    yes
C1438 . C1439 . H14391 . 118.7    no
C1440 . C1439 . H14391 . 121.2    no
C1435 . C1440 . C1439 . 122.48(5)    yes
C1435 . C1440 . H14401 . 119.4    no
C1439 . C1440 . H14401 . 118.1    no
C1438 . O1441 . C1442 . 141.0(9)    yes
O1441 . C1442 . C1443 . 108.0(6)    yes
O1441 . C1442 . H14421 . 108.8    no
C1443 . C1442 . H14421 . 108.9    no
O1441 . C1442 . H14422 . 111.1    no
C1443 . C1442 . H14422 . 109.8    no
H14421 . C1442 . H14422 . 110.1    no
C1442 . C1443 . C1444 . 111.8(7)    yes
C1442 . C1443 . H14431 . 109.7    no
C1444 . C1443 . H14431 . 108.0    no
C1442 . C1443 . H14432 . 109.4    no
C1444 . C1443 . H14432 . 109.2    no
H14431 . C1443 . H14432 . 108.7    no
C1443 . C1444 . C1445 . 111.2(7)    yes
C1443 . C1444 . H14441 . 109.9    no
C1445 . C1444 . H14441 . 108.8    no
C1443 . C1444 . H14442 . 108.5    no
C1445 . C1444 . H14442 . 108.6    no
H14441 . C1444 . H14442 . 109.8    no
C1444 . C1445 . C1446 . 111.0(7)    yes
C1444 . C1445 . H14451 . 110.0    no
C1446 . C1445 . H14451 . 109.1    no
C1444 . C1445 . H14452 . 109.4    no
C1446 . C1445 . H14452 . 107.6    no
H14451 . C1445 . H14452 . 109.8    no
C1445 . C1446 . C1447 . 110.9(7)    yes
C1445 . C1446 . H14461 . 109.1    no
C1447 . C1446 . H14461 . 109.6    no
C1445 . C1446 . H14462 . 109.9    no
C1447 . C1446 . H14462 . 109.1    no
H14461 . C1446 . H14462 . 108.2    no
C1446 . C1447 . O1448 . 108.3(7)    yes
C1446 . C1447 . H14471 . 108.4    no
O1448 . C1447 . H14471 . 109.1    no
C1446 . C1447 . H14472 . 110.7    no
O1448 . C1447 . H14472 . 111.9    no
H14471 . C1447 . H14472 . 108.4    no
C1447 . O1448 . C1402 . 109.500(9)    yes
C475 . C1476 . H14761 . 109.4    no
C475 . C1476 . H14762 . 109.4    no
H14761 . C1476 . H14762 . 109.5    no
C475 . C1476 . H14764 . 109.4    no
H14761 . C1476 . H14764 . 109.5    no
H14762 . C1476 . H14764 . 109.6    no
C475 . C1477 . H14771 . 109.5    no
C475 . C1477 . H14772 . 109.5    no
H14771 . C1477 . H14772 . 109.7    no
C475 . C1477 . H14773 . 109.4    no
H14771 . C1477 . H14773 . 109.3    no
H14772 . C1477 . H14773 . 109.5    no
C475 . C1478 . H14781 . 109.6    no
C475 . C1478 . H14782 . 109.4    no
H14781 . C1478 . H14782 . 109.4    no
C475 . C1478 . H14783 . 109.5    no
H14781 . C1478 . H14783 . 109.5    no
H14782 . C1478 . H14783 . 109.3    no
C485 . C1486 . H14861 . 109.4    no
C485 . C1486 . H14862 . 109.5    no
H14861 . C1486 . H14862 . 109.6    no
C485 . C1486 . H14863 . 109.3    no
H14861 . C1486 . H14863 . 109.4    no
H14862 . C1486 . H14863 . 109.6    no
C485 . C1487 . H14871 . 109.5    no
C485 . C1487 . H14872 . 109.6    no
H14871 . C1487 . H14872 . 109.7    no
C485 . C1487 . H14873 . 109.3    no
H14871 . C1487 . H14873 . 109.3    no
H14872 . C1487 . H14873 . 109.5    no
C485 . C1488 . H14881 . 109.6    no
C485 . C1488 . H14882 . 109.4    no
H14881 . C1488 . H14882 . 109.3    no
C485 . C1488 . H14883 . 109.6    no
H14881 . C1488 . H14883 . 109.6    no
H14882 . C1488 . H14883 . 109.4    no
C504 . C1542 . C1543 . 176.8(11)    yes
C1542 . C1543 . Si1544 . 176.5(16)    yes
C1543 . Si1544 . C1545 . 103.2(6)    yes
C1543 . Si1544 . C1548 . 106.5(7)    yes
C1545 . Si1544 . C1548 . 111.0(4)    yes
C1543 . Si1544 . C1551 . 109.8(7)    yes
C1545 . Si1544 . C1551 . 111.6(4)    yes
C1548 . Si1544 . C1551 . 114.0(4)    yes
Si1544 . C1545 . C1546 . 115.0(6)    yes
Si1544 . C1545 . C1547 . 112.8(7)    yes
C1546 . C1545 . C1547 . 113.162(9)    yes
Si1544 . C1545 . H15451 . 104.8    no
C1546 . C1545 . H15451 . 104.9    no
C1547 . C1545 . H15451 . 104.9    no
C1545 . C1546 . H15461 . 109.4    no
C1545 . C1546 . H15463 . 109.5    no
H15461 . C1546 . H15463 . 109.6    no
C1545 . C1546 . H15464 . 109.4    no
H15461 . C1546 . H15464 . 109.5    no
H15463 . C1546 . H15464 . 109.5    no
C1545 . C1547 . H15471 . 109.5    no
C1545 . C1547 . H15472 . 109.3    no
H15471 . C1547 . H15472 . 109.4    no
C1545 . C1547 . H15473 . 109.6    no
H15471 . C1547 . H15473 . 109.7    no
H15472 . C1547 . H15473 . 109.4    no
Si1544 . C1548 . C1549 . 115.7(6)    yes
Si1544 . C1548 . C1550 . 114.8(8)    yes
C1549 . C1548 . C1550 . 113.162(9)    yes
Si1544 . C1548 . H15481 . 103.7    no
C1549 . C1548 . H15481 . 103.6    no
C1550 . C1548 . H15481 . 103.8    no
C1548 . C1549 . H15491 . 109.5    no
C1548 . C1549 . H15492 . 109.4    no
H15491 . C1549 . H15492 . 109.3    no
C1548 . C1549 . H15493 . 109.6    no
H15491 . C1549 . H15493 . 109.5    no
H15492 . C1549 . H15493 . 109.5    no
C1548 . C1550 . H15501 . 109.5    no
C1548 . C1550 . H15502 . 109.4    no
H15501 . C1550 . H15502 . 109.7    no
C1548 . C1550 . H15503 . 109.3    no
H15501 . C1550 . H15503 . 109.5    no
H15502 . C1550 . H15503 . 109.4    no
Si1544 . C1551 . C1552 . 115.7(6)    yes
Si1544 . C1551 . C1553 . 115.1(8)    yes
C1552 . C1551 . C1553 . 113.162(9)    yes
Si1544 . C1551 . H15511 . 103.6    no
C1552 . C1551 . H15511 . 103.6    no
C1553 . C1551 . H15511 . 103.6    no
C1551 . C1552 . H15521 . 109.4    no
C1551 . C1552 . H15522 . 109.5    no
H15521 . C1552 . H15522 . 109.3    no
C1551 . C1552 . H15523 . 109.5    no
H15521 . C1552 . H15523 . 109.5    no
H15522 . C1552 . H15523 . 109.6    no
C1551 . C1553 . H15531 . 109.6    no
C1551 . C1553 . H15532 . 109.5    no
H15531 . C1553 . H15532 . 109.6    no
C1551 . C1553 . H15534 . 109.4    no
H15531 . C1553 . H15534 . 109.5    no
H15532 . C1553 . H15534 . 109.3    no
O641 . C1642 . C1643 . 107.4(7)    yes
O641 . C1642 . H16421 . 109.8    no
C1643 . C1642 . H16421 . 111.9    no
O641 . C1642 . H16422 . 109.7    no
C1643 . C1642 . H16422 . 109.4    no
H16421 . C1642 . H16422 . 108.6    no
C1642 . C1643 . C1644 . 112.5(8)    yes
C1642 . C1643 . H16431 . 110.0    no
C1644 . C1643 . H16431 . 111.0    no
C1642 . C1643 . H16432 . 106.2    no
C1644 . C1643 . H16432 . 107.2    no
H16431 . C1643 . H16432 . 109.7    no
C1643 . C1644 . C1645 . 112.4(8)    yes
C1643 . C1644 . H16441 . 108.7    no
C1645 . C1644 . H16441 . 109.0    no
C1643 . C1644 . H16442 . 109.7    no
C1645 . C1644 . H16442 . 107.4    no
H16441 . C1644 . H16442 . 109.6    no
C1644 . C1645 . C1646 . 111.1(7)    yes
C1644 . C1645 . H16451 . 106.7    no
C1646 . C1645 . H16451 . 108.4    no
C1644 . C1645 . H16452 . 110.4    no
C1646 . C1645 . H16452 . 112.4    no
H16451 . C1645 . H16452 . 107.6    no
C1645 . C1646 . C1647 . 111.0(7)    yes
C1645 . C1646 . H16461 . 109.9    no
C1647 . C1646 . H16461 . 111.0    no
C1645 . C1646 . H16462 . 106.8    no
C1647 . C1646 . H16462 . 108.7    no
H16461 . C1646 . H16462 . 109.3    no
C1646 . C1647 . O648 . 106.6(7)    yes
C1646 . C1647 . H16471 . 110.4    no
O648 . C1647 . H16471 . 112.6    no
C1646 . C1647 . H16472 . 107.4    no
O648 . C1647 . H16472 . 108.8    no
H16471 . C1647 . H16472 . 110.8    no
C671 . C1672 . H16721 . 109.4    no
C671 . C1672 . H16722 . 109.4    no
H16721 . C1672 . H16722 . 109.5    no
C671 . C1672 . H16723 . 109.4    no
H16721 . C1672 . H16723 . 109.5    no
H16722 . C1672 . H16723 . 109.6    no
C671 . C1673 . H16731 . 109.5    no
C671 . C1673 . H16732 . 109.4    no
H16731 . C1673 . H16732 . 109.5    no
C671 . C1673 . H16734 . 109.4    no
H16731 . C1673 . H16734 . 109.6    no
H16732 . C1673 . H16734 . 109.4    no
C671 . C1674 . H16741 . 109.5    no
C671 . C1674 . H16742 . 109.5    no
H16741 . C1674 . H16742 . 109.4    no
C671 . C1674 . H16743 . 109.5    no
H16741 . C1674 . H16743 . 109.5    no
H16742 . C1674 . H16743 . 109.4    no
C685 . C1686 . H16861 . 109.6    no
C685 . C1686 . H16862 . 109.3    no
H16861 . C1686 . H16862 . 109.3    no
C685 . C1686 . H16863 . 109.6    no
H16861 . C1686 . H16863 . 109.6    no
H16862 . C1686 . H16863 . 109.3    no
C685 . C1687 . H16871 . 109.5    no
C685 . C1687 . H16872 . 109.3    no
H16871 . C1687 . H16872 . 109.2    no
C685 . C1687 . H16873 . 109.6    no
H16871 . C1687 . H16873 . 109.8    no
H16872 . C1687 . H16873 . 109.5    no
C685 . C1688 . H16881 . 109.4    no
C685 . C1688 . H16882 . 109.6    no
H16881 . C1688 . H16882 . 109.7    no
C685 . C1688 . H16883 . 109.3    no
H16881 . C1688 . H16883 . 109.3    no
H16882 . C1688 . H16883 . 109.6    no
C683 . C1689 . C1690 . 110.48(5)    yes
C683 . C1689 . C1691 . 110.48(5)    yes
C1690 . C1689 . C1691 . 108.45(5)    yes
C683 . C1689 . C1692 . 110.47(5)    yes
C1690 . C1689 . C1692 . 108.45(5)    yes
C1691 . C1689 . C1692 . 108.45(5)    yes
C1689 . C1690 . H16901 . 109.6    no
C1689 . C1690 . H16902 . 109.5    no
H16901 . C1690 . H16902 . 109.5    no
C1689 . C1690 . H16903 . 109.5    no
H16901 . C1690 . H16903 . 109.4    no
H16902 . C1690 . H16903 . 109.4    no
C1689 . C1691 . H16911 . 109.4    no
C1689 . C1691 . H16912 . 109.5    no
H16911 . C1691 . H16912 . 109.4    no
C1689 . C1691 . H16914 . 109.5    no
H16911 . C1691 . H16914 . 109.4    no
H16912 . C1691 . H16914 . 109.6    no
C1689 . C1692 . H16921 . 109.5    no
C1689 . C1692 . H16922 . 109.4    no
H16921 . C1692 . H16922 . 109.4    no
C1689 . C1692 . H16923 . 109.5    no
H16921 . C1692 . H16923 . 109.6    no
H16922 . C1692 . H16923 . 109.5    no
C704 . C1742 . C1743 . 175.4(11)    yes
C1742 . C1743 . Si1744 . 176.7(13)    yes
C1743 . Si1744 . C1745 . 112.3(7)    yes
C1743 . Si1744 . C1748 . 96.6(7)    yes
C1745 . Si1744 . C1748 . 111.3(4)    yes
C1743 . Si1744 . C1751 . 112.3(7)    yes
C1745 . Si1744 . C1751 . 111.2(4)    yes
C1748 . Si1744 . C1751 . 112.4(4)    yes
Si1744 . C1745 . C1746 . 116.8(5)    yes
Si1744 . C1745 . C1747 . 117.1(6)    yes
C1746 . C1745 . C1747 . 113.163(9)    yes
Si1744 . C1745 . H17451 . 102.2    no
C1746 . C1745 . H17451 . 102.2    no
C1747 . C1745 . H17451 . 102.1    no
C1745 . C1746 . H17461 . 109.1    no
C1745 . C1746 . H17462 . 109.6    no
H17461 . C1746 . H17462 . 109.7    no
C1745 . C1746 . H17463 . 109.3    no
H17461 . C1746 . H17463 . 109.0    no
H17462 . C1746 . H17463 . 110.0    no
C1745 . C1747 . H17471 . 109.7    no
C1745 . C1747 . H17472 . 109.3    no
H17471 . C1747 . H17472 . 109.0    no
C1745 . C1747 . H17473 . 110.0    no
H17471 . C1747 . H17473 . 109.7    no
H17472 . C1747 . H17473 . 109.2    no
Si1744 . C1748 . C1749 . 114.6(6)    yes
Si1744 . C1748 . C1750 . 114.8(6)    yes
C1749 . C1748 . C1750 . 113.162(9)    yes
Si1744 . C1748 . H17481 . 104.2    no
C1749 . C1748 . H17481 . 104.2    no
C1750 . C1748 . H17481 . 104.2    no
C1748 . C1749 . H17491 . 109.5    no
C1748 . C1749 . H17492 . 109.4    no
H17491 . C1749 . H17492 . 109.5    no
C1748 . C1749 . H17493 . 109.5    no
H17491 . C1749 . H17493 . 109.5    no
H17492 . C1749 . H17493 . 109.3    no
C1748 . C1750 . H17501 . 109.4    no
C1748 . C1750 . H17502 . 109.5    no
H17501 . C1750 . H17502 . 109.6    no
C1748 . C1750 . H17503 . 109.5    no
H17501 . C1750 . H17503 . 109.4    no
H17502 . C1750 . H17503 . 109.5    no
Si1744 . C1751 . C1752 . 117.8(6)    yes
Si1744 . C1751 . C1753 . 116.9(5)    yes
C1752 . C1751 . C1753 . 113.163(9)    yes
Si1744 . C1751 . H17512 . 101.3    no
C1752 . C1751 . H17512 . 101.5    no
C1753 . C1751 . H17512 . 102.5    no
C1751 . C1752 . H17521 . 109.1    no
C1751 . C1752 . H17522 . 109.3    no
H17521 . C1752 . H17522 . 109.4    no
C1751 . C1752 . H17523 . 109.7    no
H17521 . C1752 . H17523 . 109.5    no
H17522 . C1752 . H17523 . 109.9    no
C1751 . C1753 . H17531 . 108.9    no
C1751 . C1753 . H17532 . 110.6    no
H17531 . C1753 . H17532 . 111.2    no
C1751 . C1753 . H17533 . 108.3    no
H17531 . C1753 . H17533 . 107.7    no
H17532 . C1753 . H17533 . 110.1    no
loop_
 _geom_hbond_atom_site_label_D
 _geom_hbond_site_symmetry_D
 _geom_hbond_atom_site_label_H
 _geom_hbond_site_symmetry_H
 _geom_hbond_atom_site_label_A
 _geom_hbond_site_symmetry_A
 _geom_hbond_angle_DHA
 _geom_hbond_distance_DH
 _geom_hbond_distance_HA
 _geom_hbond_distance_DA
 _geom_hbond_publ_flag
O801 . H8011 . N22 . 143 0.94 2.28 3.084(12)    yes
O801 . H8011 . N25 . 143 0.94 2.27 3.072(12)    yes
O803 . H8031 . O801 . 179 0.92 1.82 2.749(12)    yes
C126 . H1261 . C1413 . 155 0.95 2.59 3.474(12)    yes
C1150 . H1451 . C145 . 125 0.75 0.95 1.509(12)    yes
C1150 . H1451 . C146 . 145 0.75 1.96 2.611(12)    yes
C1150 . H1451 . C1147 . 140 0.75 2.43 3.046(12)    yes
C150 . H1502 . C1150 . 130 0.95 2.59 3.288(12)    yes
C151 . H1511 . C1145 . 126 0.95 1.96 2.636(12)    yes
C153 . H1533 . O241 . 175 0.95 2.57 3.519(12)    yes
C1153 . H1533 . O241 . 170 1.07 2.57 3.627(12)    yes
C227 . H2271 . O803 2_666 164 0.95 2.59 3.510(12)    yes
C228 . H2281 . O113 2_666 152 0.95 2.56 3.430(12)    yes
C277 . H2772 . C1447 2_766 132 0.95 2.57 3.288(12)    yes
C1277 . H2772 . C1447 2_766 125 1.05 2.57 3.289(12)    yes
C277 . H2773 . O715 2_666 164 0.95 2.41 3.336(12)    yes
C347 . H3472 . O511 2_676 124 0.95 2.56 3.195(12)    yes
C349 . H3493 . C1349 . 144 0.95 1.49 2.321(12)    yes
C1352 . H3522 . C1343 . 131 1.00 2.55 3.294(12)    yes
C352 . H3523 . C1349 . 144 0.95 1.46 2.302(12)    yes
C353 . H3532 . C1350 . 128 0.95 2.52 3.190(12)    yes
C353 . H3533 . C1346 . 127 0.95 2.31 2.977(12)    yes
C1408 . H4081 . C1411 . 128 1.12 2.47 3.285(12)    yes
C1416 . H4161 . C413 . 121 0.81 2.29 2.795(12)    yes
C1440 . H4401 . C1427 . 139 1.00 2.19 3.018(12)    yes
C1446 . H4471 . C1403 . 130 1.02 2.47 3.215(12)    yes
C486 . H4862 . C1753 2_667 150 0.95 2.20 3.058(12)    yes
C531 . H5311 . C512 . 149 0.95 2.55 3.394(12)    yes
C547 . H5472 . C1550 . 135 0.95 1.99 2.752(12)    yes
C549 . H5492 . C1552 . 132 0.95 2.46 3.174(12)    yes
C686 . H6862 . C1350 2_676 145 0.95 2.56 3.387(12)    yes
C688 . H6882 . C1346 1_556 120 0.95 2.43 3.023(12)    yes
C749 . H7492 . C1753 . 145 0.95 1.91 2.748(12)    yes
C753 . H7533 . C1746 . 132 0.95 2.54 3.250(12)    yes
C804 . H8043 . C1145 2_666 127 0.96 2.52 3.195(12)    yes
C804 . H8043 . C1147 2_666 145 0.96 2.44 3.281(12)    yes
C1126 . H11261 . O414 . 166 0.95 2.26 3.193(12)    yes
C1126 . H11261 . C415 . 139 0.95 2.38 3.152(12)    yes
C1129 . H11291 . C116 . 136 0.95 2.36 3.116(12)    yes
C1146 . H11461 . C804 2_666 155 0.95 1.67 2.556(12)    yes
C1147 . H11471 . C804 2_666 132 0.95 2.57 3.281(12)    yes
C1147 . H11473 . C1150 . 125 0.95 2.40 3.046(12)    yes
C147 . H11481 . C148 . 172 1.17 2.25 3.422(12)    yes
C1148 . H11481 . C147 . 121 0.95 1.17 1.854(12)    yes
C147 . H11481 . C1149 . 146 1.17 1.93 2.971(12)    yes
C1149 . H11493 . C149 . 144 0.95 1.70 2.535(12)    yes
C1150 . H11502 . C1147 . 127 0.95 2.38 3.046(12)    yes
C1150 . H11503 . O241 . 154 0.95 2.29 3.172(12)    yes
C1278 . H12783 . O715 2_666 154 0.95 2.59 3.472(12)    yes
C1345 . H13451 . C350 . 154 0.95 2.12 3.005(12)    yes
C346 . H13461 . C1688 1_554 151 0.76 2.52 3.206(12)    yes
C1346 . H13462 . C688 1_554 121 0.95 2.42 3.023(12)    yes
C1348 . H13481 . C353 . 129 0.95 1.43 2.161(12)    yes
C1349 . H13491 . C1690 2_676 155 0.95 2.52 3.409(12)    yes
C1352 . H13521 . C1546 2_676 124 0.95 2.27 2.905(12)    yes
C1353 . H13531 . C1546 2_676 126 0.95 2.04 2.714(12)    yes
C1353 . H13533 . C553 2_676 131 0.95 2.60 3.296(12)    yes
C1411 . H14112 . C500 . 175 0.86 2.53 3.384(12)    yes
C1411 . H14112 . C501 . 155 0.86 2.59 3.381(12)    yes
C412 . H14121 . C514 . 173 1.15 2.57 3.708(12)    yes
C412 . H14121 . O515 . 147 1.15 2.55 3.568(12)    yes
C1412 . H14121 . C514 . 168 1.16 2.57 3.714(12)    yes
C1412 . H14121 . O515 . 163 1.16 2.55 3.679(12)    yes
C1428 . H14281 . O713 . 173 0.97 2.46 3.420(12)    yes
C1442 . H14422 . C630 . 124 0.94 2.46 3.078(12)    yes
C445 . H14442 . C442 . 133 0.94 1.80 2.529(12)    yes
C1447 . H14472 . C1277 2_766 133 0.93 2.59 3.289(12)    yes
C1546 . H15463 . C1353 2_676 146 0.95 1.87 2.714(12)    yes
C549 . H15492 . C550 . 130 0.82 1.87 2.480(12)    yes
C1550 . H15503 . C547 . 124 0.95 2.10 2.752(12)    yes
C1552 . H15522 . C549 . 128 0.95 2.50 3.174(12)    yes
C1674 . H16741 . O317 1_456 170 0.95 2.54 3.477(12)    yes
C1688 . H16882 . C346 1_556 139 0.95 2.43 3.206(12)    yes
C1690 . H16903 . C1349 2_676 152 0.95 2.54 3.409(12)    yes
C1746 . H17462 . C753 . 127 0.94 2.59 3.250(12)    yes
C753 . H17512 . C752 . 134 1.17 1.52 2.482(12)    yes
C753 . H17512 . C1752 . 123 1.17 1.91 2.731(12)    yes
C1753 . H17531 . C486 2_667 130 0.95 2.36 3.058(12)    yes
C1753 . H17532 . C749 . 134 0.93 2.02 2.748(12)    yes
C1753 . H17533 . C1439 2_667 162 0.97 2.22 3.154(12)    yes
C1753 . H17533 . C1440 2_667 136 0.97 2.60 3.357(12)    yes


_iucr_refine_instructions_details
;
#
# Punched on 03/12/21 at 20:31:17
#
#LIST     12                                                                    
BLOCK SCALE X'S U'S 

RIDE  C(124,U'S)  C(1124,U'S) 
RIDE  C(125,U'S)  C(1125,U'S) 
RIDE  C(126,U'S)  C(1126,U'S) 
RIDE  C(127,U'S)  C(1127,U'S) 
RIDE  C(128,U'S)  C(1128,U'S) 
RIDE  C(129,U'S)  C(1129,U'S) 
RIDE  C(142,X'S,U'S)  C(1142,X'S,U'S) 
RIDE  C(143,U'S)  C(1143,U'S) 
RIDE  SI(144,U'S) SI(1144,U'S) 
RIDE  C(265,U'S)  C(1265,U'S) 
RIDE  C(266,U'S)  C(1266,U'S) 
RIDE  C(267,U'S)  C(1267,U'S) 
RIDE  C(268,U'S)  C(1268,U'S) 
RIDE  C(269,U'S)  C(1269,U'S) 
RIDE  C(270,U'S)  C(1270,U'S) 
RIDE  C(271,U'S)  C(1271,U'S) 
RIDE  C(272,U'S)  C(1272,U'S) 
RIDE  C(273,U'S)  C(1273,U'S) 
RIDE  C(274,U'S)  C(1274,U'S) 
RIDE  C(275,U'S)  C(1275,U'S) 
RIDE  C(276,U'S)  C(1276,U'S) 
RIDE  C(277,U'S)  C(1277,U'S) 
RIDE  C(278,U'S)  C(1278,U'S) 
RIDE  C(342,X'S,U'S)  C(1342,X'S,U'S) 
RIDE  C(343,U'S)  C(1343,U'S) 
RIDE  SI(344,U'S) SI(1344,U'S) 
RIDE  C(401,U'S)  C(1401,U'S) 
RIDE  C(402,U'S)  C(1402,U'S) 
RIDE  C(403,U'S)  C(1403,U'S) 
RIDE  C(404,U'S)  C(1404,U'S) 
RIDE  C(405,U'S)  C(1405,U'S) 
RIDE  C(406,U'S)  C(1406,U'S) 
RIDE  C(415,U'S)  C(1415,U'S) 
RIDE  C(416,U'S)  C(1416,U'S) 
RIDE  C(417,U'S)  C(1417,U'S) 
RIDE  C(418,U'S)  C(1418,U'S) 
RIDE  C(419,U'S)  C(1419,U'S) 
RIDE  C(420,U'S)  C(1420,U'S) 
RIDE  C(421,U'S)  C(1421,U'S) 
RIDE  N(422,U'S)  N(1422,U'S) 
RIDE  C(423,U'S)  C(1423,U'S) 
RIDE  C(424,U'S)  C(1424,U'S) 
RIDE  N(425,U'S)  N(1425,U'S) 
RIDE  C(426,U'S)  C(1426,U'S) 
RIDE  C(427,U'S)  C(1427,U'S) 
RIDE  C(428,U'S)  C(1428,U'S) 
RIDE  C(429,U'S)  C(1429,U'S) 
RIDE  C(430,U'S)  C(1430,U'S) 
RIDE  C(431,U'S)  C(1431,U'S) 
RIDE  C(432,U'S)  C(1432,U'S) 
RIDE  C(433,U'S)  C(1433,U'S) 
RIDE  C(434,U'S)  C(1434,U'S) 
RIDE  C(435,U'S)  C(1435,U'S) 
RIDE  C(436,U'S)  C(1436,U'S) 
RIDE  C(437,U'S)  C(1437,U'S) 
RIDE  C(438,U'S)  C(1438,U'S) 
RIDE  C(439,U'S)  C(1439,U'S) 
RIDE  C(440,U'S)  C(1440,U'S) 
RIDE  C(442,U'S)  C(1442,U'S) 
RIDE  C(443,U'S)  C(1443,U'S) 
RIDE  C(444,U'S)  C(1444,U'S) 
RIDE  C(445,U'S)  C(1445,U'S) 
RIDE  C(447,U'S)  C(1447,U'S) 
RIDE  O(448,U'S)  O(1448,U'S) 
RIDE  C(542,X'S,U'S)  C(1542,X'S,U'S) 
RIDE  C(543,U'S)  C(1543,U'S) 
RIDE  SI(544,U'S) SI(1544,U'S) 
RIDE  C(551,U'S)  C(1551,U'S) 
RIDE  C(552,U'S)  C(1552,U'S) 
RIDE  C(553,U'S)  C(1553,U'S) 
RIDE  C(643,U'S)  C(1643,U'S) 
RIDE  C(742,X'S,U'S)  C(1742,X'S,U'S) 
RIDE  C(743,U'S)  C(1743,U'S) 
RIDE  SI(744,U'S) SI(1744,U'S) 
END                                                                             
#
# Punched on 03/12/21 at 20:31:17
#
#LIST     16                                                                    
REM 
REM DISORDER IN PHOSPHINE IN THREAD 1 
REM 
SAME 
CONT P(107) C(124) C(125) C(126) C(127) C(128) C(129) AND 
CONT P(107) C(124) C(129) C(128) C(127) C(126) C(125) AND 
CONT P(107) C(1124) C(1125) C(1126) C(1127) C(1128) C(1129) AND 
CONT P(107) C(1124) C(1129) C(1128) C(1127) C(1126) C(1125) 
SIMU 
CONT P(107) C(124) C(125) C(126) C(127) C(128) C(129) AND 
CONT P(107) C(124) C(129) C(128) C(127) C(126) C(125) AND 
CONT P(107) C(1124) C(1125) C(1126) C(1127) C(1128) C(1129) AND 
CONT P(107) C(1124) C(1129) C(1128) C(1127) C(1126) C(1125) 
DELU 
CONT P(107) C(124) C(125) C(126) C(127) C(128) C(129) AND 
CONT P(107) C(124) C(129) C(128) C(127) C(126) C(125) AND 
CONT P(107) C(1124) C(1125) C(1126) C(1127) C(1128) C(1129) AND 
CONT P(107) C(1124) C(1129) C(1128) C(1127) C(1126) C(1125) 
PLANAR  C(124) UNTIL  C(129) 
PLANAR  C(1124) UNTIL  C(1129) 
REM 
REM DISORDER IN AR GROUP IN THREAD 2 
REM 
SAME 
CONT C(250) C(265) C(266) C(267) C(268) C(269) C(270) AND 
CONT C(250) C(265) C(270) C(269) C(268) C(267) C(266) AND 
CONT C(250) C(1265) C(1266) C(1267) C(1268) C(1269) C(1270) AND 
CONT C(250) C(1265) C(1270) C(1269) C(1268) C(1267) C(1266) 
SIMU 
CONT C(250) C(265) C(266) C(267) C(268) C(269) C(270) AND 
CONT C(250) C(265) C(270) C(269) C(268) C(267) C(266) AND 
CONT C(250) C(1265) C(1266) C(1267) C(1268) C(1269) C(1270) AND 
CONT C(250) C(1265) C(1270) C(1269) C(1268) C(1267) C(1266) 
DELU 
CONT C(250) C(265) C(266) C(267) C(268) C(269) C(270) AND 
CONT C(250) C(265) C(270) C(269) C(268) C(267) C(266) AND 
CONT C(250) C(1265) C(1266) C(1267) C(1268) C(1269) C(1270) AND 
CONT C(250) C(1265) C(1270) C(1269) C(1268) C(1267) C(1266) 
PLANAR  C(265) UNTIL  C(271) C(275) 
PLANAR  C(1265) UNTIL  C(1271) C(1275) 
REM 
REM DISORDER IN AR GROUP IN THREAD 4 
REM 
PLANAR 0.01 C(650) C(651) C(652) C(653) 
CONT C(654) C(655) C(656) C(657) C(661) 
PLANAR 0.01 C(665) C(666) C(667) C(668) 
CONT C(669) C(670) C(671) C(675) 
PLANAR 0.01 C(650) C(679) C(680) C(681) 
CONT C(682) C(683) C(684) C(685) C(689) C(1689) 
REM 
REM TERT-BUTYL GROUPS 
REM 
SAME 
CONT C(53) C(57) C(58) C(59) C(60) AND 
CONT C(53) C(57) C(59) C(60) C(58) AND 
CONT C(53) C(57) C(60) C(58) C(59) AND 
CONT C(55) C(61) C(62) C(63) C(64) AND 
CONT C(55) C(61) C(63) C(64) C(62) AND 
CONT C(55) C(61) C(64) C(62) C(63) AND 
CONT C(67) C(71) C(72) C(73) C(74) AND 
CONT C(67) C(71) C(73) C(74) C(72) AND 
CONT C(67) C(71) C(74) C(72) C(73) AND 
CONT C(69) C(75) C(76) C(77) C(78) AND 
CONT C(69) C(75) C(77) C(78) C(76) AND 
CONT C(69) C(75) C(78) C(76) C(77) AND 
CONT C(81) C(85) C(86) C(87) C(88) AND 
CONT C(81) C(85) C(87) C(88) C(86) AND 
CONT C(81) C(85) C(88) C(86) C(87) AND 
CONT C(83) C(89) C(90) C(91) C(92) AND 
CONT C(83) C(89) C(91) C(92) C(90) AND 
CONT C(83) C(89) C(92) C(90) C(91) AND 
CONT C(253) C(257) C(258) C(259) C(260) AND 
CONT C(253) C(257) C(259) C(260) C(258) AND 
CONT C(253) C(257) C(260) C(258) C(259) AND 
CONT C(255) C(261) C(262) C(263) C(264) AND 
CONT C(255) C(261) C(263) C(264) C(262) AND 
CONT C(255) C(261) C(264) C(262) C(263) AND 
CONT C(267) C(271) C(272) C(273) C(274) AND 
CONT C(267) C(271) C(273) C(274) C(272) AND 
CONT C(267) C(271) C(274) C(272) C(273) AND 
CONT C(269) C(275) C(276) C(277) C(278) AND 
CONT C(269) C(275) C(277) C(278) C(276) AND 
CONT C(269) C(275) C(278) C(276) C(277) AND 
CONT C(281) C(285) C(286) C(287) C(288) AND 
CONT C(281) C(285) C(287) C(288) C(286) AND 
CONT C(281) C(285) C(288) C(286) C(287) AND 
CONT C(283) C(289) C(290) C(291) C(292) AND 
CONT C(283) C(289) C(291) C(292) C(290) AND 
CONT C(283) C(289) C(292) C(290) C(291) AND 
CONT C(253) C(1257) C(1258) C(1259) C(1260) AND 
CONT C(253) C(1257) C(1259) C(1260) C(1258) AND 
CONT C(253) C(1257) C(1260) C(1258) C(1259) AND 
CONT C(1267) C(1271) C(1272) C(1273) C(1274) AND 
CONT C(1267) C(1271) C(1273) C(1274) C(1272) AND 
CONT C(1267) C(1271) C(1274) C(1272) C(1273) AND 
CONT C(1269) C(1275) C(1276) C(1277) C(1278) AND 
CONT C(1269) C(1275) C(1277) C(1278) C(1276) AND 
CONT C(1269) C(1275) C(1278) C(1276) C(1277) AND 
CONT C(453) C(457) C(458) C(459) C(460) AND 
CONT C(453) C(457) C(459) C(460) C(458) AND 
CONT C(453) C(457) C(460) C(458) C(459) AND 
CONT C(455) C(461) C(462) C(463) C(464) AND 
CONT C(455) C(461) C(463) C(464) C(462) AND 
CONT C(455) C(461) C(464) C(462) C(463) AND 
CONT C(467) C(471) C(472) C(473) C(474) AND 
CONT C(467) C(471) C(473) C(474) C(472) AND 
CONT C(467) C(471) C(474) C(472) C(473) AND 
CONT C(469) C(475) C(476) C(477) C(478) AND 
CONT C(469) C(475) C(477) C(478) C(476) AND 
CONT C(469) C(475) C(478) C(476) C(477) AND 
CONT C(481) C(485) C(486) C(487) C(488) AND 
CONT C(481) C(485) C(487) C(488) C(486) AND 
CONT C(481) C(485) C(488) C(486) C(487) AND 
CONT C(483) C(489) C(490) C(491) C(492) AND 
CONT C(483) C(489) C(491) C(492) C(490) AND 
CONT C(483) C(489) C(492) C(490) C(491) AND 
CONT C(469) C(475) C(1476) C(1477) C(1478) AND 
CONT C(469) C(475) C(1477) C(1478) C(1476) AND 
CONT C(469) C(475) C(1478) C(1476) C(1477) AND 
CONT C(481) C(485) C(1486) C(1487) C(1488) AND 
CONT C(481) C(485) C(1487) C(1488) C(1486) AND 
CONT C(481) C(485) C(1488) C(1486) C(1487) AND 
CONT C(653) C(657) C(658) C(659) C(660) AND 
CONT C(653) C(657) C(659) C(660) C(658) AND 
CONT C(653) C(657) C(660) C(658) C(659) AND 
CONT C(655) C(661) C(662) C(663) C(664) AND 
CONT C(655) C(661) C(663) C(664) C(662) AND 
CONT C(655) C(661) C(664) C(662) C(663) AND 
CONT C(667) C(671) C(672) C(673) C(674) AND 
CONT C(667) C(671) C(673) C(674) C(672) AND 
CONT C(667) C(671) C(674) C(672) C(673) AND 
CONT C(669) C(675) C(676) C(677) C(678) AND 
CONT C(669) C(675) C(677) C(678) C(676) AND 
CONT C(669) C(675) C(678) C(676) C(677) AND 
CONT C(681) C(685) C(686) C(687) C(688) AND 
CONT C(681) C(685) C(687) C(688) C(686) AND 
CONT C(681) C(685) C(688) C(686) C(687) AND 
CONT C(683) C(689) C(690) C(691) C(692) AND 
CONT C(683) C(689) C(691) C(692) C(690) AND 
CONT C(683) C(689) C(692) C(690) C(691) AND 
CONT C(667) C(671) C(1672) C(1673) C(1674) AND 
CONT C(667) C(671) C(1673) C(1674) C(1672) AND 
CONT C(667) C(671) C(1674) C(1672) C(1673) AND 
CONT C(681) C(685) C(1686) C(1687) C(1688) AND 
CONT C(681) C(685) C(1687) C(1688) C(1686) AND 
CONT C(681) C(685) C(1688) C(1686) C(1687) AND 
CONT C(683) C(1689) C(1690) C(1691) C(1692) AND 
CONT C(683) C(1689) C(1691) C(1692) C(1690) AND 
CONT C(683) C(1689) C(1692) C(1690) C(1691) 
SIMU 0.02 
CONT C(53) C(57) C(58) C(59) C(60) AND 
CONT C(53) C(57) C(59) C(60) C(58) AND 
CONT C(53) C(57) C(60) C(58) C(59) AND 
CONT C(55) C(61) C(62) C(63) C(64) AND 
CONT C(55) C(61) C(63) C(64) C(62) AND 
CONT C(55) C(61) C(64) C(62) C(63) AND 
CONT C(67) C(71) C(72) C(73) C(74) AND 
CONT C(67) C(71) C(73) C(74) C(72) AND 
CONT C(67) C(71) C(74) C(72) C(73) AND 
CONT C(69) C(75) C(76) C(77) C(78) AND 
CONT C(69) C(75) C(77) C(78) C(76) AND 
CONT C(69) C(75) C(78) C(76) C(77) AND 
CONT C(81) C(85) C(86) C(87) C(88) AND 
CONT C(81) C(85) C(87) C(88) C(86) AND 
CONT C(81) C(85) C(88) C(86) C(87) AND 
CONT C(83) C(89) C(90) C(91) C(92) AND 
CONT C(83) C(89) C(91) C(92) C(90) AND 
CONT C(83) C(89) C(92) C(90) C(91) AND 
CONT C(253) C(257) C(258) C(259) C(260) AND 
CONT C(253) C(257) C(259) C(260) C(258) AND 
CONT C(253) C(257) C(260) C(258) C(259) AND 
CONT C(255) C(261) C(262) C(263) C(264) AND 
CONT C(255) C(261) C(263) C(264) C(262) AND 
CONT C(255) C(261) C(264) C(262) C(263) AND 
CONT C(267) C(271) C(272) C(273) C(274) AND 
CONT C(267) C(271) C(273) C(274) C(272) AND 
CONT C(267) C(271) C(274) C(272) C(273) AND 
CONT C(269) C(275) C(276) C(277) C(278) AND 
CONT C(269) C(275) C(277) C(278) C(276) AND 
CONT C(269) C(275) C(278) C(276) C(277) AND 
CONT C(281) C(285) C(286) C(287) C(288) AND 
CONT C(281) C(285) C(287) C(288) C(286) AND 
CONT C(281) C(285) C(288) C(286) C(287) AND 
CONT C(283) C(289) C(290) C(291) C(292) AND 
CONT C(283) C(289) C(291) C(292) C(290) AND 
CONT C(283) C(289) C(292) C(290) C(291) AND 
CONT C(253) C(1257) C(1258) C(1259) C(1260) AND 
CONT C(253) C(1257) C(1259) C(1260) C(1258) AND 
CONT C(253) C(1257) C(1260) C(1258) C(1259) AND 
CONT C(1267) C(1271) C(1272) C(1273) C(1274) AND 
CONT C(1267) C(1271) C(1273) C(1274) C(1272) AND 
CONT C(1267) C(1271) C(1274) C(1272) C(1273) AND 
CONT C(1269) C(1275) C(1276) C(1277) C(1278) AND 
CONT C(1269) C(1275) C(1277) C(1278) C(1276) AND 
CONT C(1269) C(1275) C(1278) C(1276) C(1277) AND 
CONT C(453) C(457) C(458) C(459) C(460) AND 
CONT C(453) C(457) C(459) C(460) C(458) AND 
CONT C(453) C(457) C(460) C(458) C(459) AND 
CONT C(455) C(461) C(462) C(463) C(464) AND 
CONT C(455) C(461) C(463) C(464) C(462) AND 
CONT C(455) C(461) C(464) C(462) C(463) AND 
CONT C(467) C(471) C(472) C(473) C(474) AND 
CONT C(467) C(471) C(473) C(474) C(472) AND 
CONT C(467) C(471) C(474) C(472) C(473) AND 
CONT C(469) C(475) C(476) C(477) C(478) AND 
CONT C(469) C(475) C(477) C(478) C(476) AND 
CONT C(469) C(475) C(478) C(476) C(477) AND 
CONT C(481) C(485) C(486) C(487) C(488) AND 
CONT C(481) C(485) C(487) C(488) C(486) AND 
CONT C(481) C(485) C(488) C(486) C(487) AND 
CONT C(483) C(489) C(490) C(491) C(492) AND 
CONT C(483) C(489) C(491) C(492) C(490) AND 
CONT C(483) C(489) C(492) C(490) C(491) AND 
CONT C(469) C(475) C(1476) C(1477) C(1478) AND 
CONT C(469) C(475) C(1477) C(1478) C(1476) AND 
CONT C(469) C(475) C(1478) C(1476) C(1477) AND 
CONT C(481) C(485) C(1486) C(1487) C(1488) AND 
CONT C(481) C(485) C(1487) C(1488) C(1486) AND 
CONT C(481) C(485) C(1488) C(1486) C(1487) AND 
CONT C(653) C(657) C(658) C(659) C(660) AND 
CONT C(653) C(657) C(659) C(660) C(658) AND 
CONT C(653) C(657) C(660) C(658) C(659) AND 
CONT C(655) C(661) C(662) C(663) C(664) AND 
CONT C(655) C(661) C(663) C(664) C(662) AND 
CONT C(655) C(661) C(664) C(662) C(663) AND 
CONT C(667) C(671) C(672) C(673) C(674) AND 
CONT C(667) C(671) C(673) C(674) C(672) AND 
CONT C(667) C(671) C(674) C(672) C(673) AND 
CONT C(669) C(675) C(676) C(677) C(678) AND 
CONT C(669) C(675) C(677) C(678) C(676) AND 
CONT C(669) C(675) C(678) C(676) C(677) AND 
CONT C(681) C(685) C(686) C(687) C(688) AND 
CONT C(681) C(685) C(687) C(688) C(686) AND 
CONT C(681) C(685) C(688) C(686) C(687) AND 
CONT C(683) C(689) C(690) C(691) C(692) AND 
CONT C(683) C(689) C(691) C(692) C(690) AND 
CONT C(683) C(689) C(692) C(690) C(691) AND 
CONT C(667) C(671) C(1672) C(1673) C(1674) AND 
CONT C(667) C(671) C(1673) C(1674) C(1672) AND 
CONT C(667) C(671) C(1674) C(1672) C(1673) AND 
CONT C(681) C(685) C(1686) C(1687) C(1688) AND 
CONT C(681) C(685) C(1687) C(1688) C(1686) AND 
CONT C(681) C(685) C(1688) C(1686) C(1687) AND 
CONT C(683) C(1689) C(1690) C(1691) C(1692) AND 
CONT C(683) C(1689) C(1691) C(1692) C(1690) AND 
CONT C(683) C(1689) C(1692) C(1690) C(1691) 
DELU 0.02 
CONT C(53) C(57) C(58) C(59) C(60) AND 
CONT C(53) C(57) C(59) C(60) C(58) AND 
CONT C(53) C(57) C(60) C(58) C(59) AND 
CONT C(55) C(61) C(62) C(63) C(64) AND 
CONT C(55) C(61) C(63) C(64) C(62) AND 
CONT C(55) C(61) C(64) C(62) C(63) AND 
CONT C(67) C(71) C(72) C(73) C(74) AND 
CONT C(67) C(71) C(73) C(74) C(72) AND 
CONT C(67) C(71) C(74) C(72) C(73) AND 
CONT C(69) C(75) C(76) C(77) C(78) AND 
CONT C(69) C(75) C(77) C(78) C(76) AND 
CONT C(69) C(75) C(78) C(76) C(77) AND 
CONT C(81) C(85) C(86) C(87) C(88) AND 
CONT C(81) C(85) C(87) C(88) C(86) AND 
CONT C(81) C(85) C(88) C(86) C(87) AND 
CONT C(83) C(89) C(90) C(91) C(92) AND 
CONT C(83) C(89) C(91) C(92) C(90) AND 
CONT C(83) C(89) C(92) C(90) C(91) AND 
CONT C(253) C(257) C(258) C(259) C(260) AND 
CONT C(253) C(257) C(259) C(260) C(258) AND 
CONT C(253) C(257) C(260) C(258) C(259) AND 
CONT C(255) C(261) C(262) C(263) C(264) AND 
CONT C(255) C(261) C(263) C(264) C(262) AND 
CONT C(255) C(261) C(264) C(262) C(263) AND 
CONT C(267) C(271) C(272) C(273) C(274) AND 
CONT C(267) C(271) C(273) C(274) C(272) AND 
CONT C(267) C(271) C(274) C(272) C(273) AND 
CONT C(269) C(275) C(276) C(277) C(278) AND 
CONT C(269) C(275) C(277) C(278) C(276) AND 
CONT C(269) C(275) C(278) C(276) C(277) AND 
CONT C(281) C(285) C(286) C(287) C(288) AND 
CONT C(281) C(285) C(287) C(288) C(286) AND 
CONT C(281) C(285) C(288) C(286) C(287) AND 
CONT C(283) C(289) C(290) C(291) C(292) AND 
CONT C(283) C(289) C(291) C(292) C(290) AND 
CONT C(283) C(289) C(292) C(290) C(291) AND 
CONT C(253) C(1257) C(1258) C(1259) C(1260) AND 
CONT C(253) C(1257) C(1259) C(1260) C(1258) AND 
CONT C(253) C(1257) C(1260) C(1258) C(1259) AND 
CONT C(1267) C(1271) C(1272) C(1273) C(1274) AND 
CONT C(1267) C(1271) C(1273) C(1274) C(1272) AND 
CONT C(1267) C(1271) C(1274) C(1272) C(1273) AND 
CONT C(1269) C(1275) C(1276) C(1277) C(1278) AND 
CONT C(1269) C(1275) C(1277) C(1278) C(1276) AND 
CONT C(1269) C(1275) C(1278) C(1276) C(1277) AND 
CONT C(453) C(457) C(458) C(459) C(460) AND 
CONT C(453) C(457) C(459) C(460) C(458) AND 
CONT C(453) C(457) C(460) C(458) C(459) AND 
CONT C(455) C(461) C(462) C(463) C(464) AND 
CONT C(455) C(461) C(463) C(464) C(462) AND 
CONT C(455) C(461) C(464) C(462) C(463) AND 
CONT C(467) C(471) C(472) C(473) C(474) AND 
CONT C(467) C(471) C(473) C(474) C(472) AND 
CONT C(467) C(471) C(474) C(472) C(473) AND 
CONT C(469) C(475) C(476) C(477) C(478) AND 
CONT C(469) C(475) C(477) C(478) C(476) AND 
CONT C(469) C(475) C(478) C(476) C(477) AND 
CONT C(481) C(485) C(486) C(487) C(488) AND 
CONT C(481) C(485) C(487) C(488) C(486) AND 
CONT C(481) C(485) C(488) C(486) C(487) AND 
CONT C(483) C(489) C(490) C(491) C(492) AND 
CONT C(483) C(489) C(491) C(492) C(490) AND 
CONT C(483) C(489) C(492) C(490) C(491) AND 
CONT C(469) C(475) C(1476) C(1477) C(1478) AND 
CONT C(469) C(475) C(1477) C(1478) C(1476) AND 
CONT C(469) C(475) C(1478) C(1476) C(1477) AND 
CONT C(481) C(485) C(1486) C(1487) C(1488) AND 
CONT C(481) C(485) C(1487) C(1488) C(1486) AND 
CONT C(481) C(485) C(1488) C(1486) C(1487) AND 
CONT C(653) C(657) C(658) C(659) C(660) AND 
CONT C(653) C(657) C(659) C(660) C(658) AND 
CONT C(653) C(657) C(660) C(658) C(659) AND 
CONT C(655) C(661) C(662) C(663) C(664) AND 
CONT C(655) C(661) C(663) C(664) C(662) AND 
CONT C(655) C(661) C(664) C(662) C(663) AND 
CONT C(667) C(671) C(672) C(673) C(674) AND 
CONT C(667) C(671) C(673) C(674) C(672) AND 
CONT C(667) C(671) C(674) C(672) C(673) AND 
CONT C(669) C(675) C(676) C(677) C(678) AND 
CONT C(669) C(675) C(677) C(678) C(676) AND 
CONT C(669) C(675) C(678) C(676) C(677) AND 
CONT C(681) C(685) C(686) C(687) C(688) AND 
CONT C(681) C(685) C(687) C(688) C(686) AND 
CONT C(681) C(685) C(688) C(686) C(687) AND 
CONT C(683) C(689) C(690) C(691) C(692) AND 
CONT C(683) C(689) C(691) C(692) C(690) AND 
CONT C(683) C(689) C(692) C(690) C(691) AND 
CONT C(667) C(671) C(1672) C(1673) C(1674) AND 
CONT C(667) C(671) C(1673) C(1674) C(1672) AND 
CONT C(667) C(671) C(1674) C(1672) C(1673) AND 
CONT C(681) C(685) C(1686) C(1687) C(1688) AND 
CONT C(681) C(685) C(1687) C(1688) C(1686) AND 
CONT C(681) C(685) C(1688) C(1686) C(1687) AND 
CONT C(683) C(1689) C(1690) C(1691) C(1692) AND 
CONT C(683) C(1689) C(1691) C(1692) C(1690) AND 
CONT C(683) C(1689) C(1692) C(1690) C(1691) 
REM 
REM SI-PR GROUPS 
REM 
DIST 0,0.01 = MEAN 
CONT SI(144) TO C(145) SI(144) TO C(148) SI(144) TO C(151) 
CONT SI(1144) TO C(1145) SI(1144) TO C(1148) SI(1144) TO C(1151) 
CONT SI(344) TO C(345) SI(344) TO C(348) SI(344) TO C(351) 
CONT SI(1344) TO C(1345) SI(1344) TO C(1348) SI(1344) TO C(1351) 
CONT SI(544) TO C(545) SI(544) TO C(548) SI(544) TO C(551) 
CONT SI(1544) TO C(1545) SI(1544) TO C(1548) SI(1544) TO C(1551) 
CONT SI(744) TO C(745) SI(744) TO C(748) SI(744) TO C(751) 
CONT SI(1744) TO C(1745) SI(1744) TO C(1748) SI(1744) TO C(1751) 
DIST 0, 0.01 = MEAN 
CONT C(145) TO C(146) C(145) TO C(147) 
CONT C(148) TO C(149) C(148) TO C(150) 
CONT C(151) TO C(152) C(151) TO C(153) 
CONT C(1145) TO C(1146) C(1145) TO C(1147) 
CONT C(1148) TO C(1149) C(1148) TO C(1150) 
CONT C(1151) TO C(1152) C(1151) TO C(1153) 
CONT C(345) TO C(346) C(345) TO C(347) 
CONT C(348) TO C(349) C(348) TO C(350) 
CONT C(351) TO C(352) C(351) TO C(353) 
CONT C(1345) TO C(1346) C(1345) TO C(1347) 
CONT C(1348) TO C(1349) C(1348) TO C(1350) 
CONT C(1351) TO C(1352) C(1351) TO C(1353) 
CONT C(545) TO C(546) C(545) TO C(547) 
CONT C(548) TO C(549) C(548) TO C(550) 
CONT C(551) TO C(552) C(551) TO C(553) 
CONT C(1545) TO C(1546) C(1545) TO C(1547) 
CONT C(1548) TO C(1549) C(1548) TO C(1550) 
CONT C(1551) TO C(1552) C(1551) TO C(1553) 
CONT C(745) TO C(746) C(745) TO C(747) 
CONT C(748) TO C(749) C(748) TO C(750) 
CONT C(751) TO C(752) C(751) TO C(753) 
CONT C(1745) TO C(1746) C(1745) TO C(1747) 
CONT C(1748) TO C(1749) C(1748) TO C(1750) 
CONT C(1751) TO C(1752) C(1751) TO C(1753) 
DIST 0, 0.01 = MEAN 
CONT C(146) TO C(147) C(149) TO C(150) C(152) TO C(153) 
CONT C(1146) TO C(1147) C(1149) TO C(1150) C(1152) TO C(1153) 
CONT C(346) TO C(347) C(349) TO C(350) C(352) TO C(353) 
CONT C(1346) TO C(1347) C(1349) TO C(1350) C(1352) TO C(1353) 
CONT C(546) TO C(547) C(549) TO C(550) C(552) TO C(553) 
CONT C(1546) TO C(1547) C(1549) TO C(1550) C(1552) TO C(1553) 
CONT C(746) TO C(747) C(749) TO C(750) C(752) TO C(753) 
CONT C(1746) TO C(1747) C(1749) TO C(1750) C(1752) TO C(1753) 
ANGLE 0,0.01 = MEAN 
CONT C(146) TO C(145) TO C(147) C(1146) TO C(1145) TO C(1147) 
CONT C(149) TO C(148) TO C(150) C(1149) TO C(1148) TO C(1150) 
CONT C(152) TO C(151) TO C(153) C(1152) TO C(1151) TO C(1153) 
CONT C(346) TO C(345) TO C(347) C(1346) TO C(1345) TO C(1347) 
CONT C(349) TO C(348) TO C(350) C(1349) TO C(1348) TO C(1350) 
CONT C(352) TO C(351) TO C(353) C(1352) TO C(1351) TO C(1353) 
CONT C(546) TO C(545) TO C(547) C(1546) TO C(1545) TO C(1547) 
CONT C(549) TO C(548) TO C(550) C(1549) TO C(1548) TO C(1550) 
CONT C(552) TO C(551) TO C(553) C(1552) TO C(1551) TO C(1553) 
CONT C(746) TO C(745) TO C(747) C(1746) TO C(1745) TO C(1747) 
CONT C(749) TO C(748) TO C(750) C(1749) TO C(1748) TO C(1750) 
CONT C(752) TO C(751) TO C(753) C(1752) TO C(1751) TO C(1753) 
DIST 0,0.01 = MEAN 
CONT SI(144) TO C(146) SI(144) TO C(147) 
CONT SI(144) TO C(149) SI(144) TO C(150) 
CONT SI(144) TO C(152) SI(144) TO C(153) 
CONT SI(1144) TO C(1146) SI(1144) TO C(1147) 
CONT SI(1144) TO C(1149) SI(1144) TO C(1150) 
CONT SI(1144) TO C(1152) SI(1144) TO C(1153) 
CONT SI(344) TO C(346) SI(344) TO C(347) 
CONT SI(344) TO C(349) SI(344) TO C(350) 
CONT SI(344) TO C(352) SI(344) TO C(353) 
CONT SI(1344) TO C(1346) SI(1344) TO C(1347) 
CONT SI(1344) TO C(1349) SI(1344) TO C(1350) 
CONT SI(1344) TO C(1352) SI(1344) TO C(1353) 
CONT SI(544) TO C(546) SI(544) TO C(547) 
CONT SI(544) TO C(549) SI(544) TO C(550) 
CONT SI(544) TO C(552) SI(544) TO C(553) 
CONT SI(1544) TO C(1546) SI(1544) TO C(547) 
CONT SI(1544) TO C(1549) SI(1544) TO C(550) 
CONT SI(1544) TO C(1552) SI(1544) TO C(553) 
CONT SI(744) TO C(746) SI(744) TO C(747) 
CONT SI(744) TO C(749) SI(744) TO C(750) 
CONT SI(744) TO C(752) SI(744) TO C(753) 
CONT SI(1744) TO C(1746) SI(1744) TO C(1747) 
CONT SI(1744) TO C(1749) SI(1744) TO C(1750) 
CONT SI(1744) TO C(1752) SI(1744) TO C(1753) 
DIST 0, 0.01 = MEAN 
CONT C(145) TO C(148) C(148) TO C(151) C(151) TO C(145) 
CONT C(1145) TO C(1148) C(1148) TO C(1151) C(1151) TO C(1145) 
CONT C(345) TO C(348) C(348) TO C(351) C(351) TO C(345) 
CONT C(1345) TO C(1348) C(1348) TO C(1351) C(1351) TO C(1345) 
CONT C(545) TO C(548) C(548) TO C(551) C(551) TO C(545) 
CONT C(1545) TO C(1548) C(1548) TO C(1551) C(1551) TO C(1545) 
CONT C(745) TO C(748) C(748) TO C(751) C(751) TO C(745) 
CONT C(1745) TO C(1748) C(1748) TO C(1751) C(1751) TO C(1745) 
REM 
REM SI-ALKYNES 
REM 
DIST 0, 0.01 = MEAN 
CONT C(104) TO C(142) 
CONT C(104) TO C(1142) 
CONT C(304) TO C(342) 
CONT C(304) TO C(1342) 
CONT C(504) TO C(542) 
CONT C(504) TO C(1542) 
CONT C(704) TO C(742) 
CONT C(704) TO C(1742) 
DIST 1.2, 0.01 = 
CONT C(142) TO C(143) 
CONT C(1142) TO C(1143) 
CONT C(342) TO C(343) 
CONT C(1342) TO C(1343) 
CONT C(542) TO C(543) 
CONT C(1542) TO C(1543) 
CONT C(742) TO C(743) 
CONT C(1742) TO C(1743) 
DIST 0, 0.01 = MEAN 
CONT C(143) TO SI(144) 
CONT C(1143) TO SI(1144) 
CONT C(343) TO SI(344) 
CONT C(1343) TO SI(1344) 
CONT C(543) TO SI(544) 
CONT C(1543) TO SI(1544) 
CONT C(743) TO SI(744) 
CONT C(1743) TO SI(1744) 
REM 
REM THREAD STOPPER CARBONYLS 
REM 
DIST 0,0.01 = MEAN 
CONT CO(105) TO C(110) CO(105) TO C(112) 
CONT CO(106) TO C(114) CO(106) TO C(116) 
CONT CO(305) TO C(310) CO(305) TO C(312) 
CONT CO(306) TO C(314) CO(306) TO C(316) 
CONT CO(505) TO C(510) CO(505) TO C(512) 
CONT CO(506) TO C(514) CO(506) TO C(516) 
CONT CO(705) TO C(710) CO(705) TO C(712) 
CONT CO(706) TO C(714) CO(706) TO C(716) 
DIST 0,0.01 = MEAN 
CONT C(110) TO O(111) C(112) TO O(113) 
CONT C(114) TO O(115) C(116) TO O(117) 
CONT C(310) TO O(311) C(312) TO O(313) 
CONT C(314) TO O(315) C(316) TO O(317) 
CONT C(510) TO O(511) C(512) TO O(513) 
CONT C(514) TO O(515) C(516) TO O(517) 
CONT C(710) TO O(711) C(712) TO O(713) 
CONT C(714) TO O(715) C(716) TO O(717) 
REM 
REM END PHENYLS IN MACROCYCLES 
REM 
SAME 
CONT O(7) C(1) C(2) C(3) C(4) C(5) C(6) O(48) AND 
CONT O(48) C(1) C(6) C(5) C(4) C(3) C(2) O(7) AND 
CONT O(207) C(201) C(202) C(203) C(204) C(205) C(206) O(248) AND 
CONT O(248) C(201) C(206) C(205) C(204) C(203) C(202) O(207) AND 
CONT O(407) C(401) C(402) C(403) C(404) C(405) C(406) O(448) AND 
CONT O(448) C(401) C(406) C(405) C(404) C(403) C(402) O(407) AND 
CONT O(1407) C(1401) C(1402) C(1403) C(1404) C(1405) C(1406) O(1448) AND 
CONT O(1448) C(1401) C(1406) C(1405) C(1404) C(1403) C(1402) O(1407) AND 
CONT O(607) C(601) C(602) C(603) C(604) C(605) C(606) O(648) AND 
CONT O(648) C(601) C(606) C(605) C(604) C(603) C(602) O(607) 
SIMU 0.02 
CONT O(7) C(1) C(2) C(3) C(4) C(5) C(6) O(48) AND 
CONT O(48) C(1) C(6) C(5) C(4) C(3) C(2) O(7) AND 
CONT O(207) C(201) C(202) C(203) C(204) C(205) C(206) O(248) AND 
CONT O(248) C(201) C(206) C(205) C(204) C(203) C(202) O(207) AND 
CONT O(407) C(401) C(402) C(403) C(404) C(405) C(406) O(448) AND 
CONT O(448) C(401) C(406) C(405) C(404) C(403) C(402) O(407) AND 
CONT O(1407) C(1401) C(1402) C(1403) C(1404) C(1405) C(1406) O(1448) AND 
CONT O(1448) C(1401) C(1406) C(1405) C(1404) C(1403) C(1402) O(1407) AND 
CONT O(607) C(601) C(602) C(603) C(604) C(605) C(606) O(648) AND 
CONT O(648) C(601) C(606) C(605) C(604) C(603) C(602) O(607) 
DELU 0.02 
CONT O(7) C(1) C(2) C(3) C(4) C(5) C(6) O(48) AND 
CONT O(48) C(1) C(6) C(5) C(4) C(3) C(2) O(7) AND 
CONT O(207) C(201) C(202) C(203) C(204) C(205) C(206) O(248) AND 
CONT O(248) C(201) C(206) C(205) C(204) C(203) C(202) O(207) AND 
CONT O(407) C(401) C(402) C(403) C(404) C(405) C(406) O(448) AND 
CONT O(448) C(401) C(406) C(405) C(404) C(403) C(402) O(407) AND 
CONT O(1407) C(1401) C(1402) C(1403) C(1404) C(1405) C(1406) O(1448) AND 
CONT O(1448) C(1401) C(1406) C(1405) C(1404) C(1403) C(1402) O(1407) AND 
CONT O(607) C(601) C(602) C(603) C(604) C(605) C(606) O(648) AND 
CONT O(648) C(601) C(606) C(605) C(604) C(603) C(602) O(607) 
PLANAR C(1) UNTIL O(7) O(48) 
PLANAR C(201) UNTIL O(207) O(248) 
PLANAR C(401) UNTIL O(407) O(448) 
PLANAR C(1401) UNTIL O(1407) O(1448) 
PLANAR C(601) UNTIL O(607) O(648) 
REM 
REM SIDE PHENYLS IN MACROCYCLES 
REM 
SAME 
CONT O(14) C(15) C(16) C(17) C(18) C(19) C(20) C(21) AND 
CONT O(14) C(15) C(20) C(19) C(18) C(17) C(16) C(21) AND 
CONT O(41) C(38) C(37) C(36) C(35) C(40) C(39) C(26) AND 
CONT O(41) C(38) C(39) C(40) C(35) C(36) C(37) C(26) AND 
CONT O(214) C(215) C(216) C(217) C(218) C(219) C(220) C(221) AND 
CONT O(214) C(215) C(220) C(219) C(218) C(217) C(216) C(221) AND 
CONT O(241) C(238) C(237) C(236) C(235) C(240) C(239) C(226) AND 
CONT O(241) C(238) C(239) C(240) C(235) C(236) C(237) C(226) AND 
CONT O(414) C(415) C(416) C(417) C(418) C(419) C(420) C(421) AND 
CONT O(414) C(415) C(420) C(419) C(418) C(417) C(416) C(421) AND 
CONT O(441) C(438) C(437) C(436) C(435) C(440) C(439) C(426) AND 
CONT O(441) C(438) C(439) C(440) C(435) C(436) C(437) C(426) AND 
CONT O(1414) C(1415) C(1416) C(1417) C(1418) C(1419) C(1420) C(1421) AND 
CONT O(1414) C(1415) C(1420) C(1419) C(1418) C(1417) C(1416) C(1421) AND 
CONT O(1441) C(1438) C(1437) C(1436) C(1435) C(1440) C(1439) C(1426) AND 
CONT O(1441) C(1438) C(1439) C(1440) C(1435) C(1436) C(1437) C(1426) AND 
CONT O(614) C(615) C(616) C(617) C(618) C(619) C(620) C(621) AND 
CONT O(614) C(615) C(620) C(619) C(618) C(617) C(616) C(621) AND 
CONT O(641) C(638) C(637) C(636) C(635) C(640) C(639) C(626) AND 
CONT O(641) C(638) C(639) C(640) C(635) C(636) C(637) C(626) 
SIMU 0.02 
CONT O(14) C(15) C(16) C(17) C(18) C(19) C(20) C(21) AND 
CONT O(14) C(15) C(20) C(19) C(18) C(17) C(16) C(21) AND 
CONT O(41) C(38) C(37) C(36) C(35) C(40) C(39) C(26) AND 
CONT O(41) C(38) C(39) C(40) C(35) C(36) C(37) C(26) AND 
CONT O(214) C(215) C(216) C(217) C(218) C(219) C(220) C(221) AND 
CONT O(214) C(215) C(220) C(219) C(218) C(217) C(216) C(221) AND 
CONT O(241) C(238) C(237) C(236) C(235) C(240) C(239) C(226) AND 
CONT O(241) C(238) C(239) C(240) C(235) C(236) C(237) C(226) AND 
CONT O(414) C(415) C(416) C(417) C(418) C(419) C(420) C(421) AND 
CONT O(414) C(415) C(420) C(419) C(418) C(417) C(416) C(421) AND 
CONT O(441) C(438) C(437) C(436) C(435) C(440) C(439) C(426) AND 
CONT O(441) C(438) C(439) C(440) C(435) C(436) C(437) C(426) AND 
CONT O(1414) C(1415) C(1416) C(1417) C(1418) C(1419) C(1420) C(1421) AND 
CONT O(1414) C(1415) C(1420) C(1419) C(1418) C(1417) C(1416) C(1421) AND 
CONT O(1441) C(1438) C(1437) C(1436) C(1435) C(1440) C(1439) C(1426) AND 
CONT O(1441) C(1438) C(1439) C(1440) C(1435) C(1436) C(1437) C(1426) AND 
CONT O(614) C(615) C(616) C(617) C(618) C(619) C(620) C(621) AND 
CONT O(614) C(615) C(620) C(619) C(618) C(617) C(616) C(621) AND 
CONT O(641) C(638) C(637) C(636) C(635) C(640) C(639) C(626) AND 
CONT O(641) C(638) C(639) C(640) C(635) C(636) C(637) C(626) 
DELU 0.02 
CONT O(14) C(15) C(16) C(17) C(18) C(19) C(20) C(21) AND 
CONT O(14) C(15) C(20) C(19) C(18) C(17) C(16) C(21) AND 
CONT O(41) C(38) C(37) C(36) C(35) C(40) C(39) C(26) AND 
CONT O(41) C(38) C(39) C(40) C(35) C(36) C(37) C(26) AND 
CONT O(214) C(215) C(216) C(217) C(218) C(219) C(220) C(221) AND 
CONT O(214) C(215) C(220) C(219) C(218) C(217) C(216) C(221) AND 
CONT O(241) C(238) C(237) C(236) C(235) C(240) C(239) C(226) AND 
CONT O(241) C(238) C(239) C(240) C(235) C(236) C(237) C(226) AND 
CONT O(414) C(415) C(416) C(417) C(418) C(419) C(420) C(421) AND 
CONT O(414) C(415) C(420) C(419) C(418) C(417) C(416) C(421) AND 
CONT O(441) C(438) C(437) C(436) C(435) C(440) C(439) C(426) AND 
CONT O(441) C(438) C(439) C(440) C(435) C(436) C(437) C(426) AND 
CONT O(1414) C(1415) C(1416) C(1417) C(1418) C(1419) C(1420) C(1421) AND 
CONT O(1414) C(1415) C(1420) C(1419) C(1418) C(1417) C(1416) C(1421) AND 
CONT O(1441) C(1438) C(1437) C(1436) C(1435) C(1440) C(1439) C(1426) AND 
CONT O(1441) C(1438) C(1439) C(1440) C(1435) C(1436) C(1437) C(1426) AND 
CONT O(614) C(615) C(616) C(617) C(618) C(619) C(620) C(621) AND 
CONT O(614) C(615) C(620) C(619) C(618) C(617) C(616) C(621) AND 
CONT O(641) C(638) C(637) C(636) C(635) C(640) C(639) C(626) AND 
CONT O(641) C(638) C(639) C(640) C(635) C(636) C(637) C(626) 
PLANAR O(14) UNTIL C(21) 
PLANAR O(214) UNTIL C(221) 
PLANAR O(414) UNTIL C(421) 
PLANAR O(1414) UNTIL C(1421) 
PLANAR O(614) UNTIL C(621) 
PLANAR C(26) C(35) UNTIL O(41) 
PLANAR C(226) C(235) UNTIL O(241) 
PLANAR C(426) C(435) UNTIL O(441) 
PLANAR C(1426) C(1435) UNTIL O(1441) 
PLANAR C(626) C(635) UNTIL O(641) 
REM 
REM PHENANTHROLINE IN MACROCYCLES 
REM 
SAME 
CONT C(18) C(21) N(22) C(23) C(24) N(25) C(26) C(27) 
CONT C(28) C(29) C(30) C(31) C(32) C(33) C(34) C(35) AND 
CONT C(35) C(26) N(25) C(24) C(23) N(22) C(21) C(34) 
CONT C(33) C(32) C(31) C(30) C(29) C(28) C(27) C(18) AND 
CONT C(218) C(221) N(222) C(223) C(224) N(225) C(226) C(227) 
CONT C(228) C(229) C(230) C(231) C(232) C(233) C(234) C(235) AND 
CONT C(235) C(226) N(225) C(224) C(223) N(222) C(221) C(234) 
CONT C(233) C(232) C(231) C(230) C(229) C(228) C(227) C(218) AND 
CONT C(418) C(421) N(422) C(423) C(424) N(425) C(426) C(427) 
CONT C(428) C(429) C(430) C(431) C(432) C(433) C(434) C(435) AND 
CONT C(435) C(426) N(425) C(424) C(423) N(422) C(421) C(434) 
CONT C(433) C(432) C(431) C(430) C(429) C(428) C(427) C(418) AND 
CONT C(1418) C(1421) N(1422) C(1423) C(1424) N(1425) C(1426) C(1427) 
CONT C(1428) C(1429) C(1430) C(1431) C(1432) C(1433) C(1434) C(1435) AND 
CONT C(1435) C(1426) N(1425) C(1424) C(1423) N(1422) C(1421) C(1434) 
CONT C(1433) C(1432) C(1431) C(1430) C(1429) C(1428) C(1427) C(1418) AND 
CONT C(618) C(621) N(622) C(623) C(624) N(625) C(626) C(627) 
CONT C(628) C(629) C(630) C(631) C(632) C(633) C(634) C(635) AND 
CONT C(635) C(626) N(625) C(624) C(623) N(622) C(621) C(634) 
CONT C(633) C(632) C(631) C(630) C(629) C(628) C(627) C(618) 
SIMU 0.02 
CONT C(18) C(21) N(22) C(23) C(24) N(25) C(26) C(27) 
CONT C(28) C(29) C(30) C(31) C(32) C(33) C(34) C(35) AND 
CONT C(35) C(26) N(25) C(24) C(23) N(22) C(21) C(34) 
CONT C(33) C(32) C(31) C(30) C(29) C(28) C(27) C(18) AND 
CONT C(218) C(221) N(222) C(223) C(224) N(225) C(226) C(227) 
CONT C(228) C(229) C(230) C(231) C(232) C(233) C(234) C(235) AND 
CONT C(235) C(226) N(225) C(224) C(223) N(222) C(221) C(234) 
CONT C(233) C(232) C(231) C(230) C(229) C(228) C(227) C(218) AND 
CONT C(418) C(421) N(422) C(423) C(424) N(425) C(426) C(427) 
CONT C(428) C(429) C(430) C(431) C(432) C(433) C(434) C(435) AND 
CONT C(435) C(426) N(425) C(424) C(423) N(422) C(421) C(434) 
CONT C(433) C(432) C(431) C(430) C(429) C(428) C(427) C(418) AND 
CONT C(1418) C(1421) N(1422) C(1423) C(1424) N(1425) C(1426) C(1427) 
CONT C(1428) C(1429) C(1430) C(1431) C(1432) C(1433) C(1434) C(1435) AND 
CONT C(1435) C(1426) N(1425) C(1424) C(1423) N(1422) C(1421) C(1434) 
CONT C(1433) C(1432) C(1431) C(1430) C(1429) C(1428) C(1427) C(1418) AND 
CONT C(618) C(621) N(622) C(623) C(624) N(625) C(626) C(627) 
CONT C(628) C(629) C(630) C(631) C(632) C(633) C(634) C(635) AND 
CONT C(635) C(626) N(625) C(624) C(623) N(622) C(621) C(634) 
CONT C(633) C(632) C(631) C(630) C(629) C(628) C(627) C(618) 
DELU 0.02 
CONT C(18) C(21) N(22) C(23) C(24) N(25) C(26) C(27) 
CONT C(28) C(29) C(30) C(31) C(32) C(33) C(34) C(35) AND 
CONT C(35) C(26) N(25) C(24) C(23) N(22) C(21) C(34) 
CONT C(33) C(32) C(31) C(30) C(29) C(28) C(27) C(18) AND 
CONT C(218) C(221) N(222) C(223) C(224) N(225) C(226) C(227) 
CONT C(228) C(229) C(230) C(231) C(232) C(233) C(234) C(235) AND 
CONT C(235) C(226) N(225) C(224) C(223) N(222) C(221) C(234) 
CONT C(233) C(232) C(231) C(230) C(229) C(228) C(227) C(218) AND 
CONT C(418) C(421) N(422) C(423) C(424) N(425) C(426) C(427) 
CONT C(428) C(429) C(430) C(431) C(432) C(433) C(434) C(435) AND 
CONT C(435) C(426) N(425) C(424) C(423) N(422) C(421) C(434) 
CONT C(433) C(432) C(431) C(430) C(429) C(428) C(427) C(418) AND 
CONT C(1418) C(1421) N(1422) C(1423) C(1424) N(1425) C(1426) C(1427) 
CONT C(1428) C(1429) C(1430) C(1431) C(1432) C(1433) C(1434) C(1435) AND 
CONT C(1435) C(1426) N(1425) C(1424) C(1423) N(1422) C(1421) C(1434) 
CONT C(1433) C(1432) C(1431) C(1430) C(1429) C(1428) C(1427) C(1418) AND 
CONT C(618) C(621) N(622) C(623) C(624) N(625) C(626) C(627) 
CONT C(628) C(629) C(630) C(631) C(632) C(633) C(634) C(635) AND 
CONT C(635) C(626) N(625) C(624) C(623) N(622) C(621) C(634) 
CONT C(633) C(632) C(631) C(630) C(629) C(628) C(627) C(618) 
PLANAR C(21) UNTIL C(34) 
PLANAR C(221) UNTIL C(234) 
PLANAR C(421) UNTIL C(434) 
PLANAR C(1421) UNTIL C(1434) 
PLANAR C(621) UNTIL C(634) 
REM 
REM MACROCYCLE - ALKYL SIDE CHAINS (O-C) 
REM 
DIST 0,0.01 = MEAN 
CONT O(7) TO C(8) O(48) TO C(47) 
CONT O(14) TO C(13) O(41) TO C(42) 
CONT O(207) TO C(208) O(248) TO C(247) 
CONT O(214) TO C(213) O(241) TO C(242) 
CONT O(407) TO C(408) O(448) TO C(447) 
CONT O(414) TO C(413) O(441) TO C(442) 
CONT O(1407) TO C(1408) O(1448) TO C(1447) 
CONT O(1414) TO C(1413) O(1441) TO C(1442) 
CONT O(607) TO C(608) O(648) TO C(647) 
CONT O(614) TO C(613) O(641) TO C(642) 
CONT O(641) TO C(1642) O(648) TO C(1647) 
DIST 0,0.01 = MEAN 
CONT O(7) TO C(9) O(48) TO C(46) 
CONT O(14) TO C(12) O(41) TO C(43) 
CONT O(207) TO C(209) O(248) TO C(246) 
CONT O(214) TO C(212) O(241) TO C(243) 
CONT O(407) TO C(409) O(448) TO C(446) 
CONT O(414) TO C(412) O(441) TO C(443) 
CONT O(1407) TO C(1409) O(1448) TO C(1446) 
CONT O(1414) TO C(1412) O(1441) TO C(1443) 
CONT O(607) TO C(609) O(648) TO C(646) 
CONT O(614) TO C(612) O(641) TO C(643) 
CONT O(641) TO C(1643) O(648) TO C(1646) 
ANGLE 109.5,0.01 = C(1402) TO O(1448) TO C(1447) 
REM 
REM MACROCYCLE - ALKYL SIDE CHAINS - (C-C AND C...C) 
REM 
DIST 0,0.01 = MEAN 
CONT C(8) TO C(9) C(9) TO C(10) C(10) TO C(11) 
CONT C(11) TO C(12) C(12) TO C(13) 
CONT C(208) TO C(209) C(209) TO C(210) C(210) TO C(211) 
CONT C(211) TO C(212) C(212) TO C(213) 
CONT C(408) TO C(409) C(409) TO C(410) C(410) TO C(411) 
CONT C(411) TO C(412) C(412) TO C(413) 
CONT C(1408) TO C(1409) C(1409) TO C(1410) C(1410) TO C(1411) 
CONT C(1411) TO C(1412) C(1412) TO C(1413) 
CONT C(608) TO C(609) C(609) TO C(610) C(610) TO C(611) 
CONT C(611) TO C(612) C(612) TO C(613) 
CONT C(42) TO C(43) C(43) TO C(44) C(44) TO C(45) 
CONT C(45) TO C(46) C(46) TO C(47) 
CONT C(242) TO C(243) C(243) TO C(244) C(244) TO C(245) 
CONT C(245) TO C(246) C(246) TO C(247) 
CONT C(442) TO C(443) C(443) TO C(444) C(444) TO C(445) 
CONT C(445) TO C(446) C(446) TO C(447) 
CONT C(1442) TO C(1443) C(1443) TO C(1444) C(1444) TO C(1445) 
CONT C(1445) TO C(1446) C(1446) TO C(1447) 
CONT C(642) TO C(643) C(643) TO C(644) C(644) TO C(645) 
CONT C(645) TO C(646) C(646) TO C(647) 
CONT C(1642) TO C(1643) C(1643) TO C(1644) C(1644) TO C(1645) 
CONT C(1645) TO C(1646) C(1646) TO C(1647) 
DIST 0,0.01 = MEAN 
CONT C(8) TO C(10) C(9) TO C(11) 
CONT C(10) TO C(12) C(11) TO C(13) 
CONT C(208) TO C(210) C(209) TO C(211) 
CONT C(210) TO C(212) C(211) TO C(213) 
CONT C(408) TO C(410) C(409) TO C(411) 
CONT C(410) TO C(412) C(411) TO C(413) 
CONT C(1408) TO C(1410) C(1409) TO C(1411) 
CONT C(1410) TO C(1412) C(1411) TO C(1413) 
CONT C(608) TO C(610) C(609) TO C(611) 
CONT C(610) TO C(612) C(611) TO C(613) 
CONT C(42) TO C(44) C(43) TO C(45) 
CONT C(44) TO C(46) C(45) TO C(47) 
CONT C(242) TO C(244) C(243) TO C(245) 
CONT C(244) TO C(246) C(245) TO C(247) 
CONT C(442) TO C(444) C(443) TO C(445) 
CONT C(444) TO C(446) C(445) TO C(447) 
CONT C(1442) TO C(1444) C(1443) TO C(1445) 
CONT C(1444) TO C(1446) C(1445) TO C(1447) 
CONT C(642) TO C(644) C(643) TO C(645) 
CONT C(644) TO C(646) C(645) TO C(647) 
CONT C(1642) TO C(1644) C(1643) TO C(1645) 
CONT C(1644) TO C(1646) C(1645) TO C(1647) 
REM 
REM METHANOL 
REM 
DIST 1.5, 0.005 = 
CONT O(801) TO C(802) O(803) TO C(804) 
REM   DELU   START (DO NOT REMOVE THIS LINE) 
VIBR .0, 0.00100 = C(1) TO C(2) 
VIBR .0, 0.00100 = C(1) TO C(6) 
VIBR .0, 0.00200 = C(6) TO C(2) 
VIBR .0, 0.00100 = C(2) TO C(3) 
VIBR .0, 0.00100 = C(2) TO O(48) 
VIBR .0, 0.00200 = C(3) TO C(1) 
VIBR .0, 0.00200 = O(48) TO C(1) 
VIBR .0, 0.00200 = O(48) TO C(3) 
VIBR .0, 0.00100 = C(3) TO C(4) 
VIBR .0, 0.00200 = C(4) TO C(2) 
VIBR .0, 0.00100 = C(4) TO C(5) 
VIBR .0, 0.00200 = C(5) TO C(3) 
VIBR .0, 0.00100 = C(5) TO C(6) 
VIBR .0, 0.00200 = C(6) TO C(4) 
VIBR .0, 0.00100 = C(6) TO O(7) 
VIBR .0, 0.00200 = C(5) TO C(1) 
VIBR .0, 0.00200 = O(7) TO C(1) 
VIBR .0, 0.00200 = O(7) TO C(5) 
VIBR .0, 0.00100 = O(7) TO C(8) 
VIBR .0, 0.00200 = C(8) TO C(6) 
VIBR .0, 0.00100 = C(8) TO C(9) 
VIBR .0, 0.00200 = C(9) TO O(7) 
VIBR .0, 0.00100 = C(9) TO C(10) 
VIBR .0, 0.00200 = C(10) TO C(8) 
VIBR .0, 0.00100 = C(10) TO C(11) 
VIBR .0, 0.00200 = C(11) TO C(9) 
VIBR .0, 0.00100 = C(11) TO C(12) 
VIBR .0, 0.00200 = C(12) TO C(10) 
VIBR .0, 0.00100 = C(12) TO C(13) 
VIBR .0, 0.00200 = C(13) TO C(11) 
VIBR .0, 0.00100 = C(13) TO O(14) 
VIBR .0, 0.00200 = O(14) TO C(12) 
VIBR .0, 0.00100 = O(14) TO C(15) 
VIBR .0, 0.00200 = C(15) TO C(13) 
VIBR .0, 0.00100 = C(15) TO C(16) 
VIBR .0, 0.00100 = C(15) TO C(20) 
VIBR .0, 0.00200 = C(16) TO O(14) 
VIBR .0, 0.00200 = C(20) TO O(14) 
VIBR .0, 0.00200 = C(20) TO C(16) 
VIBR .0, 0.00100 = C(16) TO C(17) 
VIBR .0, 0.00200 = C(17) TO C(15) 
VIBR .0, 0.00100 = C(17) TO C(18) 
VIBR .0, 0.00200 = C(18) TO C(16) 
VIBR .0, 0.00100 = C(18) TO C(19) 
VIBR .0, 0.00100 = C(18) TO C(21) 
VIBR .0, 0.00200 = C(19) TO C(17) 
VIBR .0, 0.00200 = C(21) TO C(17) 
VIBR .0, 0.00200 = C(21) TO C(19) 
VIBR .0, 0.00100 = C(19) TO C(20) 
VIBR .0, 0.00200 = C(20) TO C(18) 
VIBR .0, 0.00200 = C(15) TO C(19) 
VIBR .0, 0.00100 = C(21) TO N(22) 
VIBR .0, 0.00100 = C(21) TO C(34) 
VIBR .0, 0.00200 = N(22) TO C(18) 
VIBR .0, 0.00200 = C(34) TO C(18) 
VIBR .0, 0.00200 = C(34) TO N(22) 
VIBR .0, 0.00100 = N(22) TO C(23) 
VIBR .0, 0.00200 = C(23) TO C(21) 
VIBR .0, 0.00100 = C(23) TO C(24) 
VIBR .0, 0.00100 = C(23) TO C(32) 
VIBR .0, 0.00200 = C(24) TO N(22) 
VIBR .0, 0.00200 = C(32) TO N(22) 
VIBR .0, 0.00200 = C(32) TO C(24) 
VIBR .0, 0.00100 = C(24) TO N(25) 
VIBR .0, 0.00100 = C(24) TO C(29) 
VIBR .0, 0.00200 = N(25) TO C(23) 
VIBR .0, 0.00200 = C(29) TO C(23) 
VIBR .0, 0.00200 = C(29) TO N(25) 
VIBR .0, 0.00100 = N(25) TO C(26) 
VIBR .0, 0.00200 = C(26) TO C(24) 
VIBR .0, 0.00100 = C(26) TO C(27) 
VIBR .0, 0.00100 = C(26) TO C(35) 
VIBR .0, 0.00200 = C(27) TO N(25) 
VIBR .0, 0.00200 = C(35) TO N(25) 
VIBR .0, 0.00200 = C(35) TO C(27) 
VIBR .0, 0.00100 = C(27) TO C(28) 
VIBR .0, 0.00200 = C(28) TO C(26) 
VIBR .0, 0.00100 = C(28) TO C(29) 
VIBR .0, 0.00200 = C(29) TO C(27) 
VIBR .0, 0.00100 = C(29) TO C(30) 
VIBR .0, 0.00200 = C(28) TO C(24) 
VIBR .0, 0.00200 = C(30) TO C(24) 
VIBR .0, 0.00200 = C(30) TO C(28) 
VIBR .0, 0.00100 = C(30) TO C(31) 
VIBR .0, 0.00200 = C(31) TO C(29) 
VIBR .0, 0.00100 = C(31) TO C(32) 
VIBR .0, 0.00200 = C(32) TO C(30) 
VIBR .0, 0.00100 = C(32) TO C(33) 
VIBR .0, 0.00200 = C(23) TO C(31) 
VIBR .0, 0.00200 = C(33) TO C(31) 
VIBR .0, 0.00200 = C(33) TO C(23) 
VIBR .0, 0.00100 = C(33) TO C(34) 
VIBR .0, 0.00200 = C(34) TO C(32) 
VIBR .0, 0.00200 = C(33) TO C(21) 
VIBR .0, 0.00100 = C(35) TO C(36) 
VIBR .0, 0.00100 = C(35) TO C(40) 
VIBR .0, 0.00200 = C(36) TO C(26) 
VIBR .0, 0.00200 = C(40) TO C(26) 
VIBR .0, 0.00200 = C(40) TO C(36) 
VIBR .0, 0.00100 = C(36) TO C(37) 
VIBR .0, 0.00200 = C(37) TO C(35) 
VIBR .0, 0.00100 = C(37) TO C(38) 
VIBR .0, 0.00200 = C(38) TO C(36) 
VIBR .0, 0.00100 = C(38) TO C(39) 
VIBR .0, 0.00100 = C(38) TO O(41) 
VIBR .0, 0.00200 = C(39) TO C(37) 
VIBR .0, 0.00200 = O(41) TO C(37) 
VIBR .0, 0.00200 = O(41) TO C(39) 
VIBR .0, 0.00100 = C(39) TO C(40) 
VIBR .0, 0.00200 = C(40) TO C(38) 
VIBR .0, 0.00200 = C(35) TO C(39) 
VIBR .0, 0.00100 = O(41) TO C(42) 
VIBR .0, 0.00200 = C(42) TO C(38) 
VIBR .0, 0.00100 = C(42) TO C(43) 
VIBR .0, 0.00200 = C(43) TO O(41) 
VIBR .0, 0.00100 = C(43) TO C(44) 
VIBR .0, 0.00200 = C(44) TO C(42) 
VIBR .0, 0.00100 = C(44) TO C(45) 
VIBR .0, 0.00200 = C(45) TO C(43) 
VIBR .0, 0.00100 = C(45) TO C(46) 
VIBR .0, 0.00200 = C(46) TO C(44) 
VIBR .0, 0.00100 = C(46) TO C(47) 
VIBR .0, 0.00200 = C(47) TO C(45) 
VIBR .0, 0.00100 = C(47) TO O(48) 
VIBR .0, 0.00200 = O(48) TO C(46) 
VIBR .0, 0.00200 = C(2) TO C(47) 
VIBR .0, 0.00100 = C(50) TO C(51) 
VIBR .0, 0.00100 = C(50) TO C(65) 
VIBR .0, 0.00100 = C(50) TO C(79) 
VIBR .0, 0.00100 = C(50) TO C(93) 
VIBR .0, 0.00200 = C(65) TO C(51) 
VIBR .0, 0.00200 = C(79) TO C(51) 
VIBR .0, 0.00200 = C(79) TO C(65) 
VIBR .0, 0.00200 = C(93) TO C(51) 
VIBR .0, 0.00200 = C(93) TO C(65) 
VIBR .0, 0.00200 = C(93) TO C(79) 
VIBR .0, 0.00100 = C(51) TO C(52) 
VIBR .0, 0.00100 = C(51) TO C(56) 
VIBR .0, 0.00200 = C(52) TO C(50) 
VIBR .0, 0.00200 = C(56) TO C(50) 
VIBR .0, 0.00200 = C(56) TO C(52) 
VIBR .0, 0.00100 = C(52) TO C(53) 
VIBR .0, 0.00200 = C(53) TO C(51) 
VIBR .0, 0.00100 = C(53) TO C(54) 
VIBR .0, 0.00100 = C(53) TO C(57) 
VIBR .0, 0.00200 = C(54) TO C(52) 
VIBR .0, 0.00200 = C(57) TO C(52) 
VIBR .0, 0.00200 = C(57) TO C(54) 
VIBR .0, 0.00100 = C(54) TO C(55) 
VIBR .0, 0.00200 = C(55) TO C(53) 
VIBR .0, 0.00100 = C(55) TO C(56) 
VIBR .0, 0.00100 = C(55) TO C(61) 
VIBR .0, 0.00200 = C(56) TO C(54) 
VIBR .0, 0.00200 = C(61) TO C(54) 
VIBR .0, 0.00200 = C(61) TO C(56) 
VIBR .0, 0.00200 = C(55) TO C(51) 
VIBR .0, 0.00100 = C(57) TO C(58) 
VIBR .0, 0.00100 = C(57) TO C(59) 
VIBR .0, 0.00100 = C(57) TO C(60) 
VIBR .0, 0.00200 = C(58) TO C(53) 
VIBR .0, 0.00200 = C(59) TO C(53) 
VIBR .0, 0.00200 = C(59) TO C(58) 
VIBR .0, 0.00200 = C(60) TO C(53) 
VIBR .0, 0.00200 = C(60) TO C(58) 
VIBR .0, 0.00200 = C(60) TO C(59) 
VIBR .0, 0.00100 = C(61) TO C(62) 
VIBR .0, 0.00100 = C(61) TO C(63) 
VIBR .0, 0.00100 = C(61) TO C(64) 
VIBR .0, 0.00200 = C(62) TO C(55) 
VIBR .0, 0.00200 = C(63) TO C(55) 
VIBR .0, 0.00200 = C(63) TO C(62) 
VIBR .0, 0.00200 = C(64) TO C(55) 
VIBR .0, 0.00200 = C(64) TO C(62) 
VIBR .0, 0.00200 = C(64) TO C(63) 
VIBR .0, 0.00100 = C(65) TO C(66) 
VIBR .0, 0.00100 = C(65) TO C(70) 
VIBR .0, 0.00200 = C(66) TO C(50) 
VIBR .0, 0.00200 = C(70) TO C(50) 
VIBR .0, 0.00200 = C(70) TO C(66) 
VIBR .0, 0.00100 = C(66) TO C(67) 
VIBR .0, 0.00200 = C(67) TO C(65) 
VIBR .0, 0.00100 = C(67) TO C(68) 
VIBR .0, 0.00100 = C(67) TO C(71) 
VIBR .0, 0.00200 = C(68) TO C(66) 
VIBR .0, 0.00200 = C(71) TO C(66) 
VIBR .0, 0.00200 = C(71) TO C(68) 
VIBR .0, 0.00100 = C(68) TO C(69) 
VIBR .0, 0.00200 = C(69) TO C(67) 
VIBR .0, 0.00100 = C(69) TO C(70) 
VIBR .0, 0.00100 = C(69) TO C(75) 
VIBR .0, 0.00200 = C(70) TO C(68) 
VIBR .0, 0.00200 = C(75) TO C(68) 
VIBR .0, 0.00200 = C(75) TO C(70) 
VIBR .0, 0.00200 = C(65) TO C(69) 
VIBR .0, 0.00100 = C(71) TO C(72) 
VIBR .0, 0.00100 = C(71) TO C(73) 
VIBR .0, 0.00100 = C(71) TO C(74) 
VIBR .0, 0.00200 = C(72) TO C(67) 
VIBR .0, 0.00200 = C(73) TO C(67) 
VIBR .0, 0.00200 = C(73) TO C(72) 
VIBR .0, 0.00200 = C(74) TO C(67) 
VIBR .0, 0.00200 = C(74) TO C(72) 
VIBR .0, 0.00200 = C(74) TO C(73) 
VIBR .0, 0.00100 = C(75) TO C(76) 
VIBR .0, 0.00100 = C(75) TO C(77) 
VIBR .0, 0.00100 = C(75) TO C(78) 
VIBR .0, 0.00200 = C(76) TO C(69) 
VIBR .0, 0.00200 = C(77) TO C(69) 
VIBR .0, 0.00200 = C(77) TO C(76) 
VIBR .0, 0.00200 = C(78) TO C(69) 
VIBR .0, 0.00200 = C(78) TO C(76) 
VIBR .0, 0.00200 = C(78) TO C(77) 
VIBR .0, 0.00100 = C(79) TO C(80) 
VIBR .0, 0.00100 = C(79) TO C(84) 
VIBR .0, 0.00200 = C(80) TO C(50) 
VIBR .0, 0.00200 = C(84) TO C(50) 
VIBR .0, 0.00200 = C(84) TO C(80) 
VIBR .0, 0.00100 = C(80) TO C(81) 
VIBR .0, 0.00200 = C(81) TO C(79) 
VIBR .0, 0.00100 = C(81) TO C(82) 
VIBR .0, 0.00100 = C(81) TO C(85) 
VIBR .0, 0.00200 = C(82) TO C(80) 
VIBR .0, 0.00200 = C(85) TO C(80) 
VIBR .0, 0.00200 = C(85) TO C(82) 
VIBR .0, 0.00100 = C(82) TO C(83) 
VIBR .0, 0.00200 = C(83) TO C(81) 
VIBR .0, 0.00100 = C(83) TO C(84) 
VIBR .0, 0.00100 = C(83) TO C(89) 
VIBR .0, 0.00200 = C(84) TO C(82) 
VIBR .0, 0.00200 = C(89) TO C(82) 
VIBR .0, 0.00200 = C(89) TO C(84) 
VIBR .0, 0.00200 = C(79) TO C(83) 
VIBR .0, 0.00100 = C(85) TO C(86) 
VIBR .0, 0.00100 = C(85) TO C(87) 
VIBR .0, 0.00100 = C(85) TO C(88) 
VIBR .0, 0.00200 = C(86) TO C(81) 
VIBR .0, 0.00200 = C(87) TO C(81) 
VIBR .0, 0.00200 = C(87) TO C(86) 
VIBR .0, 0.00200 = C(88) TO C(81) 
VIBR .0, 0.00200 = C(88) TO C(86) 
VIBR .0, 0.00200 = C(88) TO C(87) 
VIBR .0, 0.00100 = C(89) TO C(90) 
VIBR .0, 0.00100 = C(89) TO C(91) 
VIBR .0, 0.00100 = C(89) TO C(92) 
VIBR .0, 0.00200 = C(90) TO C(83) 
VIBR .0, 0.00200 = C(91) TO C(83) 
VIBR .0, 0.00200 = C(91) TO C(90) 
VIBR .0, 0.00200 = C(92) TO C(83) 
VIBR .0, 0.00200 = C(92) TO C(90) 
VIBR .0, 0.00200 = C(92) TO C(91) 
VIBR .0, 0.00100 = C(93) TO C(94) 
VIBR .0, 0.00200 = C(94) TO C(50) 
VIBR .0, 0.00100 = C(94) TO C(95) 
VIBR .0, 0.00200 = C(95) TO C(93) 
VIBR .0, 0.00100 = C(95) TO C(96) 
VIBR .0, 0.00200 = C(96) TO C(94) 
VIBR .0, 0.00100 = C(96) TO C(97) 
VIBR .0, 0.00200 = C(97) TO C(95) 
VIBR .0, 0.00100 = C(97) TO C(98) 
VIBR .0, 0.00200 = C(98) TO C(96) 
VIBR .0, 0.00100 = C(98) TO C(99) 
VIBR .0, 0.00200 = C(99) TO C(97) 
VIBR .0, 0.00100 = C(99) TO C(100) 
VIBR .0, 0.00200 = C(100) TO C(98) 
VIBR .0, 0.00100 = C(100) TO C(101) 
VIBR .0, 0.00200 = C(101) TO C(99) 
VIBR .0, 0.00100 = C(101) TO C(102) 
VIBR .0, 0.00200 = C(102) TO C(100) 
VIBR .0, 0.00100 = C(102) TO C(103) 
VIBR .0, 0.00200 = C(103) TO C(101) 
VIBR .0, 0.00100 = C(103) TO C(104) 
VIBR .0, 0.00100 = C(103) TO CO(105) 
VIBR .0, 0.00100 = C(103) TO CO(106) 
VIBR .0, 0.00200 = C(104) TO C(102) 
VIBR .0, 0.00200 = CO(105) TO C(102) 
VIBR .0, 0.00200 = CO(105) TO C(104) 
VIBR .0, 0.00200 = CO(106) TO C(102) 
VIBR .0, 0.00200 = CO(106) TO C(104) 
VIBR .0, 0.00200 = CO(106) TO CO(105) 
VIBR .0, 0.00100 = C(104) TO CO(105) 
VIBR .0, 0.00100 = C(104) TO CO(106) 
VIBR .0, 0.00100 = C(104) TO C(142) 
VIBR .0, 0.00200 = CO(105) TO C(103) 
VIBR .0, 0.00200 = CO(106) TO C(103) 
VIBR .0, 0.00200 = CO(106) TO CO(105) 
VIBR .0, 0.00200 = C(142) TO C(103) 
VIBR .0, 0.00200 = C(142) TO CO(105) 
VIBR .0, 0.00200 = C(142) TO CO(106) 
VIBR .0, 0.00100 = C(104) TO CO(105) 
VIBR .0, 0.00100 = C(104) TO CO(106) 
VIBR .0, 0.00100 = C(104) TO C(1142) 
VIBR .0, 0.00200 = CO(105) TO C(103) 
VIBR .0, 0.00200 = CO(106) TO C(103) 
VIBR .0, 0.00200 = CO(106) TO CO(105) 
VIBR .0, 0.00200 = C(1142) TO C(103) 
VIBR .0, 0.00200 = C(1142) TO CO(105) 
VIBR .0, 0.00200 = C(1142) TO CO(106) 
VIBR .0, 0.00100 = CO(105) TO CO(106) 
VIBR .0, 0.00100 = CO(105) TO P(109) 
VIBR .0, 0.00100 = CO(105) TO C(110) 
VIBR .0, 0.00100 = CO(105) TO C(112) 
VIBR .0, 0.00200 = C(104) TO C(103) 
VIBR .0, 0.00200 = CO(106) TO C(103) 
VIBR .0, 0.00200 = CO(106) TO C(104) 
VIBR .0, 0.00200 = P(109) TO C(103) 
VIBR .0, 0.00200 = P(109) TO C(104) 
VIBR .0, 0.00200 = P(109) TO CO(106) 
VIBR .0, 0.00200 = C(110) TO C(103) 
VIBR .0, 0.00200 = C(110) TO C(104) 
VIBR .0, 0.00200 = C(110) TO CO(106) 
VIBR .0, 0.00200 = C(110) TO P(109) 
VIBR .0, 0.00200 = C(112) TO C(103) 
VIBR .0, 0.00200 = C(112) TO C(104) 
VIBR .0, 0.00200 = C(112) TO CO(106) 
VIBR .0, 0.00200 = C(112) TO P(109) 
VIBR .0, 0.00200 = C(112) TO C(110) 
VIBR .0, 0.00100 = CO(106) TO P(107) 
VIBR .0, 0.00100 = CO(106) TO C(114) 
VIBR .0, 0.00100 = CO(106) TO C(116) 
VIBR .0, 0.00200 = C(103) TO C(104) 
VIBR .0, 0.00200 = CO(105) TO C(104) 
VIBR .0, 0.00200 = CO(105) TO C(103) 
VIBR .0, 0.00200 = P(107) TO C(104) 
VIBR .0, 0.00200 = P(107) TO C(103) 
VIBR .0, 0.00200 = P(107) TO CO(105) 
VIBR .0, 0.00200 = C(114) TO C(104) 
VIBR .0, 0.00200 = C(114) TO C(103) 
VIBR .0, 0.00200 = C(114) TO CO(105) 
VIBR .0, 0.00200 = C(114) TO P(107) 
VIBR .0, 0.00200 = C(116) TO C(104) 
VIBR .0, 0.00200 = C(116) TO C(103) 
VIBR .0, 0.00200 = C(116) TO CO(105) 
VIBR .0, 0.00200 = C(116) TO P(107) 
VIBR .0, 0.00200 = C(116) TO C(114) 
VIBR .0, 0.00100 = P(107) TO C(108) 
VIBR .0, 0.00100 = P(107) TO C(118) 
VIBR .0, 0.00100 = P(107) TO C(124) 
VIBR .0, 0.00200 = C(108) TO CO(106) 
VIBR .0, 0.00200 = C(118) TO CO(106) 
VIBR .0, 0.00200 = C(118) TO C(108) 
VIBR .0, 0.00200 = C(124) TO CO(106) 
VIBR .0, 0.00200 = C(124) TO C(108) 
VIBR .0, 0.00200 = C(124) TO C(118) 
VIBR .0, 0.00100 = P(107) TO C(108) 
VIBR .0, 0.00100 = P(107) TO C(118) 
VIBR .0, 0.00100 = P(107) TO C(1124) 
VIBR .0, 0.00200 = C(108) TO CO(106) 
VIBR .0, 0.00200 = C(118) TO CO(106) 
VIBR .0, 0.00200 = C(118) TO C(108) 
VIBR .0, 0.00200 = C(1124) TO CO(106) 
VIBR .0, 0.00200 = C(1124) TO C(108) 
VIBR .0, 0.00200 = C(1124) TO C(118) 
VIBR .0, 0.00100 = C(108) TO P(109) 
VIBR .0, 0.00200 = P(109) TO P(107) 
VIBR .0, 0.00100 = P(109) TO C(130) 
VIBR .0, 0.00100 = P(109) TO C(136) 
VIBR .0, 0.00200 = CO(105) TO C(108) 
VIBR .0, 0.00200 = C(130) TO C(108) 
VIBR .0, 0.00200 = C(130) TO CO(105) 
VIBR .0, 0.00200 = C(136) TO C(108) 
VIBR .0, 0.00200 = C(136) TO CO(105) 
VIBR .0, 0.00200 = C(136) TO C(130) 
VIBR .0, 0.00100 = C(110) TO O(111) 
VIBR .0, 0.00200 = O(111) TO CO(105) 
VIBR .0, 0.00100 = C(112) TO O(113) 
VIBR .0, 0.00200 = O(113) TO CO(105) 
VIBR .0, 0.00100 = C(114) TO O(115) 
VIBR .0, 0.00200 = O(115) TO CO(106) 
VIBR .0, 0.00100 = C(116) TO O(117) 
VIBR .0, 0.00200 = O(117) TO CO(106) 
VIBR .0, 0.00100 = C(118) TO C(119) 
VIBR .0, 0.00100 = C(118) TO C(123) 
VIBR .0, 0.00200 = C(119) TO P(107) 
VIBR .0, 0.00200 = C(123) TO P(107) 
VIBR .0, 0.00200 = C(123) TO C(119) 
VIBR .0, 0.00100 = C(119) TO C(120) 
VIBR .0, 0.00200 = C(120) TO C(118) 
VIBR .0, 0.00100 = C(120) TO C(121) 
VIBR .0, 0.00200 = C(121) TO C(119) 
VIBR .0, 0.00100 = C(121) TO C(122) 
VIBR .0, 0.00200 = C(122) TO C(120) 
VIBR .0, 0.00100 = C(122) TO C(123) 
VIBR .0, 0.00200 = C(123) TO C(121) 
VIBR .0, 0.00200 = C(122) TO C(118) 
VIBR .0, 0.00100 = C(124) TO C(125) 
VIBR .0, 0.00100 = C(124) TO C(129) 
VIBR .0, 0.00200 = C(125) TO P(107) 
VIBR .0, 0.00200 = C(129) TO P(107) 
VIBR .0, 0.00200 = C(129) TO C(125) 
VIBR .0, 0.00100 = C(125) TO C(126) 
VIBR .0, 0.00200 = C(126) TO C(124) 
VIBR .0, 0.00100 = C(126) TO C(127) 
VIBR .0, 0.00200 = C(127) TO C(125) 
VIBR .0, 0.00100 = C(127) TO C(128) 
VIBR .0, 0.00200 = C(128) TO C(126) 
VIBR .0, 0.00100 = C(128) TO C(129) 
VIBR .0, 0.00200 = C(129) TO C(127) 
VIBR .0, 0.00200 = C(124) TO C(128) 
VIBR .0, 0.00100 = C(130) TO C(131) 
VIBR .0, 0.00100 = C(130) TO C(135) 
VIBR .0, 0.00200 = C(131) TO P(109) 
VIBR .0, 0.00200 = C(135) TO P(109) 
VIBR .0, 0.00200 = C(135) TO C(131) 
VIBR .0, 0.00100 = C(131) TO C(132) 
VIBR .0, 0.00200 = C(132) TO C(130) 
VIBR .0, 0.00100 = C(132) TO C(133) 
VIBR .0, 0.00200 = C(133) TO C(131) 
VIBR .0, 0.00100 = C(133) TO C(134) 
VIBR .0, 0.00200 = C(134) TO C(132) 
VIBR .0, 0.00100 = C(134) TO C(135) 
VIBR .0, 0.00200 = C(135) TO C(133) 
VIBR .0, 0.00200 = C(130) TO C(134) 
VIBR .0, 0.00100 = C(136) TO C(137) 
VIBR .0, 0.00100 = C(136) TO C(141) 
VIBR .0, 0.00200 = C(137) TO P(109) 
VIBR .0, 0.00200 = C(141) TO P(109) 
VIBR .0, 0.00200 = C(141) TO C(137) 
VIBR .0, 0.00100 = C(137) TO C(138) 
VIBR .0, 0.00200 = C(138) TO C(136) 
VIBR .0, 0.00100 = C(138) TO C(139) 
VIBR .0, 0.00200 = C(139) TO C(137) 
VIBR .0, 0.00100 = C(139) TO C(140) 
VIBR .0, 0.00200 = C(140) TO C(138) 
VIBR .0, 0.00100 = C(140) TO C(141) 
VIBR .0, 0.00200 = C(141) TO C(139) 
VIBR .0, 0.00200 = C(140) TO C(136) 
VIBR .0, 0.00100 = C(142) TO C(143) 
VIBR .0, 0.00200 = C(143) TO C(104) 
VIBR .0, 0.00100 = C(143) TO SI(144) 
VIBR .0, 0.00200 = SI(144) TO C(142) 
VIBR .0, 0.00100 = SI(144) TO C(145) 
VIBR .0, 0.00100 = SI(144) TO C(148) 
VIBR .0, 0.00100 = SI(144) TO C(151) 
VIBR .0, 0.00200 = C(145) TO C(143) 
VIBR .0, 0.00200 = C(148) TO C(143) 
VIBR .0, 0.00200 = C(148) TO C(145) 
VIBR .0, 0.00200 = C(151) TO C(143) 
VIBR .0, 0.00200 = C(151) TO C(145) 
VIBR .0, 0.00200 = C(151) TO C(148) 
VIBR .0, 0.00100 = C(145) TO C(146) 
VIBR .0, 0.00100 = C(145) TO C(147) 
VIBR .0, 0.00200 = C(146) TO SI(144) 
VIBR .0, 0.00200 = C(147) TO SI(144) 
VIBR .0, 0.00200 = C(147) TO C(146) 
VIBR .0, 0.00100 = C(148) TO C(149) 
VIBR .0, 0.00100 = C(148) TO C(150) 
VIBR .0, 0.00200 = C(149) TO SI(144) 
VIBR .0, 0.00200 = C(150) TO SI(144) 
VIBR .0, 0.00200 = C(150) TO C(149) 
VIBR .0, 0.00100 = C(151) TO C(152) 
VIBR .0, 0.00100 = C(151) TO C(153) 
VIBR .0, 0.00200 = C(152) TO SI(144) 
VIBR .0, 0.00200 = C(153) TO SI(144) 
VIBR .0, 0.00200 = C(153) TO C(152) 
VIBR .0, 0.00100 = C(201) TO C(202) 
VIBR .0, 0.00100 = C(201) TO C(206) 
VIBR .0, 0.00200 = C(206) TO C(202) 
VIBR .0, 0.00100 = C(202) TO C(203) 
VIBR .0, 0.00100 = C(202) TO O(248) 
VIBR .0, 0.00200 = C(203) TO C(201) 
VIBR .0, 0.00200 = O(248) TO C(201) 
VIBR .0, 0.00200 = O(248) TO C(203) 
VIBR .0, 0.00100 = C(203) TO C(204) 
VIBR .0, 0.00200 = C(204) TO C(202) 
VIBR .0, 0.00100 = C(204) TO C(205) 
VIBR .0, 0.00200 = C(205) TO C(203) 
VIBR .0, 0.00100 = C(205) TO C(206) 
VIBR .0, 0.00200 = C(206) TO C(204) 
VIBR .0, 0.00100 = C(206) TO O(207) 
VIBR .0, 0.00200 = C(205) TO C(201) 
VIBR .0, 0.00200 = O(207) TO C(201) 
VIBR .0, 0.00200 = O(207) TO C(205) 
VIBR .0, 0.00100 = O(207) TO C(208) 
VIBR .0, 0.00200 = C(208) TO C(206) 
VIBR .0, 0.00100 = C(208) TO C(209) 
VIBR .0, 0.00200 = C(209) TO O(207) 
VIBR .0, 0.00100 = C(209) TO C(210) 
VIBR .0, 0.00200 = C(210) TO C(208) 
VIBR .0, 0.00100 = C(210) TO C(211) 
VIBR .0, 0.00200 = C(211) TO C(209) 
VIBR .0, 0.00100 = C(211) TO C(212) 
VIBR .0, 0.00200 = C(212) TO C(210) 
VIBR .0, 0.00100 = C(212) TO C(213) 
VIBR .0, 0.00200 = C(213) TO C(211) 
VIBR .0, 0.00100 = C(213) TO O(214) 
VIBR .0, 0.00200 = O(214) TO C(212) 
VIBR .0, 0.00100 = O(214) TO C(215) 
VIBR .0, 0.00200 = C(215) TO C(213) 
VIBR .0, 0.00100 = C(215) TO C(216) 
VIBR .0, 0.00100 = C(215) TO C(220) 
VIBR .0, 0.00200 = C(216) TO O(214) 
VIBR .0, 0.00200 = C(220) TO O(214) 
VIBR .0, 0.00200 = C(220) TO C(216) 
VIBR .0, 0.00100 = C(216) TO C(217) 
VIBR .0, 0.00200 = C(217) TO C(215) 
VIBR .0, 0.00100 = C(217) TO C(218) 
VIBR .0, 0.00200 = C(218) TO C(216) 
VIBR .0, 0.00100 = C(218) TO C(219) 
VIBR .0, 0.00100 = C(218) TO C(221) 
VIBR .0, 0.00200 = C(219) TO C(217) 
VIBR .0, 0.00200 = C(221) TO C(217) 
VIBR .0, 0.00200 = C(221) TO C(219) 
VIBR .0, 0.00100 = C(219) TO C(220) 
VIBR .0, 0.00200 = C(220) TO C(218) 
VIBR .0, 0.00200 = C(215) TO C(219) 
VIBR .0, 0.00100 = C(221) TO N(222) 
VIBR .0, 0.00100 = C(221) TO C(234) 
VIBR .0, 0.00200 = N(222) TO C(218) 
VIBR .0, 0.00200 = C(234) TO C(218) 
VIBR .0, 0.00200 = C(234) TO N(222) 
VIBR .0, 0.00100 = N(222) TO C(223) 
VIBR .0, 0.00200 = C(223) TO C(221) 
VIBR .0, 0.00100 = C(223) TO C(224) 
VIBR .0, 0.00100 = C(223) TO C(232) 
VIBR .0, 0.00200 = C(224) TO N(222) 
VIBR .0, 0.00200 = C(232) TO N(222) 
VIBR .0, 0.00200 = C(232) TO C(224) 
VIBR .0, 0.00100 = C(224) TO N(225) 
VIBR .0, 0.00100 = C(224) TO C(229) 
VIBR .0, 0.00200 = N(225) TO C(223) 
VIBR .0, 0.00200 = C(229) TO C(223) 
VIBR .0, 0.00200 = C(229) TO N(225) 
VIBR .0, 0.00100 = N(225) TO C(226) 
VIBR .0, 0.00200 = C(226) TO C(224) 
VIBR .0, 0.00100 = C(226) TO C(227) 
VIBR .0, 0.00100 = C(226) TO C(235) 
VIBR .0, 0.00200 = C(227) TO N(225) 
VIBR .0, 0.00200 = C(235) TO N(225) 
VIBR .0, 0.00200 = C(235) TO C(227) 
VIBR .0, 0.00100 = C(227) TO C(228) 
VIBR .0, 0.00200 = C(228) TO C(226) 
VIBR .0, 0.00100 = C(228) TO C(229) 
VIBR .0, 0.00200 = C(229) TO C(227) 
VIBR .0, 0.00100 = C(229) TO C(230) 
VIBR .0, 0.00200 = C(228) TO C(224) 
VIBR .0, 0.00200 = C(230) TO C(224) 
VIBR .0, 0.00200 = C(230) TO C(228) 
VIBR .0, 0.00100 = C(230) TO C(231) 
VIBR .0, 0.00200 = C(231) TO C(229) 
VIBR .0, 0.00100 = C(231) TO C(232) 
VIBR .0, 0.00200 = C(232) TO C(230) 
VIBR .0, 0.00100 = C(232) TO C(233) 
VIBR .0, 0.00200 = C(223) TO C(231) 
VIBR .0, 0.00200 = C(233) TO C(231) 
VIBR .0, 0.00200 = C(233) TO C(223) 
VIBR .0, 0.00100 = C(233) TO C(234) 
VIBR .0, 0.00200 = C(234) TO C(232) 
VIBR .0, 0.00200 = C(233) TO C(221) 
VIBR .0, 0.00100 = C(235) TO C(236) 
VIBR .0, 0.00100 = C(235) TO C(240) 
VIBR .0, 0.00200 = C(236) TO C(226) 
VIBR .0, 0.00200 = C(240) TO C(226) 
VIBR .0, 0.00200 = C(240) TO C(236) 
VIBR .0, 0.00100 = C(236) TO C(237) 
VIBR .0, 0.00200 = C(237) TO C(235) 
VIBR .0, 0.00100 = C(237) TO C(238) 
VIBR .0, 0.00200 = C(238) TO C(236) 
VIBR .0, 0.00100 = C(238) TO C(239) 
VIBR .0, 0.00100 = C(238) TO O(241) 
VIBR .0, 0.00200 = C(239) TO C(237) 
VIBR .0, 0.00200 = O(241) TO C(237) 
VIBR .0, 0.00200 = O(241) TO C(239) 
VIBR .0, 0.00100 = C(239) TO C(240) 
VIBR .0, 0.00200 = C(240) TO C(238) 
VIBR .0, 0.00200 = C(239) TO C(235) 
VIBR .0, 0.00100 = O(241) TO C(242) 
VIBR .0, 0.00200 = C(242) TO C(238) 
VIBR .0, 0.00100 = C(242) TO C(243) 
VIBR .0, 0.00200 = C(243) TO O(241) 
VIBR .0, 0.00100 = C(243) TO C(244) 
VIBR .0, 0.00200 = C(244) TO C(242) 
VIBR .0, 0.00100 = C(244) TO C(245) 
VIBR .0, 0.00200 = C(245) TO C(243) 
VIBR .0, 0.00100 = C(245) TO C(246) 
VIBR .0, 0.00200 = C(246) TO C(244) 
VIBR .0, 0.00100 = C(246) TO C(247) 
VIBR .0, 0.00200 = C(247) TO C(245) 
VIBR .0, 0.00100 = C(247) TO O(248) 
VIBR .0, 0.00200 = O(248) TO C(246) 
VIBR .0, 0.00200 = C(202) TO C(247) 
VIBR .0, 0.00100 = C(250) TO C(251) 
VIBR .0, 0.00100 = C(250) TO C(265) 
VIBR .0, 0.00100 = C(250) TO C(279) 
VIBR .0, 0.00100 = C(250) TO C(293) 
VIBR .0, 0.00200 = C(265) TO C(251) 
VIBR .0, 0.00200 = C(279) TO C(251) 
VIBR .0, 0.00200 = C(279) TO C(265) 
VIBR .0, 0.00200 = C(293) TO C(251) 
VIBR .0, 0.00200 = C(293) TO C(265) 
VIBR .0, 0.00200 = C(293) TO C(279) 
VIBR .0, 0.00100 = C(250) TO C(251) 
VIBR .0, 0.00100 = C(250) TO C(279) 
VIBR .0, 0.00100 = C(250) TO C(293) 
VIBR .0, 0.00100 = C(250) TO C(1265) 
VIBR .0, 0.00200 = C(279) TO C(251) 
VIBR .0, 0.00200 = C(293) TO C(251) 
VIBR .0, 0.00200 = C(293) TO C(279) 
VIBR .0, 0.00200 = C(1265) TO C(251) 
VIBR .0, 0.00200 = C(1265) TO C(279) 
VIBR .0, 0.00200 = C(1265) TO C(293) 
VIBR .0, 0.00100 = C(251) TO C(252) 
VIBR .0, 0.00100 = C(251) TO C(256) 
VIBR .0, 0.00200 = C(252) TO C(250) 
VIBR .0, 0.00200 = C(256) TO C(250) 
VIBR .0, 0.00200 = C(256) TO C(252) 
VIBR .0, 0.00100 = C(252) TO C(253) 
VIBR .0, 0.00200 = C(253) TO C(251) 
VIBR .0, 0.00100 = C(253) TO C(254) 
VIBR .0, 0.00100 = C(253) TO C(257) 
VIBR .0, 0.00200 = C(254) TO C(252) 
VIBR .0, 0.00200 = C(257) TO C(252) 
VIBR .0, 0.00200 = C(257) TO C(254) 
VIBR .0, 0.00100 = C(253) TO C(254) 
VIBR .0, 0.00100 = C(253) TO C(1257) 
VIBR .0, 0.00200 = C(254) TO C(252) 
VIBR .0, 0.00200 = C(1257) TO C(252) 
VIBR .0, 0.00200 = C(1257) TO C(254) 
VIBR .0, 0.00100 = C(254) TO C(255) 
VIBR .0, 0.00200 = C(255) TO C(253) 
VIBR .0, 0.00100 = C(255) TO C(256) 
VIBR .0, 0.00100 = C(255) TO C(261) 
VIBR .0, 0.00200 = C(256) TO C(254) 
VIBR .0, 0.00200 = C(261) TO C(254) 
VIBR .0, 0.00200 = C(261) TO C(256) 
VIBR .0, 0.00200 = C(255) TO C(251) 
VIBR .0, 0.00100 = C(257) TO C(258) 
VIBR .0, 0.00100 = C(257) TO C(259) 
VIBR .0, 0.00100 = C(257) TO C(260) 
VIBR .0, 0.00200 = C(258) TO C(253) 
VIBR .0, 0.00200 = C(259) TO C(253) 
VIBR .0, 0.00200 = C(259) TO C(258) 
VIBR .0, 0.00200 = C(260) TO C(253) 
VIBR .0, 0.00200 = C(260) TO C(258) 
VIBR .0, 0.00200 = C(260) TO C(259) 
VIBR .0, 0.00100 = C(261) TO C(262) 
VIBR .0, 0.00100 = C(261) TO C(263) 
VIBR .0, 0.00100 = C(261) TO C(264) 
VIBR .0, 0.00200 = C(262) TO C(255) 
VIBR .0, 0.00200 = C(263) TO C(255) 
VIBR .0, 0.00200 = C(263) TO C(262) 
VIBR .0, 0.00200 = C(264) TO C(255) 
VIBR .0, 0.00200 = C(264) TO C(262) 
VIBR .0, 0.00200 = C(264) TO C(263) 
VIBR .0, 0.00100 = C(265) TO C(266) 
VIBR .0, 0.00100 = C(265) TO C(270) 
VIBR .0, 0.00200 = C(266) TO C(250) 
VIBR .0, 0.00200 = C(270) TO C(250) 
VIBR .0, 0.00200 = C(270) TO C(266) 
VIBR .0, 0.00100 = C(266) TO C(267) 
VIBR .0, 0.00200 = C(267) TO C(265) 
VIBR .0, 0.00100 = C(267) TO C(268) 
VIBR .0, 0.00100 = C(267) TO C(271) 
VIBR .0, 0.00200 = C(268) TO C(266) 
VIBR .0, 0.00200 = C(271) TO C(266) 
VIBR .0, 0.00200 = C(271) TO C(268) 
VIBR .0, 0.00100 = C(268) TO C(269) 
VIBR .0, 0.00200 = C(269) TO C(267) 
VIBR .0, 0.00100 = C(269) TO C(270) 
VIBR .0, 0.00100 = C(269) TO C(275) 
VIBR .0, 0.00200 = C(270) TO C(268) 
VIBR .0, 0.00200 = C(275) TO C(268) 
VIBR .0, 0.00200 = C(275) TO C(270) 
VIBR .0, 0.00200 = C(265) TO C(269) 
VIBR .0, 0.00100 = C(271) TO C(272) 
VIBR .0, 0.00100 = C(271) TO C(273) 
VIBR .0, 0.00100 = C(271) TO C(274) 
VIBR .0, 0.00200 = C(272) TO C(267) 
VIBR .0, 0.00200 = C(273) TO C(267) 
VIBR .0, 0.00200 = C(273) TO C(272) 
VIBR .0, 0.00200 = C(274) TO C(267) 
VIBR .0, 0.00200 = C(274) TO C(272) 
VIBR .0, 0.00200 = C(274) TO C(273) 
VIBR .0, 0.00100 = C(275) TO C(276) 
VIBR .0, 0.00100 = C(275) TO C(277) 
VIBR .0, 0.00100 = C(275) TO C(278) 
VIBR .0, 0.00200 = C(276) TO C(269) 
VIBR .0, 0.00200 = C(277) TO C(269) 
VIBR .0, 0.00200 = C(277) TO C(276) 
VIBR .0, 0.00200 = C(278) TO C(269) 
VIBR .0, 0.00200 = C(278) TO C(276) 
VIBR .0, 0.00200 = C(278) TO C(277) 
VIBR .0, 0.00100 = C(279) TO C(280) 
VIBR .0, 0.00100 = C(279) TO C(284) 
VIBR .0, 0.00200 = C(280) TO C(250) 
VIBR .0, 0.00200 = C(284) TO C(250) 
VIBR .0, 0.00200 = C(284) TO C(280) 
VIBR .0, 0.00100 = C(280) TO C(281) 
VIBR .0, 0.00200 = C(281) TO C(279) 
VIBR .0, 0.00100 = C(281) TO C(282) 
VIBR .0, 0.00100 = C(281) TO C(285) 
VIBR .0, 0.00200 = C(282) TO C(280) 
VIBR .0, 0.00200 = C(285) TO C(280) 
VIBR .0, 0.00200 = C(285) TO C(282) 
VIBR .0, 0.00100 = C(282) TO C(283) 
VIBR .0, 0.00200 = C(283) TO C(281) 
VIBR .0, 0.00100 = C(283) TO C(284) 
VIBR .0, 0.00100 = C(283) TO C(289) 
VIBR .0, 0.00200 = C(284) TO C(282) 
VIBR .0, 0.00200 = C(289) TO C(282) 
VIBR .0, 0.00200 = C(289) TO C(284) 
VIBR .0, 0.00200 = C(283) TO C(279) 
VIBR .0, 0.00100 = C(285) TO C(286) 
VIBR .0, 0.00100 = C(285) TO C(287) 
VIBR .0, 0.00100 = C(285) TO C(288) 
VIBR .0, 0.00200 = C(286) TO C(281) 
VIBR .0, 0.00200 = C(287) TO C(281) 
VIBR .0, 0.00200 = C(287) TO C(286) 
VIBR .0, 0.00200 = C(288) TO C(281) 
VIBR .0, 0.00200 = C(288) TO C(286) 
VIBR .0, 0.00200 = C(288) TO C(287) 
VIBR .0, 0.00100 = C(289) TO C(290) 
VIBR .0, 0.00100 = C(289) TO C(291) 
VIBR .0, 0.00100 = C(289) TO C(292) 
VIBR .0, 0.00200 = C(290) TO C(283) 
VIBR .0, 0.00200 = C(291) TO C(283) 
VIBR .0, 0.00200 = C(291) TO C(290) 
VIBR .0, 0.00200 = C(292) TO C(283) 
VIBR .0, 0.00200 = C(292) TO C(290) 
VIBR .0, 0.00200 = C(292) TO C(291) 
VIBR .0, 0.00100 = C(293) TO C(294) 
VIBR .0, 0.00200 = C(294) TO C(250) 
VIBR .0, 0.00100 = C(294) TO C(295) 
VIBR .0, 0.00200 = C(295) TO C(293) 
VIBR .0, 0.00100 = C(295) TO C(296) 
VIBR .0, 0.00200 = C(296) TO C(294) 
VIBR .0, 0.00100 = C(296) TO C(297) 
VIBR .0, 0.00200 = C(297) TO C(295) 
VIBR .0, 0.00100 = C(297) TO C(298) 
VIBR .0, 0.00200 = C(298) TO C(296) 
VIBR .0, 0.00100 = C(298) TO C(299) 
VIBR .0, 0.00200 = C(299) TO C(297) 
VIBR .0, 0.00100 = C(299) TO C(300) 
VIBR .0, 0.00200 = C(300) TO C(298) 
VIBR .0, 0.00100 = C(300) TO C(301) 
VIBR .0, 0.00200 = C(301) TO C(299) 
VIBR .0, 0.00100 = C(301) TO C(302) 
VIBR .0, 0.00200 = C(302) TO C(300) 
VIBR .0, 0.00100 = C(302) TO C(303) 
VIBR .0, 0.00200 = C(303) TO C(301) 
VIBR .0, 0.00100 = C(303) TO C(304) 
VIBR .0, 0.00100 = C(303) TO CO(305) 
VIBR .0, 0.00100 = C(303) TO CO(306) 
VIBR .0, 0.00200 = C(304) TO C(302) 
VIBR .0, 0.00200 = CO(305) TO C(302) 
VIBR .0, 0.00200 = CO(305) TO C(304) 
VIBR .0, 0.00200 = CO(306) TO C(302) 
VIBR .0, 0.00200 = CO(306) TO C(304) 
VIBR .0, 0.00200 = CO(306) TO CO(305) 
VIBR .0, 0.00100 = C(304) TO CO(305) 
VIBR .0, 0.00100 = C(304) TO CO(306) 
VIBR .0, 0.00100 = C(304) TO C(342) 
VIBR .0, 0.00200 = CO(305) TO C(303) 
VIBR .0, 0.00200 = CO(306) TO C(303) 
VIBR .0, 0.00200 = CO(306) TO CO(305) 
VIBR .0, 0.00200 = C(342) TO C(303) 
VIBR .0, 0.00200 = C(342) TO CO(305) 
VIBR .0, 0.00200 = C(342) TO CO(306) 
VIBR .0, 0.00100 = C(304) TO CO(305) 
VIBR .0, 0.00100 = C(304) TO CO(306) 
VIBR .0, 0.00100 = C(304) TO C(1342) 
VIBR .0, 0.00200 = CO(305) TO C(303) 
VIBR .0, 0.00200 = CO(306) TO C(303) 
VIBR .0, 0.00200 = CO(306) TO CO(305) 
VIBR .0, 0.00200 = C(1342) TO C(303) 
VIBR .0, 0.00200 = C(1342) TO CO(305) 
VIBR .0, 0.00200 = C(1342) TO CO(306) 
VIBR .0, 0.00100 = CO(305) TO CO(306) 
VIBR .0, 0.00100 = CO(305) TO P(309) 
VIBR .0, 0.00100 = CO(305) TO C(310) 
VIBR .0, 0.00100 = CO(305) TO C(312) 
VIBR .0, 0.00200 = C(304) TO C(303) 
VIBR .0, 0.00200 = CO(306) TO C(303) 
VIBR .0, 0.00200 = CO(306) TO C(304) 
VIBR .0, 0.00200 = P(309) TO C(303) 
VIBR .0, 0.00200 = P(309) TO C(304) 
VIBR .0, 0.00200 = P(309) TO CO(306) 
VIBR .0, 0.00200 = C(310) TO C(303) 
VIBR .0, 0.00200 = C(310) TO C(304) 
VIBR .0, 0.00200 = C(310) TO CO(306) 
VIBR .0, 0.00200 = C(310) TO P(309) 
VIBR .0, 0.00200 = C(312) TO C(303) 
VIBR .0, 0.00200 = C(312) TO C(304) 
VIBR .0, 0.00200 = C(312) TO CO(306) 
VIBR .0, 0.00200 = C(312) TO P(309) 
VIBR .0, 0.00200 = C(312) TO C(310) 
VIBR .0, 0.00100 = CO(306) TO P(307) 
VIBR .0, 0.00100 = CO(306) TO C(314) 
VIBR .0, 0.00100 = CO(306) TO C(316) 
VIBR .0, 0.00200 = C(303) TO C(304) 
VIBR .0, 0.00200 = CO(305) TO C(304) 
VIBR .0, 0.00200 = CO(305) TO C(303) 
VIBR .0, 0.00200 = P(307) TO C(304) 
VIBR .0, 0.00200 = P(307) TO C(303) 
VIBR .0, 0.00200 = P(307) TO CO(305) 
VIBR .0, 0.00200 = C(314) TO C(304) 
VIBR .0, 0.00200 = C(314) TO C(303) 
VIBR .0, 0.00200 = C(314) TO CO(305) 
VIBR .0, 0.00200 = C(314) TO P(307) 
VIBR .0, 0.00200 = C(316) TO C(304) 
VIBR .0, 0.00200 = C(316) TO C(303) 
VIBR .0, 0.00200 = C(316) TO CO(305) 
VIBR .0, 0.00200 = C(316) TO P(307) 
VIBR .0, 0.00200 = C(316) TO C(314) 
VIBR .0, 0.00100 = P(307) TO C(308) 
VIBR .0, 0.00100 = P(307) TO C(318) 
VIBR .0, 0.00100 = P(307) TO C(324) 
VIBR .0, 0.00200 = C(308) TO CO(306) 
VIBR .0, 0.00200 = C(318) TO CO(306) 
VIBR .0, 0.00200 = C(318) TO C(308) 
VIBR .0, 0.00200 = C(324) TO CO(306) 
VIBR .0, 0.00200 = C(324) TO C(308) 
VIBR .0, 0.00200 = C(324) TO C(318) 
VIBR .0, 0.00100 = C(308) TO P(309) 
VIBR .0, 0.00200 = P(309) TO P(307) 
VIBR .0, 0.00100 = P(309) TO C(330) 
VIBR .0, 0.00100 = P(309) TO C(336) 
VIBR .0, 0.00200 = CO(305) TO C(308) 
VIBR .0, 0.00200 = C(330) TO C(308) 
VIBR .0, 0.00200 = C(330) TO CO(305) 
VIBR .0, 0.00200 = C(336) TO C(308) 
VIBR .0, 0.00200 = C(336) TO CO(305) 
VIBR .0, 0.00200 = C(336) TO C(330) 
VIBR .0, 0.00100 = C(310) TO O(311) 
VIBR .0, 0.00200 = O(311) TO CO(305) 
VIBR .0, 0.00100 = C(312) TO O(313) 
VIBR .0, 0.00200 = O(313) TO CO(305) 
VIBR .0, 0.00100 = C(314) TO O(315) 
VIBR .0, 0.00200 = O(315) TO CO(306) 
VIBR .0, 0.00100 = C(316) TO O(317) 
VIBR .0, 0.00200 = O(317) TO CO(306) 
VIBR .0, 0.00100 = C(318) TO C(319) 
VIBR .0, 0.00100 = C(318) TO C(323) 
VIBR .0, 0.00200 = C(319) TO P(307) 
VIBR .0, 0.00200 = C(323) TO P(307) 
VIBR .0, 0.00200 = C(323) TO C(319) 
VIBR .0, 0.00100 = C(319) TO C(320) 
VIBR .0, 0.00200 = C(320) TO C(318) 
VIBR .0, 0.00100 = C(320) TO C(321) 
VIBR .0, 0.00200 = C(321) TO C(319) 
VIBR .0, 0.00100 = C(321) TO C(322) 
VIBR .0, 0.00200 = C(322) TO C(320) 
VIBR .0, 0.00100 = C(322) TO C(323) 
VIBR .0, 0.00200 = C(323) TO C(321) 
VIBR .0, 0.00200 = C(322) TO C(318) 
VIBR .0, 0.00100 = C(324) TO C(325) 
VIBR .0, 0.00100 = C(324) TO C(329) 
VIBR .0, 0.00200 = C(325) TO P(307) 
VIBR .0, 0.00200 = C(329) TO P(307) 
VIBR .0, 0.00200 = C(329) TO C(325) 
VIBR .0, 0.00100 = C(325) TO C(326) 
VIBR .0, 0.00200 = C(326) TO C(324) 
VIBR .0, 0.00100 = C(326) TO C(327) 
VIBR .0, 0.00200 = C(327) TO C(325) 
VIBR .0, 0.00100 = C(327) TO C(328) 
VIBR .0, 0.00200 = C(328) TO C(326) 
VIBR .0, 0.00100 = C(328) TO C(329) 
VIBR .0, 0.00200 = C(329) TO C(327) 
VIBR .0, 0.00200 = C(324) TO C(328) 
VIBR .0, 0.00100 = C(330) TO C(331) 
VIBR .0, 0.00100 = C(330) TO C(335) 
VIBR .0, 0.00200 = C(331) TO P(309) 
VIBR .0, 0.00200 = C(335) TO P(309) 
VIBR .0, 0.00200 = C(335) TO C(331) 
VIBR .0, 0.00100 = C(331) TO C(332) 
VIBR .0, 0.00200 = C(332) TO C(330) 
VIBR .0, 0.00100 = C(332) TO C(333)
[truncated: 86,432 more chars]
